# Supplementary material for: Single‐Cell RNA‐Seq of T Cells in B‐ALL Patients Reveals an Exhausted Subset with Remarkable Heterogeneity
Source: Adv Sci (Weinh). 2021 Aug 8;8(19):2101447. doi: 10.1002/advs.202101447 (PMC8498858; doi:10.1002/advs.202101447)
Supplement: Supplementary file 2 — Supplemental Table 1 [file ADVS-8-2101447-s005.xlsx]

## Sheet: Sheet 1
Table S1. Clinical information of samples analyzed by scRNA-seq
Sample ID	Stage	Age (years)	Gender	Diagnosis Date	WBC at diagnose (109/L)	PLT at diagnose (109/L)	RBC at diagnose (1012/L)	Blast(%)	Immune Type	Genetic information	Chemotherapy	Time to get CR	Prognosis Stratification	Disease Status
h1	healthy	29	Female	NA	NA	NA	NA	NA	NA	NA	NA	NA	NA	NA
h2	healthy	35	Male	NA	NA	NA	NA	NA	NA	NA	NA	NA	NA	NA
p1	diagnosis	55	Female	2019-02-26	11.2	153	2.6	85	B	ABL1 copy number increase; TCF3/PBX1(+)	IVCLP	45 days	high	CR, refused therapy
p2	diagnosis	23	Male	2019-03-26	>50	98	2.85	25	B	CRLF2 copy number increase	VDLD4	30 days	high	CR, allogeneic HSCT
p3	diagnosis	26	Male	2019-03-27	1.56	111.2	1.75	81	B	ND	IVCLP	45 days	intermediate	serious pulmonary infection after allogeneic HSCT, deceased
NA: not available ND: not detected	WBC: white blood cell, PLT: platelet, RBC: red blood cell, CR: complete remission	VDLD4: prednism+ dexamethasone+ vincristine+ daunorubicin+ pegaspargase
HSCT:hematopoietic stem cell transplantation		IVCLP：idarubicin+ vincristine+ cyclophosphamide+ L-Asparaginase+ prednism
