# Supplementary material for: Single‐Cell RNA‐Seq of T Cells in B‐ALL Patients Reveals an Exhausted Subset with Remarkable Heterogeneity
Source: Adv Sci (Weinh). 2021 Aug 8;8(19):2101447. doi: 10.1002/advs.202101447 (PMC8498858; doi:10.1002/advs.202101447)
Supplement: Supplementary file 3 — Supplemental Table 2 [file ADVS-8-2101447-s006.xlsx]

## Sheet: List of DEGs in HIs
Table 2. List of DEGs in each T cell cluster of HIs
cluster	pct.1	pct.2	p value	adjusted p value	average log2(fold change)	gene
CD4_Naive	0.859	0.345	0	0	0.807209	CCR7
CD4_Naive	0.733	0.33	0	0	0.680185	LEF1
CD4_Naive	0.837	0.421	0	0	0.677758	SELL
CD4_Naive	0.506	0.155	0	0	0.658239	IL6ST
CD4_Naive	1	1	0	0	0.433591	RPS13
CD4_Naive	1	0.994	0	0	0.41604	RPL22
CD4_Naive	0.98	0.875	4.77296e-301	6.42011e-297	0.429349	LRRC75A-AS1
CD4_Naive	0.277	0.049	6.18949e-290	8.32548e-286	0.520767	TSHZ2
CD4_Naive	0.74	0.447	2.099e-251	2.82337e-247	0.568516	TCF7
CD4_Naive	0.511	0.209	3.26245e-246	4.38832e-242	0.535208	MAL
CD4_Naive	0.232	0.043	1.85791e-232	2.49907e-228	0.408752	FHIT
CD4_Naive	0.354	0.134	1.71839e-172	2.31141e-168	0.411445	NGFRAP1
CD4_Naive	0.751	0.504	2.58276e-158	3.47407e-154	0.419477	PIK3IP1
CD4_Naive	0.769	0.555	4.55455e-148	6.12632e-144	0.408135	NOSIP
CD4_Naive	0.666	0.427	1.19825e-140	1.61177e-136	0.421447	FOXP1
CD4_Naive	0.622	0.405	3.40094e-131	4.57461e-127	0.430901	PRKCQ-AS1
CD8_Naive	0.918	0.226	0	0	1.13005	CD8B
CD8_Naive	0.926	0.384	0	0	0.931826	CCR7
CD8_Naive	0.58	0.114	0	0	0.830763	AIF1
CD8_Naive	0.47	0.095	0	0	0.629771	NELL2
CD8_Naive	0.498	0.138	1.30069e-303	1.74956e-299	0.576683	ACTN1
CD8_Naive	0.367	0.077	3.68154e-281	4.95204e-277	0.534742	LRRN3
CD8_Naive	0.989	0.85	1.39406e-280	1.87515e-276	0.505306	GAS5
CD8_Naive	0.777	0.362	1.96389e-264	2.64162e-260	0.575624	LEF1
CD8_Naive	0.99	0.884	2.44009e-218	3.28216e-214	0.410117	LRRC75A-AS1
CD8_Naive	0.847	0.46	7.21381e-189	9.7033e-185	0.447158	SELL
CD8_Naive	0.468	0.178	7.09115e-173	9.53831e-169	0.432852	TRABD2A
CD8_Naive	0.131	0.015	1.87602e-152	2.52343e-148	0.480225	S100B
CD8_Naive	0.594	0.286	1.53872e-151	2.06973e-147	0.445835	NUCB2
CD8_Naive	0.772	0.48	4.55194e-148	6.12282e-144	0.436974	RGS10
CD8_Naive	0.815	0.516	1.16421e-144	1.56598e-140	0.437621	PIK3IP1
CD8_Naive	0.746	0.487	3.22053e-108	4.33193e-104	0.413022	C6orf48
CD4_TE	0.992	0.305	0	0	1.4829	GZMH
CD4_TE	1	0.864	1.03214e-250	1.38833e-246	1.00053	S100A4
CD4_TE	1	1	7.33793e-247	9.87025e-243	0.545095	B2M
CD4_TE	0.872	0.252	3.12705e-244	4.20619e-240	0.998128	FGFBP2
CD4_TE	1	0.995	6.8704e-220	9.24138e-216	0.732851	CD52
CD4_TE	1	1	1.14233e-219	1.53654e-215	0.566332	TMSB4X
CD4_TE	0.922	0.388	1.46186e-219	1.96635e-215	1.04551	ITGB1
CD4_TE	0.992	0.895	1.45255e-216	1.95383e-212	0.912444	TRBC2
CD4_TE	1	0.997	5.95799e-213	8.01409e-209	0.634254	HLA-C
CD4_TE	0.91	0.356	1.33978e-204	1.80213e-200	1.01853	GNLY
CD4_TE	0.802	0.29	1.69439e-191	2.27913e-187	1.10428	LGALS1
CD4_TE	0.99	0.488	2.15581e-190	2.89978e-186	0.911038	GZMA
CD4_TE	0.51	0.135	7.88938e-146	1.0612e-141	0.698773	MIAT
CD4_TE	0.429	0.095	2.03243e-142	2.73382e-138	0.727877	SPON2
CD4_TE	0.781	0.308	9.41844e-142	1.26687e-137	0.83054	CCL4
CD4_TE	0.292	0.048	1.0372e-141	1.39514e-137	0.596492	LINC00892
CD4_TE	0.998	0.522	1.91905e-140	2.58131e-136	0.735071	NKG7
CD4_TE	0.349	0.066	1.46483e-139	1.97034e-135	0.668013	ZNF683
CD4_TE	1	0.968	1.88182e-139	2.53123e-135	0.555756	IL32
CD4_TE	0.85	0.517	7.3451e-137	9.87989e-133	0.843643	PLAC8
CD4_TE	0.734	0.288	6.35791e-136	8.55202e-132	0.798677	HOPX
CD4_TE	0.953	0.617	7.02623e-132	9.45099e-128	0.731936	ANXA1
CD4_TE	0.973	0.792	8.43383e-127	1.13443e-122	0.665138	TRAC
CD4_TE	1	0.997	3.07691e-126	4.13875e-122	0.41869	HLA-A
CD4_TE	0.998	0.926	2.65103e-123	3.56591e-119	0.581345	SH3BGRL3
CD4_TE	0.944	0.733	5.0972e-121	6.85624e-117	0.721066	CD2
CD4_TE	0.997	0.972	3.15508e-120	4.2439e-116	0.502714	CFL1
CD4_TE	0.483	0.136	1.93629e-115	2.60451e-111	0.638034	CX3CR1
CD4_TE	1	0.994	2.27862e-114	3.06497e-110	0.441855	PFN1
CD4_TE	0.977	0.742	3.75781e-114	5.05464e-110	0.681912	CRIP1
CD4_TE	0.882	0.605	1.91409e-108	2.57465e-104	0.67384	ITGB2
CD4_TE	0.449	0.14	1.04485e-106	1.40542e-102	0.641185	CD320
CD4_TE	0.688	0.304	3.51798e-104	4.73204e-100	0.675841	ANXA2
CD4_TE	0.394	0.102	2.33001e-100	3.1341e-96	0.502095	PRSS23
CD4_TE	1	1	1.91626e-94	2.57757e-90	0.440696	MALAT1
CD4_TE	0.997	0.983	1.37687e-92	1.85203e-88	0.429818	MYL12A
CD4_TE	0.993	0.917	9.51233e-91	1.2795e-86	0.481181	S100A6
CD4_TE	1	0.998	9.12281e-90	1.22711e-85	0.479248	ACTB
CD4_TE	0.701	0.366	5.04874e-89	6.79106e-85	0.659123	C12orf75
CD4_TE	0.826	0.418	1.18223e-88	1.59021e-84	0.508588	PRF1
CD4_TE	0.917	0.431	1.24852e-87	1.67939e-83	0.459459	CST7
CD4_TE	0.957	0.821	3.5733e-87	4.80645e-83	0.537883	IFITM2
CD4_TE	0.538	0.206	2.69828e-86	3.62946e-82	0.565554	EFHD2
CD4_TE	0.89	0.648	1.30753e-85	1.75875e-81	0.576476	CLIC1
CD4_TE	0.992	0.969	4.19231e-82	5.63908e-78	0.422054	IFITM1
CD4_TE	0.219	0.044	3.989e-79	5.3656e-75	0.405891	ITGAM
CD4_TE	0.379	0.114	4.44626e-79	5.98066e-75	0.523741	FCRL6
CD4_TE	0.965	0.831	9.66805e-78	1.30045e-73	0.452224	EMP3
CD4_TE	0.573	0.265	2.33165e-76	3.1363e-72	0.577433	APOBEC3G
CD4_TE	0.99	0.892	5.17633e-76	6.96268e-72	0.428415	CYBA
CD4_TE	0.955	0.775	5.47936e-76	7.37029e-72	0.453794	S100A10
CD4_TE	0.982	0.939	1.46178e-75	1.96624e-71	0.438897	CD3D
CD4_TE	0.89	0.635	2.13084e-75	2.86619e-71	0.512977	CD99
CD4_TE	0.684	0.389	3.09164e-73	4.15857e-69	0.583668	CTSC
CD4_TE	0.96	0.858	2.77836e-69	3.73718e-65	0.437041	UBC
CD4_TE	0.89	0.623	4.68368e-69	6.30001e-65	0.50708	S100A11
CD4_TE	0.719	0.46	3.55811e-68	4.78602e-64	0.560991	YWHAQ
CD4_TE	0.958	0.874	6.52632e-67	8.77855e-63	0.433104	UBB
CD4_TE	0.95	0.86	1.33487e-63	1.79554e-59	0.412718	ARPC2
CD4_TE	0.899	0.746	8.82416e-62	1.18694e-57	0.457102	LSP1
CD4_TE	0.872	0.714	9.16671e-62	1.23301e-57	0.466989	RAP1B
CD4_TE	0.289	0.096	8.78591e-61	1.18179e-56	0.543299	ITM2C
CD4_TE	0.831	0.644	8.98025e-60	1.20793e-55	0.47006	CD53
CD4_TE	0.444	0.179	5.75579e-59	7.74211e-55	0.48458	S1PR5
CD4_TE	0.958	0.853	2.91392e-58	3.91951e-54	0.419752	HCST
CD4_TE	0.533	0.241	1.1941e-57	1.60618e-53	0.465688	PLEK
CD4_TE	0.841	0.672	1.60565e-54	2.15977e-50	0.430357	44446
CD4_TE	0.527	0.225	2.63779e-53	3.54809e-49	0.406072	GZMB
CD4_TE	0.367	0.144	1.74328e-52	2.34489e-48	0.467678	ADRB2
CD4_TE	0.674	0.397	7.08487e-52	9.52986e-48	0.450758	HLA-DPB1
CD4_TE	0.676	0.445	7.12261e-50	9.58063e-46	0.478705	XBP1
CD4_TE	0.349	0.147	8.22404e-49	1.10622e-44	0.440094	PEPD
CD4_TE	0.517	0.268	6.9818e-48	9.39122e-44	0.436339	CHST12
CD4_TE	0.605	0.369	2.10705e-47	2.83419e-43	0.446628	TXN
CD4_TE	0.337	0.132	1.96921e-46	2.64878e-42	0.412609	CD300A
CD4_TE	0.673	0.477	1.84326e-45	2.47937e-41	0.449103	MSN
CD4_TE	0.704	0.519	2.29724e-45	3.09001e-41	0.437139	TSPO
CD4_TE	0.477	0.249	2.2987e-44	3.09198e-40	0.442955	MYO1G
CD4_TE	0.437	0.223	4.93383e-44	6.63649e-40	0.457134	GLIPR2
CD4_TE	0.769	0.597	1.45708e-43	1.95991e-39	0.427855	PPP1CA
CD4_TE	0.284	0.108	3.54082e-43	4.76276e-39	0.412424	MAF
CD4_TE	0.631	0.41	1.27281e-42	1.71206e-38	0.437097	FLNA
CD4_TE	0.41	0.201	1.39047e-40	1.87032e-36	0.429836	MYO1F
CD4_TE	0.678	0.519	8.30903e-39	1.11765e-34	0.439635	ANXA6
CD4_TE	0.598	0.381	1.2982e-38	1.74621e-34	0.430179	SYNE2
CD4_TE	0.399	0.238	2.88011e-27	3.87403e-23	0.405685	TIMP1
CD8_TE	0.898	0.125	0	0	1.94653	GZMB
CD8_TE	0.985	0.225	0	0	1.85643	GZMH
CD8_TE	0.821	0.306	0	0	1.83375	GNLY
CD8_TE	0.999	0.465	0	0	1.78142	NKG7
CD8_TE	0.904	0.173	0	0	1.70568	FGFBP2
CD8_TE	0.666	0.063	0	0	1.45	FCGR3A
CD8_TE	0.973	0.364	0	0	1.35543	CST7
CD8_TE	0.934	0.351	0	0	1.3413	PRF1
CD8_TE	0.77	0.139	0	0	1.31905	KLRD1
CD8_TE	0.999	0.453	0	0	1.29345	CCL5
CD8_TE	0.786	0.268	0	0	1.26213	CD8A
CD8_TE	0.969	0.515	0	0	1.20989	CTSW
CD8_TE	0.715	0.245	0	0	1.20747	LGALS1
CD8_TE	0.97	0.433	0	0	1.17673	GZMA
CD8_TE	0.592	0.076	0	0	1.09776	CX3CR1
CD8_TE	0.812	0.247	0	0	1.06404	CCL4
CD8_TE	0.699	0.178	0	0	1.03247	PLEK
CD8_TE	0.524	0.122	0	0	0.964602	HLA-DRB1
CD8_TE	0.485	0.052	0	0	0.93845	PRSS23
CD8_TE	0.792	0.344	0	0	0.910168	HLA-DPB1
CD8_TE	0.573	0.126	0	0	0.881584	S1PR5
CD8_TE	0.482	0.065	0	0	0.868096	FCRL6
CD8_TE	0.573	0.161	0	0	0.863589	EFHD2
CD8_TE	0.989	0.881	0	0	0.833761	CYBA
CD8_TE	0.382	0.064	0	0	0.833691	SPON2
CD8_TE	0.409	0.038	0	0	0.822338	ADGRG1
CD8_TE	0.94	0.676	0	0	0.813072	SRGN
CD8_TE	0.471	0.099	0	0	0.811421	TBX21
CD8_TE	0.393	0.087	0	0	0.809816	CLIC3
CD8_TE	0.639	0.233	0	0	0.799605	HLA-DPA1
CD8_TE	0.712	0.324	0	0	0.791949	C12orf75
CD8_TE	0.89	0.606	0	0	0.789687	CD99
CD8_TE	0.861	0.576	0	0	0.780995	ITGB2
CD8_TE	0.979	0.837	0	0	0.772873	HCST
CD8_TE	0.998	0.849	0	0	0.760892	S100A4
CD8_TE	0.367	0.042	0	0	0.748435	TTC38
CD8_TE	0.36	0.042	0	0	0.734129	ZEB2
CD8_TE	0.895	0.619	0	0	0.726004	CLIC1
CD8_TE	0.976	0.845	0	0	0.694224	ARPC2
CD8_TE	0.991	0.919	0	0	0.679189	SH3BGRL3
CD8_TE	0.365	0.059	0	0	0.6774	FGR
CD8_TE	1	0.994	0	0	0.624108	PFN1
CD8_TE	0.273	0.026	0	0	0.617636	ASCL2
CD8_TE	1	0.998	0	0	0.609978	ACTB
CD8_TE	1	0.997	0	0	0.587703	HLA-C
CD8_TE	0.995	0.97	0	0	0.581448	CFL1
CD8_TE	0.999	0.964	0	0	0.528215	IL32
CD8_TE	0.229	0.01	0	0	0.52622	LILRB1
CD8_TE	1	1	0	0	0.503498	B2M
CD8_TE	1	0.999	0	0	0.468136	HLA-B
CD8_TE	1	0.997	0	0	0.448829	HLA-A
CD8_TE	0.985	0.91	1.26763e-306	1.70509e-302	0.610443	S100A6
CD8_TE	0.841	0.551	2.80142e-303	3.76819e-299	0.729212	GZMM
CD8_TE	0.988	0.928	3.48734e-300	4.69082e-296	0.524218	PTPRCAP
CD8_TE	0.34	0.062	4.27474e-299	5.74995e-295	0.599991	C1orf21
CD8_TE	0.582	0.227	6.14732e-279	8.26876e-275	0.716541	CHST12
CD8_TE	0.919	0.812	3.58133e-277	4.81724e-273	0.756524	IFITM2
CD8_TE	0.673	0.277	2.20443e-275	2.96518e-271	0.830454	CD8B
CD8_TE	0.683	0.288	1.48772e-270	2.00113e-266	0.688024	KLRG1
CD8_TE	0.605	0.265	2.7327e-269	3.67575e-265	0.750285	CD63
CD8_TE	0.154	0.008	1.06246e-267	1.42911e-263	1.0091	KLRC2
CD8_TE	0.874	0.695	1.3649e-265	1.83593e-261	0.633623	RAP1B
CD8_TE	0.418	0.12	3.80813e-259	5.12231e-255	0.666576	ABI3
CD8_TE	0.99	0.966	4.54479e-253	6.1132e-249	0.489362	IFITM1
CD8_TE	0.985	0.945	4.90268e-250	6.59459e-246	0.498479	MYL6
CD8_TE	0.269	0.046	1.96707e-243	2.6459e-239	0.646158	ZNF683
CD8_TE	0.718	0.434	5.80492e-236	7.8082e-232	0.648037	GSTP1
CD8_TE	0.681	0.375	2.34504e-235	3.15432e-231	0.735712	FLNA
CD8_TE	0.554	0.232	1.08482e-234	1.45919e-230	0.678481	APOBEC3G
CD8_TE	0.712	0.361	2.924e-232	3.93307e-228	0.647041	ITGB1
CD8_TE	0.889	0.729	5.6172e-231	7.55569e-227	0.569821	LSP1
CD8_TE	0.526	0.202	3.13275e-228	4.21386e-224	0.641566	MATK
CD8_TE	0.394	0.113	1.63961e-226	2.20543e-222	0.580297	ADRB2
CD8_TE	0.664	0.358	6.82825e-224	9.18468e-220	0.671462	CTSC
CD8_TE	0.949	0.869	7.59143e-223	1.02112e-218	0.501526	MYL12B
CD8_TE	0.473	0.179	1.46826e-221	1.97496e-217	0.658192	TPST2
CD8_TE	0.974	0.935	3.94873e-219	5.31143e-215	0.518131	CD3D
CD8_TE	0.267	0.053	2.59311e-217	3.48799e-213	0.54447	SYNGR1
CD8_TE	0.489	0.188	2.0081e-213	2.70109e-209	0.653751	PYHIN1
CD8_TE	0.299	0.067	2.01995e-213	2.71704e-209	0.552854	XCL2
CD8_TE	0.278	0.058	3.13223e-212	4.21317e-208	0.482583	F2R
CD8_TE	0.326	0.082	5.75603e-212	7.74244e-208	0.543442	PTGDR
CD8_TE	0.799	0.606	1.21186e-211	1.63007e-207	0.635834	LITAF
CD8_TE	0.235	0.041	1.01301e-210	1.3626e-206	0.490219	SIGLEC17P
CD8_TE	0.594	0.26	1.50804e-209	2.02847e-205	0.686091	HOPX
CD8_TE	0.486	0.205	1.04336e-189	1.40343e-185	0.612291	APMAP
CD8_TE	0.932	0.821	4.90024e-184	6.59132e-180	0.484657	EMP3
CD8_TE	0.722	0.495	6.74059e-184	9.06677e-180	0.5823	DBI
CD8_TE	0.218	0.04	1.88803e-181	2.53959e-177	0.527839	HLA-DQA1
CD8_TE	0.169	0.023	4.66153e-179	6.27022e-175	0.49927	KLRC3
CD8_TE	0.988	0.983	3.0797e-178	4.1425e-174	0.415563	MYL12A
CD8_TE	0.869	0.591	1.9794e-176	2.66249e-172	0.487132	ANXA1
CD8_TE	0.975	0.938	1.75811e-175	2.36483e-171	0.43647	PTPRC
CD8_TE	0.295	0.078	4.30497e-172	5.79061e-168	0.595439	HLA-DRA
CD8_TE	0.382	0.134	3.67652e-171	4.94529e-167	0.742089	TRGC2
CD8_TE	0.774	0.576	4.24867e-170	5.71489e-166	0.540274	PPP1CA
CD8_TE	0.668	0.43	8.53373e-168	1.14787e-163	0.592078	SLC9A3R1
CD8_TE	0.337	0.108	7.39311e-166	9.94447e-162	0.543825	CD300A
CD8_TE	0.819	0.641	1.26533e-162	1.70199e-158	0.495206	PSMB9
CD8_TE	0.663	0.385	3.21294e-162	4.32173e-158	0.605905	ID2
CD8_TE	0.36	0.123	2.40551e-161	3.23565e-157	0.506586	LINC00152
CD8_TE	0.962	0.914	1.8688e-160	2.51372e-156	0.408233	CALM1
CD8_TE	0.266	0.07	1.60727e-158	2.16194e-154	0.447988	PLA2G16
CD8_TE	0.42	0.18	7.94728e-156	1.06899e-151	0.881117	CMC1
CD8_TE	0.749	0.546	4.02591e-146	5.41525e-142	0.525487	LCP1
CD8_TE	0.219	0.052	1.02079e-144	1.37306e-140	0.430046	PTMS
CD8_TE	0.55	0.282	4.80241e-143	6.45973e-139	0.503198	ANXA2
CD8_TE	0.454	0.217	5.87967e-143	7.90875e-139	0.562131	ABHD17A
CD8_TE	0.336	0.12	6.49809e-143	8.74058e-139	0.498533	RHOC
CD8_TE	0.495	0.249	2.47346e-141	3.32705e-137	0.531421	SAMD3
CD8_TE	0.822	0.69	7.95069e-138	1.06945e-133	0.436698	RARRES3
CD8_TE	0.777	0.627	2.85418e-137	3.83916e-133	0.63393	CD74
CD8_TE	0.185	0.038	1.74344e-136	2.3451e-132	0.412837	KLRF1
CD8_TE	0.169	0.033	1.26766e-134	1.70513e-130	1.12751	PTGDS
CD8_TE	0.934	0.868	4.74595e-134	6.38378e-130	0.418827	UBB
CD8_TE	0.573	0.349	5.75493e-133	7.74096e-129	0.505698	DHRS7
CD8_TE	0.684	0.498	9.44478e-132	1.27042e-127	0.503955	PDIA3
CD8_TE	0.33	0.126	3.12712e-130	4.20629e-126	0.467021	PLEKHF1
CD8_TE	0.601	0.383	7.17637e-126	9.65293e-122	0.49168	CLEC2B
CD8_TE	0.321	0.127	1.57933e-125	2.12436e-121	0.591332	TRG-AS1
CD8_TE	0.451	0.227	4.79631e-125	6.45151e-121	0.496072	MYO1G
CD8_TE	0.293	0.104	6.47935e-123	8.71537e-119	0.438493	LPCAT1
CD8_TE	0.776	0.652	8.81226e-123	1.18534e-118	0.456113	CD3G
CD8_TE	0.396	0.179	1.38535e-121	1.86344e-117	0.486089	MYO1F
CD8_TE	0.629	0.457	5.98225e-116	8.04672e-112	0.557239	CALR
CD8_TE	0.495	0.273	2.08747e-114	2.80786e-110	0.475235	DOK2
CD8_TE	0.79	0.661	1.09768e-111	1.47649e-107	0.433671	44446
CD8_TE	0.121	0.019	4.37284e-111	5.88191e-107	0.62402	TRAV3
CD8_TE	0.42	0.214	9.64841e-110	1.29781e-105	0.480087	RUNX3
CD8_TE	0.823	0.729	1.12289e-109	1.5104e-105	0.471919	CD2
CD8_TE	0.28	0.108	1.24577e-106	1.67568e-102	0.435765	GNPTAB
CD8_TE	0.729	0.603	6.98659e-106	9.39767e-102	0.459975	CAP1
CD8_TE	0.18	0.046	4.31971e-105	5.81044e-101	0.410468	HLA-DRB5
CD8_TE	0.273	0.101	4.55121e-104	6.12183e-100	0.418017	EOMES
CD8_TE	0.549	0.367	1.20764e-103	1.6244e-99	0.45506	SCP2
CD8_TE	0.576	0.397	1.32266e-103	1.77911e-99	0.4458	OSTF1
CD8_TE	0.761	0.643	2.29506e-103	3.08708e-99	0.413116	PPIB
CD8_TE	0.354	0.16	4.95812e-102	6.66916e-98	0.421915	STOM
CD8_TE	0.461	0.262	1.50693e-101	2.02697e-97	0.465143	SPN
CD8_TE	0.61	0.439	2.26032e-97	3.04036e-93	0.439831	MBP
CD8_TE	0.584	0.413	5.91362e-97	7.95441e-93	0.444167	PPP1R18
CD8_TE	0.315	0.138	6.28239e-97	8.45044e-93	0.415442	ACTN4
CD8_TE	0.51	0.329	8.4254e-97	1.1333e-92	0.460181	FAM49B
CD8_TE	0.303	0.132	1.36658e-96	1.83818e-92	0.434961	BATF
CD8_TE	0.671	0.5	1.42776e-94	1.92048e-90	0.410205	ARL4C
CD8_TE	0.576	0.384	6.77114e-94	9.10786e-90	0.447627	IRF1
CD8_TE	0.561	0.362	2.70918e-92	3.64411e-88	0.446438	SYNE2
CD8_TE	0.365	0.185	1.90346e-91	2.56035e-87	0.453606	ITGAL
CD8_TE	0.654	0.504	2.15197e-91	2.89461e-87	0.422814	ANXA6
CD8_TE	0.364	0.19	1.041e-89	1.40024e-85	0.42807	IDH2
CD8_TE	0.623	0.463	5.78622e-89	7.78304e-85	0.416965	MSN
CD8_TE	0.41	0.227	4.54681e-88	6.11592e-84	0.428359	PTPN4
CD8_TE	0.335	0.162	2.11033e-86	2.8386e-82	0.409368	RASSF1
CD8_TE	0.558	0.406	3.05376e-86	4.10761e-82	0.426279	NDUFB7
CD8_TE	0.241	0.088	6.00574e-86	8.07831e-82	0.566996	TYROBP
CD8_TE	0.403	0.226	1.63127e-83	2.19422e-79	0.414552	PRKCB
CD8_TE	0.447	0.277	1.08813e-82	1.46364e-78	0.431386	GNG2
CD8_TE	0.419	0.247	1.27808e-81	1.71915e-77	0.437019	ARPC5L
CD8_TE	0.605	0.458	2.65052e-79	3.56521e-75	0.438408	DYNLL1
CD8_TE	0.406	0.235	1.00338e-77	1.34964e-73	0.407737	IQGAP1
CD8_TE	0.522	0.371	2.91517e-75	3.92119e-71	0.40781	ARL6IP1
CD8_TE	0.414	0.262	1.51201e-70	2.03381e-66	0.408902	CTSD
CD8_TE	0.467	0.317	3.35124e-70	4.50775e-66	0.422062	CDK2AP2
CD8_EM	0.959	0.259	0	0	1.6962	GZMK
CD8_EM	0.705	0.195	7.59166e-218	1.02115e-213	1.61742	CMC1
CD8_EM	0.986	0.515	6.40428e-169	8.6144e-165	1.0476	CCL5
CD8_EM	0.56	0.165	1.21398e-126	1.63293e-122	0.981178	HLA-DRB1
CD8_EM	0.907	0.639	4.8518e-111	6.52615e-107	1.07486	CD74
CD8_EM	0.424	0.114	1.40648e-101	1.89185e-97	0.634741	EOMES
CD8_EM	0.424	0.113	1.72699e-101	2.32297e-97	0.67781	TIGIT
CD8_EM	0.901	0.496	4.50595e-91	6.06095e-87	0.690861	GZMA
CD8_EM	0.915	0.435	1.31574e-88	1.76981e-84	0.565899	CST7
CD8_EM	0.758	0.396	2.1732e-85	2.92318e-81	0.716285	HLA-DPB1
CD8_EM	0.634	0.279	1.18322e-82	1.59155e-78	0.711003	HLA-DPA1
CD8_EM	0.752	0.438	3.69165e-81	4.96564e-77	0.729625	COTL1
CD8_EM	0.632	0.303	8.01924e-81	1.07867e-76	0.685777	SH2D1A
CD8_EM	0.521	0.19	1.64457e-78	2.21211e-74	0.664822	DUSP2
CD8_EM	0.345	0.1	9.3315e-73	1.25518e-68	0.801037	HLA-DRA
CD8_EM	0.849	0.583	7.41936e-72	9.97977e-68	0.586631	GZMM
CD8_EM	0.452	0.161	8.81988e-71	1.18636e-66	0.526994	CXCR3
CD8_EM	0.692	0.379	8.04933e-56	1.08272e-51	0.560486	LYAR
CD8_EM	0.64	0.323	1.62978e-54	2.19222e-50	0.617793	CD8B
CD8_EM	0.44	0.199	2.78216e-49	3.74229e-45	0.527427	CD84
CD8_EM	0.603	0.319	3.42058e-44	4.60102e-40	0.557899	CCL4
CD8_EM	0.864	0.738	6.07722e-40	8.17447e-36	0.443477	CD2
CD8_EM	0.428	0.208	2.48112e-39	3.33736e-35	0.441655	ZBTB38
CD8_EM	0.548	0.327	6.87969e-39	9.25387e-35	0.494371	FYN
CD8_EM	0.585	0.335	7.44082e-38	1.00087e-33	0.509297	CD8A
CD8_EM	0.244	0.089	8.55848e-36	1.1512e-31	0.419936	LYST
CD8_EM	0.579	0.385	3.38596e-27	4.55445e-23	0.444356	GPR183
CD8_EM	0.18	0.062	4.06445e-27	5.46709e-23	0.452599	HLA-DQA1
CD8_CM	0.853	0.286	2.29241e-15	3.08352e-11	1.13346	GZMK
CD8_CM	0.824	0.358	1.04443e-09	1.40486e-05	0.779992	C1orf56
CD8_CM	0.824	0.448	1.12644e-08	0.000151518	0.625694	HNRNPH1
CD8_CM	1	0.533	1.55109e-07	0.00208638	0.595868	CCL5
CD8_CM	0.824	0.391	2.23904e-07	0.00301173	0.578335	LYAR
CD8_CM	0.971	0.814	1.45374e-06	0.0195543	0.454091	IL7R
MAIT	0.997	0.365	0	0	1.93771	KLRB1
MAIT	0.962	0.237	0	0	1.19477	GZMK
MAIT	0.655	0.092	0	0	1.15227	NCR3
MAIT	0.623	0.066	0	0	1.14226	CEBPD
MAIT	0.388	0.014	0	0	1.10863	TRAV1-2
MAIT	0.485	0.047	0	0	0.928285	CXCR6
MAIT	0.467	0.015	0	0	0.911682	SLC4A10
MAIT	0.282	0.021	0	0	0.503996	ZBTB16
MAIT	0.129	0.003	2.41265e-242	3.24525e-238	0.622438	TRBV6-4
MAIT	0.825	0.311	1.35088e-230	1.81707e-226	0.803098	KLRG1
MAIT	0.692	0.258	4.39916e-190	5.91732e-186	0.728799	GPR65
MAIT	0.301	0.055	2.19001e-166	2.94578e-162	0.478382	CCR6
MAIT	0.292	0.054	6.63961e-160	8.93093e-156	0.473045	LST1
MAIT	0.859	0.405	8.30955e-142	1.11772e-137	0.499892	PRF1
MAIT	0.968	0.478	9.42788e-142	1.26814e-137	0.501416	GZMA
MAIT	0.989	0.801	1.06442e-139	1.43176e-135	0.590872	IL7R
MAIT	0.512	0.185	3.84227e-134	5.16824e-130	0.636418	AMICA1
MAIT	0.385	0.105	1.70096e-132	2.28796e-128	0.497192	GYG1
MAIT	0.771	0.364	4.53455e-130	6.09942e-126	0.584849	LYAR
MAIT	0.501	0.175	1.20213e-128	1.61698e-124	0.604662	GPR171
MAIT	0.51	0.18	9.03136e-125	1.21481e-120	0.688656	DUSP2
MAIT	0.382	0.107	3.18996e-116	4.29082e-112	0.438852	EOMES
MAIT	0.983	0.5	1.33038e-114	1.78949e-110	0.442907	CCL5
MAIT	0.734	0.384	7.77466e-112	1.04577e-107	0.540816	ALOX5AP
MAIT	1	0.99	3.08362e-107	4.14778e-103	0.40944	RPLP0
MAIT	0.563	0.227	2.63407e-105	3.54309e-101	0.495715	MATK
MAIT	1	0.861	5.07331e-105	6.82411e-101	0.423787	S100A4
MAIT	0.272	0.069	3.43623e-104	4.62207e-100	0.410437	DPP4
MAIT	0.347	0.101	5.43242e-103	7.30714e-99	0.452524	MYBL1
MAIT	0.398	0.143	1.42532e-95	1.9172e-91	0.500546	CTSA
MAIT	0.655	0.283	1.30698e-93	1.75802e-89	0.412463	HOPX
MAIT	0.401	0.146	9.0429e-91	1.21636e-86	0.503197	GBP5
MAIT	0.74	0.435	2.06629e-86	2.77937e-82	0.49022	XBP1
MAIT	0.301	0.096	1.83808e-82	2.4724e-78	0.409363	SLAMF1
MAIT	0.354	0.125	4.14803e-82	5.57952e-78	0.46544	DUSP1
MAIT	0.304	0.1	1.98833e-80	2.6745e-76	0.410635	TMIGD2
MAIT	0.425	0.17	3.30866e-78	4.45048e-74	0.444126	SH2D2A
MAIT	0.272	0.087	7.06837e-72	9.50766e-68	0.407367	PHACTR2
MAIT	0.288	0.097	1.44022e-68	1.93723e-64	0.607665	TYROBP
MAIT	0.516	0.276	6.9193e-57	9.30716e-53	0.405947	FKBP11
MAIT	0.112	0.022	9.70046e-54	1.30481e-49	0.441898	TRBV20-1
MAIT	0.636	0.448	1.80451e-43	2.42724e-39	0.40574	SPOCK2
gdT_GZMK+	0.822	0.054	0	0	2.02741	TRDC
gdT_GZMK+	0.378	0.017	0	0	1.44974	TRDV2
gdT_GZMK+	0.622	0.034	0	0	1.36923	KLRC1
gdT_GZMK+	0.356	0.031	1.69088e-280	2.2744e-276	1.08581	TRGV9
gdT_GZMK+	0.919	0.259	7.86034e-279	1.05729e-274	1.26113	GZMK
gdT_GZMK+	0.699	0.181	7.59896e-219	1.02214e-214	1.16263	DUSP2
gdT_GZMK+	0.785	0.208	4.63796e-212	6.23852e-208	0.95364	KLRD1
gdT_GZMK+	0.947	0.385	1.92068e-179	2.58351e-175	0.94256	KLRB1
gdT_GZMK+	1	0.513	1.10882e-173	1.49147e-169	0.962498	CCL5
gdT_GZMK+	0.453	0.089	3.70698e-163	4.98625e-159	0.761921	CEBPD
gdT_GZMK+	0.831	0.325	5.29309e-158	7.11974e-154	0.87664	KLRG1
gdT_GZMK+	0.861	0.371	2.43137e-149	3.27043e-145	0.873209	LYAR
gdT_GZMK+	0.785	0.288	1.20159e-140	1.61626e-136	0.785714	HOPX
gdT_GZMK+	0.437	0.096	6.05576e-140	8.14561e-136	1.03468	TYROBP
gdT_GZMK+	0.96	0.432	1.53236e-136	2.06117e-132	0.724201	CST7
gdT_GZMK+	1	0.524	5.55132e-109	7.46708e-105	0.610771	NKG7
gdT_GZMK+	0.325	0.066	1.71812e-108	2.31105e-104	0.574946	CXCR6
gdT_GZMK+	0.972	0.491	4.95212e-104	6.6611e-100	0.609597	GZMA
gdT_GZMK+	0.894	0.639	1.18466e-92	1.59349e-88	0.790884	CD74
gdT_GZMK+	0.36	0.089	2.13085e-91	2.8662e-87	0.541989	XCL2
gdT_GZMK+	0.594	0.235	8.87453e-88	1.19371e-83	0.624564	MATK
gdT_GZMK+	0.716	0.314	1.51597e-85	2.03914e-81	0.632566	CCL4
gdT_GZMK+	0.921	0.567	1.36915e-81	1.84164e-77	0.558679	CTSW
gdT_GZMK+	0.967	0.854	1.10537e-65	1.48683e-61	0.462781	HCST
gdT_GZMK+	0.96	0.86	4.56123e-64	6.1353e-60	0.491281	ZFP36L2
gdT_GZMK+	0.914	0.706	3.5842e-59	4.8211e-55	0.439552	SRGN
gdT_GZMK+	0.831	0.584	2.1437e-48	2.88348e-44	0.421764	GZMM
gdT_GZMK+	0.65	0.37	1.32633e-43	1.78404e-39	0.445949	GNLY
gdT_GZMK+	0.398	0.178	3.9559e-42	5.32109e-38	0.457725	SH2D2A
gdT_GZMK+	0.514	0.275	1.95967e-35	2.63595e-31	0.40715	SAMD3
gdT_GZMK-	0.647	0.064	0	0	1.85693	TRDC
gdT_GZMK-	0.391	0.018	0	0	1.51393	TRDV2
gdT_GZMK-	0.51	0.041	0	0	1.32183	KLRC1
gdT_GZMK-	0.895	0.206	0	0	1.29437	KLRD1
gdT_GZMK-	0.994	0.357	1.54784e-290	2.08201e-286	1.61013	GNLY
gdT_GZMK-	0.369	0.032	7.06635e-283	9.50494e-279	1.33286	TRGV9
gdT_GZMK-	0.94	0.255	5.22592e-272	7.02938e-268	1.24887	FGFBP2
gdT_GZMK-	0.562	0.092	9.83862e-253	1.32339e-248	1.49685	TYROBP
gdT_GZMK-	0.881	0.213	3.35294e-251	4.51004e-247	1.05325	GZMB
gdT_GZMK-	0.659	0.131	4.64402e-231	6.24667e-227	1.0548	FCGR3A
gdT_GZMK-	0.974	0.433	2.52534e-194	3.39683e-190	1.09074	CST7
gdT_GZMK-	1	0.526	5.76954e-192	7.76061e-188	1.12851	NKG7
gdT_GZMK-	0.829	0.288	4.13477e-180	5.56168e-176	1.01556	HOPX
gdT_GZMK-	1	0.515	2.83584e-169	3.81448e-165	0.993029	CCL5
gdT_GZMK-	0.835	0.31	2.62237e-162	3.52734e-158	1.00076	CCL4
gdT_GZMK-	0.915	0.418	3.07063e-156	4.13031e-152	0.970073	PRF1
gdT_GZMK-	0.472	0.096	9.14728e-155	1.2304e-150	0.855453	SPON2
gdT_GZMK-	0.867	0.316	1.75703e-133	2.36338e-129	0.769987	GZMH
gdT_GZMK-	0.917	0.388	1.66306e-122	2.23698e-118	0.648417	KLRB1
gdT_GZMK-	0.942	0.567	3.28698e-121	4.42131e-117	0.84867	CTSW
gdT_GZMK-	0.899	0.602	7.77028e-119	1.04518e-114	0.833697	CD247
gdT_GZMK-	0.202	0.024	1.74823e-113	2.35154e-109	0.44534	TRGC1
gdT_GZMK-	0.665	0.239	3.60264e-111	4.84591e-107	0.729744	PLEK
gdT_GZMK-	0.635	0.234	9.05695e-109	1.21825e-104	0.740394	MATK
gdT_GZMK-	0.554	0.177	3.34149e-101	4.49464e-97	0.663401	S1PR5
gdT_GZMK-	0.754	0.33	1.4371e-98	1.93305e-94	0.724095	KLRG1
gdT_GZMK-	0.488	0.139	8.46273e-97	1.13832e-92	0.602232	CX3CR1
gdT_GZMK-	0.468	0.141	3.72802e-92	5.01455e-88	0.635102	TBX21
gdT_GZMK-	0.94	0.706	9.57785e-92	1.28832e-87	0.635932	SRGN
gdT_GZMK-	0.56	0.208	2.82226e-87	3.79623e-83	0.65644	EFHD2
gdT_GZMK-	0.343	0.083	2.78556e-86	3.74686e-82	0.58808	ADGRG1
gdT_GZMK-	0.433	0.13	9.95517e-86	1.33907e-81	0.593603	CD300A
gdT_GZMK-	0.385	0.105	7.63128e-82	1.02648e-77	0.559446	PRSS23
gdT_GZMK-	0.972	0.854	2.01415e-80	2.70923e-76	0.56529	HCST
gdT_GZMK-	0.276	0.061	1.40493e-77	1.88977e-73	0.479434	SIGLEC17P
gdT_GZMK-	0.296	0.07	7.63996e-76	1.02765e-71	0.562525	ZNF683
gdT_GZMK-	0.917	0.496	8.3315e-76	1.12067e-71	0.587552	GZMA
gdT_GZMK-	0.347	0.093	8.3361e-75	1.12129e-70	0.512	C1orf21
gdT_GZMK-	0.341	0.095	6.35593e-72	8.54936e-68	0.532657	FGR
gdT_GZMK-	0.992	0.927	4.98862e-68	6.71019e-64	0.492199	SH3BGRL3
gdT_GZMK-	0.73	0.397	2.21982e-63	2.98587e-59	0.538012	HLA-DPB1
gdT_GZMK-	0.879	0.715	8.13611e-63	1.09439e-58	0.532956	RAP1B
gdT_GZMK-	0.696	0.369	6.50529e-61	8.75026e-57	0.520784	C12orf75
gdT_GZMK-	0.494	0.212	8.12822e-61	1.09333e-56	0.558054	TPST2
gdT_GZMK-	0.984	0.893	5.3389e-60	7.18136e-56	0.471493	CYBA
gdT_GZMK-	0.315	0.092	3.69838e-59	4.97469e-55	0.485414	XCL2
gdT_GZMK-	0.464	0.193	1.64998e-57	2.21939e-53	0.705338	DUSP2
gdT_GZMK-	1	0.866	4.283e-57	5.76106e-53	0.441263	S100A4
gdT_GZMK-	0.514	0.236	9.65573e-57	1.29879e-52	0.550907	APMAP
gdT_GZMK-	0.286	0.082	1.24921e-56	1.68031e-52	0.479803	TTC38
gdT_GZMK-	0.423	0.16	8.46743e-56	1.13895e-51	0.519247	TRGC2
gdT_GZMK-	0.95	0.823	1.14949e-54	1.54618e-50	0.419731	IFITM2
gdT_GZMK-	0.688	0.38	1.89427e-52	2.54799e-48	0.524389	LYAR
gdT_GZMK-	0.375	0.142	2.41151e-51	3.24372e-47	0.516763	RHOC
gdT_GZMK-	0.383	0.145	2.45328e-50	3.29991e-46	0.521997	ADRB2
gdT_GZMK-	0.685	0.416	5.42064e-50	7.2913e-46	0.580357	ID2
gdT_GZMK-	0.298	0.097	9.81094e-50	1.31967e-45	0.441118	TGFBR3
gdT_GZMK-	0.806	0.586	3.56132e-49	4.79033e-45	0.465024	GZMM
gdT_GZMK-	0.26	0.078	8.73255e-49	1.17462e-44	0.437836	SYNGR1
gdT_GZMK-	0.194	0.047	1.23726e-47	1.66423e-43	0.91123	PTGDS
gdT_GZMK-	0.478	0.223	3.41568e-46	4.59443e-42	0.518927	PYHIN1
gdT_GZMK-	0.327	0.124	4.59974e-43	6.18711e-39	0.428433	LPCAT1
gdT_GZMK-	0.327	0.124	6.54347e-42	8.80163e-38	0.515831	CLIC3
gdT_GZMK-	0.835	0.64	5.07118e-41	6.82124e-37	0.41653	CD99
gdT_GZMK-	0.367	0.156	9.25177e-41	1.24445e-36	0.475636	ABI3
gdT_GZMK-	0.355	0.151	1.46907e-40	1.97604e-36	0.486146	SYTL3
gdT_GZMK-	0.319	0.119	9.25444e-40	1.24481e-35	0.41189	FCRL6
gdT_GZMK-	0.776	0.628	3.19733e-39	4.30073e-35	0.456262	LITAF
gdT_GZMK-	0.504	0.271	9.67839e-38	1.30184e-33	0.488904	APOBEC3G
gdT_GZMK-	0.494	0.271	3.62924e-36	4.88169e-32	0.474392	CHST12
gdT_GZMK-	0.617	0.382	3.08729e-35	4.15272e-31	0.424406	SYNE2
gdT_GZMK-	0.53	0.307	3.49944e-35	4.70709e-31	0.455467	CD63
gdT_GZMK-	0.413	0.202	4.83628e-35	6.50528e-31	0.435152	MYO1F
gdT_GZMK-	0.78	0.612	4.90221e-34	6.59397e-30	0.421949	ITGB2
gdT_GZMK-	0.5	0.277	9.12655e-34	1.22761e-29	0.430846	SAMD3
gdT_GZMK-	0.778	0.644	9.31914e-34	1.25352e-29	0.490278	CD74
gdT_GZMK-	0.492	0.28	5.77596e-33	7.76924e-29	0.47658	GPR65
gdT_GZMK-	0.272	0.107	1.02823e-31	1.38308e-27	0.439465	KLRK1
gdT_GZMK-	0.369	0.18	3.05757e-31	4.11273e-27	0.470665	SH2D2A
gdT_GZMK-	0.587	0.41	5.46621e-31	7.3526e-27	0.435495	GLRX
gdT_GZMK-	0.558	0.403	1.1066e-25	1.48849e-21	0.496767	ALOX5AP
gdT_GZMK-	0.155	0.056	2.46111e-21	3.31044e-17	0.42193	KLRF1
Th	0.959	0.706	0	0	0.81869	CRIP1
Th	0.984	0.727	0	0	0.766221	LTB
Th	0.941	0.566	0	0	0.756393	S100A11
Th	0.736	0.314	0	0	0.748731	GPR183
Th	0.242	0.022	0	0	0.434416	TNFRSF4
Th	0.592	0.249	2.08032e-256	2.79824e-252	0.638791	AQP3
Th	0.649	0.314	1.30477e-224	1.75505e-220	0.583614	PLP2
Th	0.276	0.062	7.1721e-211	9.64719e-207	0.464245	CRIP2
Th	0.71	0.392	3.39265e-208	4.56345e-204	0.588665	COTL1
Th	0.965	0.78	7.07932e-203	9.52239e-199	0.485038	IL7R
Th	0.496	0.192	2.73903e-198	3.68426e-194	0.488687	TRADD
Th	0.407	0.141	7.77168e-192	1.04537e-187	0.506889	LIMS1
Th	0.953	0.831	4.84992e-182	6.52363e-178	0.439728	FXYD5
Th	0.478	0.192	6.66022e-182	8.95866e-178	0.496515	TIMP1
Th	0.923	0.752	8.92439e-179	1.20042e-174	0.486008	S100A10
Th	0.869	0.579	2.77099e-177	3.72726e-173	0.500184	ANXA1
Th	0.932	0.826	1.30271e-175	1.75228e-171	0.554236	VIM
Th	0.752	0.444	4.07556e-174	5.48203e-170	0.509799	KLF6
Th	0.843	0.609	3.4051e-164	4.58019e-160	0.509534	TAGLN2
Th	0.671	0.354	4.38918e-150	5.90389e-146	0.425155	ITGB1
Th	0.629	0.337	1.38046e-131	1.85686e-127	0.419523	AHNAK
Treg	0.305	0.01	0	0	0.768923	FOXP3
Treg	0.196	0.003	0	0	0.482201	FANK1
Treg	0.284	0.023	3.12684e-154	4.20591e-150	0.635995	IL2RA
Treg	0.295	0.03	2.09221e-127	2.81424e-123	0.836795	RTKN2
Treg	0.158	0.01	8.94558e-103	1.20327e-98	0.492496	CCR10
Treg	0.533	0.116	1.49308e-102	2.00834e-98	0.893559	TIGIT
Treg	0.326	0.061	2.10416e-72	2.8303e-68	0.582441	HLA-DQB1
Treg	0.204	0.027	3.87982e-67	5.21874e-63	0.41187	NCF4
Treg	0.544	0.173	1.60699e-60	2.16156e-56	0.79228	HLA-DRB1
Treg	0.228	0.039	1.05214e-54	1.41523e-50	0.40586	STAM
Treg	0.607	0.258	2.70509e-51	3.63862e-47	0.814376	BIRC3
Treg	0.989	0.969	8.20187e-48	1.10323e-43	0.585422	IL32
Treg	0.281	0.066	1.66083e-47	2.23399e-43	0.630886	LGALS3
Treg	0.989	0.981	4.352e-47	5.85387e-43	0.452659	ARHGDIB
Treg	0.421	0.14	1.60275e-45	2.15586e-41	0.63265	ID3
Treg	0.754	0.444	1.13293e-42	1.52391e-38	0.733947	COTL1
Treg	0.509	0.203	1.14853e-42	1.54489e-38	0.687816	ARID5B
Treg	0.312	0.083	3.24858e-42	4.36967e-38	0.523397	MIR4435-2HG
Treg	0.832	0.61	9.23704e-42	1.24247e-37	0.606263	ISG20
Treg	0.639	0.315	4.96032e-40	6.67213e-36	0.672256	ANXA2
Treg	0.428	0.152	1.63656e-39	2.20133e-35	0.628598	LINC00152
Treg	0.74	0.454	6.53742e-38	8.79348e-34	0.647007	CD27
Treg	0.905	0.781	4.96818e-37	6.6827e-33	0.618808	S100A10
Treg	0.161	0.029	8.54947e-37	1.14999e-32	0.407984	PI16
Treg	0.744	0.405	1.19299e-36	1.60469e-32	0.59021	ITGB1
Treg	0.968	0.897	4.17453e-34	5.61517e-30	0.548725	GAPDH
Treg	0.856	0.676	4.18279e-31	5.62627e-27	0.534516	GSTK1
Treg	0.621	0.347	2.10643e-29	2.83336e-25	0.554569	IL10RA
Treg	0.565	0.299	4.61332e-29	6.20538e-25	0.610682	DOK2
Treg	0.926	0.749	9.08685e-29	1.22227e-24	0.521555	CRIP1
Treg	0.284	0.094	2.19296e-28	2.94975e-24	0.433182	SHMT2
Treg	0.26	0.083	3.10968e-28	4.18284e-24	0.54032	HPGD
Treg	0.309	0.106	3.6898e-28	4.96315e-24	0.561638	HLA-DRA
Treg	0.428	0.185	1.14111e-26	1.53491e-22	0.441644	LIMS1
Treg	0.218	0.063	3.80963e-26	5.12433e-22	0.498595	HLA-DRB5
Treg	0.691	0.404	4.23363e-26	5.69466e-22	0.479538	HLA-DPB1
Treg	0.67	0.422	4.84359e-26	6.51512e-22	0.488144	PRDX1
Treg	0.414	0.181	7.82821e-26	1.05297e-21	0.452474	ATP2B1
Treg	0.295	0.105	8.50313e-26	1.14376e-21	0.406286	TBC1D4
Treg	0.488	0.25	2.30044e-25	3.09433e-21	0.453267	OPTN
Treg	0.547	0.287	5.35326e-24	7.20067e-20	0.445451	HLA-DPA1
Treg	0.912	0.821	7.57666e-24	1.01914e-19	0.431132	AES
Treg	0.8	0.646	1.60091e-23	2.15339e-19	0.717184	CD74
Treg	0.407	0.185	7.1312e-23	9.59218e-19	0.444659	TNFRSF1B
Treg	0.537	0.31	3.9478e-22	5.31018e-18	0.488746	SLFN5
Treg	0.898	0.79	4.80137e-22	6.45832e-18	0.43868	ARPC1B
Treg	0.572	0.347	6.88585e-21	9.26215e-17	0.453594	PBXIP1
Treg	0.404	0.196	1.05077e-20	1.41339e-16	0.434979	TPM4
Treg	0.439	0.227	1.70556e-20	2.29415e-16	0.448592	ELOVL5
Treg	0.839	0.72	2.33736e-20	3.14398e-16	0.434322	LIME1
Treg	0.554	0.341	1.21374e-19	1.6326e-15	0.488037	EZR
Treg	0.558	0.334	1.74696e-19	2.34983e-15	0.418281	SIT1
Treg	0.723	0.531	2.00803e-19	2.701e-15	0.445977	FCMR
Treg	0.558	0.34	2.12534e-19	2.8588e-15	0.436434	SMCHD1
Treg	0.477	0.263	3.63675e-19	4.89179e-15	0.411691	HN1
Treg	0.389	0.2	8.87538e-19	1.19383e-14	0.514005	CLDND1
Treg	0.435	0.231	1.05343e-18	1.41697e-14	0.448741	ANXA5
Treg	0.337	0.159	8.21539e-18	1.10505e-13	0.497196	GBP5
Treg	0.674	0.475	9.07018e-18	1.22003e-13	0.41361	DYNLL1
Treg	0.477	0.286	3.34686e-17	4.50186e-13	0.468997	SAT1
Treg	0.965	0.952	8.13534e-17	1.09428e-12	0.536821	ACTG1
Treg	0.432	0.253	8.061e-16	1.08429e-11	0.474727	TTC39C
Treg	0.565	0.372	8.57426e-16	1.15332e-11	0.413784	PLP2
Treg	0.902	0.798	1.05834e-15	1.42358e-11	0.46471	TRAC
Treg	0.607	0.441	2.57324e-15	3.46126e-11	0.411371	RCSD1
Treg	0.579	0.388	8.7677e-13	1.17934e-08	0.418774	GPR183
Treg	0.407	0.25	3.75354e-12	5.04888e-08	0.434747	CORO1B
Treg	0.635	0.473	1.27559e-09	1.7158e-05	0.424763	HMGB2
Treg	0.572	0.505	6.1587e-08	0.000828406	0.433083	CNN2

## Sheet: List of DEGs in B-ALL patients
List of DEGs in each T cell cluster of B-ALL patients
cluster	pct.1	pct.2	p value	adjusted p value	average log2(fold change)	gene
CD4_Naive	0.763	0.273	0	0	0.970564	CCR7
CD4_Naive	0.81	0.392	0	0	0.788287	LEF1
CD4_Naive	0.615	0.209	0	0	0.76936	MAL
CD4_Naive	0.72	0.417	0	0	0.737006	PRKCQ-AS1
CD4_Naive	0.781	0.386	0	0	0.709589	TCF7
CD4_Naive	0.872	0.502	0	0	0.648909	SELL
CD4_Naive	0.271	0.036	0	0	0.559631	TSHZ2
CD4_Naive	1	0.999	0	0	0.504399	RPS13
CD4_Naive	0.999	0.981	0	0	0.50291	EEF1B2
CD4_Naive	1	1	0	0	0.494881	RPL32
CD4_Naive	1	0.997	0	0	0.494512	RPL9
CD4_Naive	1	1	0	0	0.488106	RPL30
CD4_Naive	1	1	0	0	0.482548	RPS3A
CD4_Naive	1	1	0	0	0.448083	RPL11
CD4_Naive	1	0.998	0	0	0.444487	RPL22
CD4_Naive	1	1	0	0	0.444459	RPS12
CD4_Naive	1	1	0	0	0.440706	RPS8
CD4_Naive	1	1	0	0	0.433545	RPS23
CD4_Naive	1	1	0	0	0.429162	RPL34
CD4_Naive	1	0.999	0	0	0.424287	RPL39
CD4_Naive	1	0.999	0	0	0.420279	RPL35A
CD4_Naive	1	0.999	0	0	0.417334	TPT1
CD4_Naive	1	1	0	0	0.416941	RPS25
CD4_Naive	1	0.997	0	0	0.412443	RPS5
CD4_Naive	1	0.998	0	0	0.411976	RPL5
CD4_Naive	1	1	0	0	0.407592	RPS27
CD4_Naive	0.928	0.643	2.98097e-299	4.24847e-295	0.554213	LTB
CD4_Naive	0.941	0.79	9.04138e-272	1.28858e-267	0.505591	GAS5
CD4_Naive	0.345	0.1	6.16177e-254	8.78176e-250	0.534559	CHRM3-AS2
CD4_Naive	0.977	0.884	9.09311e-248	1.29595e-243	0.413128	LDHB
CD4_Naive	0.228	0.044	3.95864e-246	5.64185e-242	0.499758	ADTRP
CD4_Naive	0.939	0.856	5.20158e-213	7.41329e-209	0.41409	EIF3E
CD4_Naive	0.466	0.194	1.21319e-207	1.72903e-203	0.531525	C1orf162
CD4_Naive	0.467	0.247	2.84218e-166	4.05067e-162	0.550625	IL6ST
CD4_Naive	0.479	0.247	4.86927e-165	6.93968e-161	0.59669	MYC
CD4_Naive	0.361	0.15	6.29424e-157	8.97054e-153	0.441378	TRABD2A
CD4_Naive	0.727	0.522	8.76609e-155	1.24934e-150	0.44178	TMEM123
CD4_Naive	0.361	0.151	3.98619e-145	5.68111e-141	0.408071	ACTN1
CD4_Naive	0.686	0.507	4.13925e-129	5.89926e-125	0.434562	PIK3IP1
CD8_Naive	0.983	0.356	0	0	0.944899	CD8B
CD8_Naive	0.537	0.103	0	0	0.822288	NELL2
CD8_Naive	0.747	0.257	0	0	0.785965	CCR7
CD8_Naive	0.53	0.106	0	0	0.748121	ACTN1
CD8_Naive	0.821	0.373	0	0	0.719791	LEF1
CD8_Naive	0.933	0.604	0	0	0.682154	RPS4Y1
CD8_Naive	0.963	0.779	0	0	0.65715	GAS5
CD8_Naive	1	1	0	0	0.655095	RPS3A
CD8_Naive	0.496	0.181	0	0	0.637677	AIF1
CD8_Naive	1	0.98	0	0	0.637305	EEF1B2
CD8_Naive	0.825	0.577	0	0	0.615802	NDFIP1
CD8_Naive	0.886	0.484	0	0	0.606292	SELL
CD8_Naive	0.77	0.373	0	0	0.600672	TCF7
CD8_Naive	1	0.997	0	0	0.585804	RPS5
CD8_Naive	1	0.999	0	0	0.565785	RPS13
CD8_Naive	1	0.997	0	0	0.55515	RPL9
CD8_Naive	1	1	0	0	0.547172	RPL32
CD8_Naive	1	1	0	0	0.539801	RPL34
CD8_Naive	0.987	0.884	0	0	0.534193	LRRC75A-AS1
CD8_Naive	1	1	0	0	0.532217	RPS12
CD8_Naive	1	0.998	0	0	0.528701	RPL22
CD8_Naive	1	0.999	0	0	0.514781	RPS6
CD8_Naive	1	0.996	0	0	0.498473	RPL10A
CD8_Naive	1	1	0	0	0.48716	RPS23
CD8_Naive	1	1	0	0	0.477994	RPS8
CD8_Naive	1	1	0	0	0.474966	RPL13
CD8_Naive	0.964	0.848	0	0	0.47378	EIF3E
CD8_Naive	1	1	0	0	0.459939	RPS21
CD8_Naive	1	0.999	0	0	0.457744	RPL39
CD8_Naive	0.997	0.97	0	0	0.456376	RPL36A
CD8_Naive	1	0.998	0	0	0.450281	RPL5
CD8_Naive	1	1	0	0	0.449816	RPL30
CD8_Naive	1	1	0	0	0.449748	RPS28
CD8_Naive	0.999	0.971	0	0	0.448143	EEF1G
CD8_Naive	1	0.989	0	0	0.44793	RPL38
CD8_Naive	1	1	0	0	0.447358	RPS14
CD8_Naive	0.23	0.017	0	0	0.43839	CLEC11A
CD8_Naive	1	0.999	0	0	0.428863	RPLP2
CD8_Naive	1	0.999	0	0	0.428323	RPL35A
CD8_Naive	1	0.999	0	0	0.42367	RPL37
CD8_Naive	1	1	0	0	0.423512	RPS27A
CD8_Naive	1	1	0	0	0.419739	RPS18
CD8_Naive	1	1	0	0	0.415506	RPS25
CD8_Naive	1	1	0	0	0.414535	EEF1A1
CD8_Naive	0.998	0.963	0	0	0.405524	SARAF
CD8_Naive	0.855	0.6	1.05164e-306	1.4988e-302	0.529396	RGS10
CD8_Naive	0.808	0.55	1.17191e-303	1.67021e-299	0.572336	SNHG8
CD8_Naive	0.329	0.083	2.05657e-283	2.93102e-279	0.442042	SPINT2
CD8_Naive	0.658	0.374	5.5587e-259	7.92226e-255	0.54709	OXNAD1
CD8_Naive	0.33	0.099	4.68094e-246	6.67127e-242	0.501305	PASK
CD8_Naive	0.392	0.134	1.06843e-243	1.52272e-239	0.471383	TRABD2A
CD8_Naive	0.531	0.212	3.98318e-243	5.67682e-239	0.442114	MAL
CD8_Naive	0.776	0.503	8.20411e-224	1.16925e-219	0.461502	TMEM123
CD8_Naive	0.675	0.415	1.36376e-204	1.94363e-200	0.468417	PRKCQ-AS1
CD8_Naive	0.464	0.21	1.10701e-185	1.57771e-181	0.42471	SATB1
CD8_Naive	0.546	0.307	7.64586e-183	1.08969e-178	0.489595	CD55
CD8_Naive	0.484	0.254	1.76127e-171	2.51016e-167	0.448305	PDE3B
CD8_Naive	0.534	0.3	1.40602e-166	2.00385e-162	0.490335	SNHG5
CD8_Naive	0.459	0.237	4.86943e-158	6.93992e-154	0.429143	LDLRAP1
CD4_TE	0.747	0.179	0	0	1.73543	GNLY
CD4_TE	0.887	0.222	0	0	1.54321	FGFBP2
CD4_TE	0.979	0.302	0	0	1.51793	GZMH
CD4_TE	0.69	0.202	0	0	1.15571	LAIR2
CD4_TE	0.601	0.131	0	0	1.15204	SPON2
CD4_TE	0.835	0.359	0	0	1.07394	ITGB1
CD4_TE	0.626	0.175	0	0	0.998876	CX3CR1
CD4_TE	1	0.511	0	0	0.960344	NKG7
CD4_TE	0.698	0.203	0	0	0.959376	HOPX
CD4_TE	0.288	0.022	0	0	0.941984	ZNF683
CD4_TE	0.995	0.831	0	0	0.916977	S100A4
CD4_TE	0.586	0.136	0	0	0.868507	ZEB2
CD4_TE	0.543	0.122	0	0	0.844525	ADGRG1
CD4_TE	0.545	0.12	0	0	0.749297	FCRL6
CD4_TE	0.266	0.021	0	0	0.54328	CES1
CD4_TE	1	1	0	0	0.453406	B2M
CD4_TE	1	0.998	1.48558e-307	2.11725e-303	0.607548	HLA-C
CD4_TE	0.756	0.253	4.71008e-294	6.7128e-290	0.953807	GZMB
CD4_TE	0.997	0.966	1.00989e-289	1.43929e-285	0.7029	SH3BGRL3
CD4_TE	0.981	0.705	3.20166e-275	4.563e-271	0.749196	CD99
CD4_TE	0.439	0.096	1.17689e-274	1.6773e-270	0.745638	PRSS23
CD4_TE	0.675	0.259	3.26538e-269	4.65381e-265	0.885244	EFHD2
CD4_TE	0.306	0.047	1.00352e-253	1.43021e-249	0.515364	ITGAM
CD4_TE	0.561	0.187	2.69019e-248	3.83406e-244	0.831321	CD320
CD4_TE	0.287	0.045	1.04603e-235	1.4908e-231	0.537483	ASCL2
CD4_TE	0.533	0.153	2.35135e-231	3.35114e-227	0.669034	S1PR5
CD4_TE	0.52	0.162	5.18912e-225	7.39553e-221	0.762083	TBX21
CD4_TE	0.996	0.985	5.24148e-219	7.47015e-215	0.590413	CD52
CD4_TE	0.863	0.453	5.02477e-212	7.1613e-208	0.834198	PRF1
CD4_TE	0.975	0.517	4.44547e-205	6.33569e-201	0.650161	CST7
CD4_TE	0.923	0.589	3.88768e-202	5.54073e-198	0.690051	ANXA1
CD4_TE	0.991	0.513	1.5853e-199	2.25936e-195	0.57488	CCL5
CD4_TE	0.939	0.73	4.72885e-193	6.73956e-189	0.640448	ITGB2
CD4_TE	1	0.997	2.75629e-189	3.92826e-185	0.410336	HLA-A
CD4_TE	0.924	0.68	6.56953e-169	9.36289e-165	0.729646	CRIP1
CD4_TE	0.396	0.115	2.48337e-165	3.5393e-161	0.519546	C1orf21
CD4_TE	0.938	0.795	3.80534e-161	5.42336e-157	0.553044	RAP1B
CD4_TE	0.814	0.502	7.298e-159	1.04011e-154	0.65596	AHNAK
CD4_TE	0.97	0.914	8.06568e-157	1.14952e-152	0.592806	IFITM2
CD4_TE	0.981	0.931	3.10948e-156	4.43163e-152	0.575095	S100A6
CD4_TE	0.658	0.315	4.57065e-156	6.51408e-152	0.916423	LGALS1
CD4_TE	0.824	0.581	6.43414e-153	9.16993e-149	0.614456	YWHAQ
CD4_TE	0.916	0.75	6.8334e-144	9.73896e-140	0.551631	LY6E
CD4_TE	0.967	0.88	3.64685e-141	5.19748e-137	0.518778	HCST
CD4_TE	0.936	0.806	3.05322e-136	4.35145e-132	0.474162	LSP1
CD4_TE	0.69	0.344	2.28728e-134	3.25983e-130	0.573152	PLEK
CD4_TE	0.95	0.492	3.31311e-134	4.72184e-130	0.454323	GZMA
CD4_TE	0.955	0.853	1.63912e-133	2.33608e-129	0.503038	S100A10
CD4_TE	0.661	0.308	3.62475e-130	5.16599e-126	0.53693	CCL4
CD4_TE	0.803	0.541	7.90226e-127	1.12623e-122	0.544328	GZMM
CD4_TE	0.904	0.739	3.965e-126	5.65091e-122	0.542101	CD2
CD4_TE	0.306	0.087	9.86026e-126	1.40528e-121	0.461494	ADRB2
CD4_TE	0.442	0.169	1.92122e-125	2.73813e-121	0.530187	CD4
CD4_TE	0.179	0.032	1.34721e-121	1.92004e-117	0.766379	TRBV4-2
CD4_TE	0.924	0.801	4.67868e-121	6.66805e-117	0.502557	EMP3
CD4_TE	0.369	0.124	1.47353e-120	2.10008e-116	0.487275	GLUL
CD4_TE	0.468	0.195	6.48394e-116	9.24092e-112	0.545129	MATK
CD4_TE	0.845	0.654	8.86437e-115	1.26335e-110	0.524274	SLC9A3R1
CD4_TE	0.278	0.076	1.68693e-114	2.40422e-110	0.416229	PTGDR
CD4_TE	0.535	0.276	4.17392e-113	5.94868e-109	0.583217	GLIPR2
CD4_TE	0.743	0.43	1.42588e-111	2.03216e-107	0.506102	C12orf75
CD4_TE	0.883	0.715	3.4552e-111	4.92436e-107	0.575782	CYBA
CD4_TE	0.685	0.351	7.41528e-111	1.05683e-106	0.458114	KLRG1
CD4_TE	0.763	0.495	5.46344e-110	7.78649e-106	0.525564	CTSC
CD4_TE	0.788	0.507	7.97601e-109	1.13674e-104	0.481344	HLA-DPB1
CD4_TE	0.383	0.148	4.45904e-107	6.35502e-103	0.481651	TGFBR3
CD4_TE	0.678	0.388	7.84384e-104	1.1179e-99	0.578394	CTSW
CD4_TE	0.717	0.383	1.48389e-103	2.11485e-99	0.509177	HLA-DRB1
CD4_TE	0.316	0.106	1.15063e-102	1.63987e-98	0.430064	CD300A
CD4_TE	0.761	0.54	1.50088e-101	2.13905e-97	0.546585	FLNA
CD4_TE	0.657	0.384	2.09784e-101	2.98985e-97	0.52983	ID2
CD4_TE	0.909	0.675	8.64732e-97	1.23242e-92	0.446369	CLIC1
CD4_TE	0.83	0.632	9.59727e-92	1.3678e-87	0.500761	S100A11
CD4_TE	0.603	0.389	5.51011e-90	7.853e-86	0.546186	DSTN
CD4_TE	0.903	0.728	7.82465e-90	1.11517e-85	0.406148	LITAF
CD4_TE	0.586	0.338	2.59547e-87	3.69907e-83	0.480236	MYO1F
CD4_TE	0.178	0.044	4.47766e-84	6.38156e-80	0.564202	TRAV12-1
CD4_TE	0.525	0.295	4.62027e-84	6.58481e-80	0.47483	CHST12
CD4_TE	0.277	0.102	4.06664e-81	5.79577e-77	0.408256	TSPAN2
CD4_TE	0.732	0.459	3.87518e-78	5.52291e-74	0.418621	HLA-DPA1
CD4_TE	0.443	0.226	2.02915e-77	2.89194e-73	0.471193	ADAM8
CD4_TE	0.776	0.618	5.99225e-74	8.54016e-70	0.418022	SELPLG
CD4_TE	0.292	0.113	1.3573e-73	1.93443e-69	0.419721	MAF
CD4_TE	0.538	0.311	1.55398e-72	2.21473e-68	0.519329	PRDM1
CD4_TE	0.496	0.288	1.17013e-68	1.66766e-64	0.44081	TNFRSF1B
CD4_TE	0.655	0.485	4.80115e-67	6.84259e-63	0.428239	DHRS7
CD4_TE	0.635	0.455	4.5827e-65	6.53127e-61	0.4107	CTSD
CD4_TE	0.329	0.155	8.85842e-65	1.2625e-60	0.413282	ANXA4
CD4_TE	0.618	0.421	1.29078e-64	1.83962e-60	0.438323	MYO1G
CD4_TE	0.218	0.074	1.43121e-64	2.03976e-60	0.528414	KLRF1
CD4_TE	0.518	0.317	9.12461e-64	1.30044e-59	0.455706	PYHIN1
CD4_TE	0.698	0.532	2.29702e-60	3.27372e-56	0.452804	TCF25
CD4_TE	0.565	0.366	6.79676e-60	9.68674e-56	0.436249	APOBEC3G
CD4_TE	0.529	0.366	3.1089e-48	4.43081e-44	0.406778	SPN
CD4_TE	0.462	0.298	1.27434e-46	1.81618e-42	0.410007	RASSF1
CD4_TE	0.622	0.495	1.94843e-46	2.77691e-42	0.410184	CD6
CD4_TE	0.688	0.563	2.77208e-45	3.95077e-41	0.424332	CALR
CD4_TE	0.286	0.16	6.77307e-32	9.65297e-28	0.512071	FCGR3A
CD4_TE	0.214	0.123	1.07166e-22	1.52733e-18	0.64289	TRGV2
CD4_TE	0.131	0.078	1.60874e-11	2.29277e-07	0.465441	TRGV9
CD8_TE	0.974	0.263	0	0	1.705	GZMH
CD8_TE	0.871	0.093	0	0	1.65791	KLRD1
CD8_TE	0.857	0.187	0	0	1.60621	FGFBP2
CD8_TE	0.688	0.154	0	0	1.42031	GNLY
CD8_TE	1	0.483	0	0	1.38672	NKG7
CD8_TE	0.918	0.338	0	0	1.38484	CTSW
CD8_TE	0.662	0.101	0	0	1.33973	FCGR3A
CD8_TE	0.856	0.21	0	0	1.24184	GZMB
CD8_TE	0.379	0.029	0	0	1.23092	KLRC2
CD8_TE	0.44	0.035	0	0	1.08695	KLRF1
CD8_TE	0.99	0.488	0	0	1.08491	CST7
CD8_TE	0.999	0.484	0	0	1.07297	CCL5
CD8_TE	0.632	0.083	0	0	1.06573	FCRL6
CD8_TE	0.859	0.427	0	0	1.05642	CD8A
CD8_TE	0.398	0.038	0	0	1.00293	KLRC3
CD8_TE	0.603	0.107	0	0	1.00185	ZEB2
CD8_TE	0.67	0.178	0	0	0.997986	HOPX
CD8_TE	0.906	0.423	0	0	0.983822	PRF1
CD8_TE	0.573	0.093	0	0	0.970173	ADGRG1
CD8_TE	0.464	0.122	0	0	0.927937	SPON2
CD8_TE	0.539	0.161	0	0	0.917963	CX3CR1
CD8_TE	0.767	0.273	0	0	0.89707	CCL4
CD8_TE	0.591	0.123	0	0	0.870737	S1PR5
CD8_TE	0.747	0.316	0	0	0.852049	PLEK
CD8_TE	0.533	0.104	0	0	0.847347	FGR
CD8_TE	0.628	0.241	0	0	0.813597	EFHD2
CD8_TE	0.834	0.521	0	0	0.805531	GZMM
CD8_TE	0.433	0.077	0	0	0.793894	TTC38
CD8_TE	0.499	0.144	0	0	0.753077	TBX21
CD8_TE	0.568	0.2	0	0	0.752998	HLA-DQA1
CD8_TE	0.411	0.08	0	0	0.752839	PRSS23
CD8_TE	0.672	0.326	0	0	0.752647	APMAP
CD8_TE	0.974	0.69	0	0	0.747128	CD99
CD8_TE	0.431	0.113	0	0	0.738047	CCL4L1
CD8_TE	0.856	0.481	0	0	0.727367	HLA-DPB1
CD8_TE	0.988	0.872	0	0	0.716675	HCST
CD8_TE	0.792	0.353	0	0	0.715696	HLA-DRB1
CD8_TE	0.747	0.358	0	0	0.712702	KLRK1
CD8_TE	0.335	0.021	0	0	0.70401	LILRB1
CD8_TE	0.982	0.754	0	0	0.686955	SRGN
CD8_TE	0.417	0.096	0	0	0.664553	C1orf21
CD8_TE	0.333	0.052	0	0	0.645364	XCL2
CD8_TE	0.971	0.911	0	0	0.634259	IFITM2
CD8_TE	0.321	0.058	0	0	0.578073	PTGDR
CD8_TE	0.999	0.964	0	0	0.524549	SH3BGRL3
CD8_TE	1	0.998	0	0	0.519073	HLA-C
CD8_TE	0.172	0.011	0	0	0.477975	KIR3DL2
CD8_TE	0.212	0.01	0	0	0.451315	KLRAP1
CD8_TE	0.999	0.997	0	0	0.43557	HLA-A
CD8_TE	1	1	0	0	0.435035	B2M
CD8_TE	0.52	0.172	4.78038e-308	6.813e-304	0.67083	MATK
CD8_TE	0.415	0.11	1.68231e-305	2.39763e-301	0.682632	KLRC4
CD8_TE	0.93	0.719	8.35073e-300	1.19015e-295	0.638962	ITGB2
CD8_TE	0.2	0.021	1.03565e-294	1.47601e-290	0.429913	CD160
CD8_TE	0.928	0.714	4.04454e-285	5.76429e-281	0.591356	LITAF
CD8_TE	0.959	0.464	4.79198e-283	6.82953e-279	0.559672	GZMA
CD8_TE	0.535	0.193	5.08428e-282	7.24612e-278	0.762319	CLIC3
CD8_TE	0.987	0.822	3.2322e-272	4.60653e-268	0.571198	S100A4
CD8_TE	0.799	0.434	1.2627e-252	1.7996e-248	0.611666	HLA-DPA1
CD8_TE	0.613	0.307	1.77563e-248	2.53062e-244	0.699415	CD63
CD8_TE	0.512	0.198	1.09833e-247	1.56534e-243	0.77234	LAIR2
CD8_TE	0.692	0.33	1.86997e-247	2.66508e-243	0.61966	KLRG1
CD8_TE	0.236	0.041	4.81281e-242	6.85922e-238	0.448216	ITGAM
CD8_TE	0.923	0.789	8.55129e-235	1.21873e-230	0.523227	RAP1B
CD8_TE	0.218	0.038	1.84077e-224	2.62347e-220	1.17618	TRBV2
CD8_TE	0.794	0.528	1.24088e-222	1.7685e-218	0.579113	GSTP1
CD8_TE	0.319	0.086	6.34536e-220	9.04341e-216	0.556202	AOAH
CD8_TE	0.537	0.249	6.12945e-214	8.73569e-210	0.754987	CMC1
CD8_TE	0.766	0.479	2.05039e-210	2.92222e-206	0.583888	CTSC
CD8_TE	0.632	0.299	2.23016e-207	3.17842e-203	0.686871	LGALS1
CD8_TE	0.72	0.472	3.88798e-206	5.54115e-202	0.596746	MBP
CD8_TE	0.619	0.286	3.11791e-205	4.44365e-201	0.583517	HLA-DRB5
CD8_TE	0.941	0.798	1.98408e-204	2.82772e-200	0.449527	LSP1
CD8_TE	0.357	0.111	7.92093e-201	1.12889e-196	0.507026	GLUL
CD8_TE	0.744	0.411	6.03441e-198	8.60025e-194	0.534444	C12orf75
CD8_TE	0.862	0.578	6.60527e-198	9.41384e-194	0.503339	ANXA1
CD8_TE	0.882	0.706	8.58575e-197	1.22364e-192	0.585284	CYBA
CD8_TE	0.666	0.366	6.74961e-193	9.61955e-189	0.583761	ID2
CD8_TE	0.474	0.209	4.51862e-189	6.43994e-185	0.580168	RHOC
CD8_TE	0.855	0.642	2.57689e-182	3.67258e-178	0.489823	SLC9A3R1
CD8_TE	0.537	0.278	3.08774e-174	4.40065e-170	0.58144	RASSF1
CD8_TE	0.209	0.046	4.9209e-168	7.01326e-164	0.448193	RHOB
CD8_TE	0.58	0.329	2.3154e-166	3.29991e-162	0.55132	TPST2
CD8_TE	0.365	0.136	3.38487e-166	4.82411e-162	0.498228	TGFBR3
CD8_TE	0.822	0.652	6.792e-166	9.67996e-162	0.495011	C9orf142
CD8_TE	0.91	0.661	1.67082e-164	2.38126e-160	0.429798	CLIC1
CD8_TE	0.235	0.058	2.4357e-163	3.47136e-159	0.778172	TYROBP
CD8_TE	0.902	0.797	1.02103e-153	1.45518e-149	0.435933	EMP3
CD8_TE	0.377	0.153	9.01656e-150	1.28504e-145	0.506794	TRGC2
CD8_TE	0.734	0.495	3.7928e-141	5.4055e-137	0.474088	AHNAK
CD8_TE	0.636	0.407	2.98326e-139	4.25174e-135	0.479963	MYO1G
CD8_TE	0.739	0.53	1.48424e-137	2.11534e-133	0.487284	FLNA
CD8_TE	0.292	0.107	1.0328e-136	1.47195e-132	0.962024	TRGV2
CD8_TE	0.651	0.426	9.03564e-136	1.28776e-131	0.478982	ARPC5L
CD8_TE	0.635	0.424	3.88036e-135	5.53028e-131	0.495748	GNG2
CD8_TE	0.777	0.428	3.13842e-129	4.47288e-125	0.419778	CD8B
CD8_TE	0.43	0.196	1.22419e-127	1.74471e-123	0.424042	PTGER2
CD8_TE	0.534	0.298	1.61157e-126	2.29681e-122	0.496267	PRDM1
CD8_TE	0.633	0.445	4.1673e-123	5.93923e-119	0.488844	CTSD
CD8_TE	0.732	0.535	5.43087e-123	7.74007e-119	0.463841	KLF6
CD8_TE	0.463	0.252	1.62204e-121	2.31174e-117	0.499586	ABI3
CD8_TE	0.633	0.403	3.62525e-121	5.16671e-117	0.434024	DOK2
CD8_TE	0.176	0.044	4.86503e-120	6.93365e-116	0.442241	TRGV8
CD8_TE	0.419	0.222	7.65224e-120	1.0906e-115	0.503857	MAPK1
CD8_TE	0.521	0.313	1.36692e-117	1.94814e-113	0.472487	STOM
CD8_TE	0.756	0.608	2.73183e-116	3.89341e-112	0.416956	BIN2
CD8_TE	0.65	0.475	6.32307e-116	9.01163e-112	0.458318	DHRS7
CD8_TE	0.547	0.329	1.19541e-115	1.7037e-111	0.431245	MYO1F
CD8_TE	0.491	0.294	2.35692e-111	3.35908e-107	0.481671	SYNE1
CD8_TE	0.507	0.307	7.06071e-110	1.00629e-105	0.455896	PYHIN1
CD8_TE	0.436	0.24	1.14423e-108	1.63075e-104	0.440642	TSEN54
CD8_TE	0.485	0.287	2.14098e-105	3.05133e-101	0.440488	CHST12
CD8_TE	0.563	0.355	2.57463e-102	3.66936e-98	0.431266	APOBEC3G
CD8_TE	0.205	0.07	6.8671e-98	9.78699e-94	0.655965	TRGV7
CD8_TE	0.718	0.548	1.74027e-97	2.48023e-93	0.43814	ZFP36
CD8_TE	0.573	0.367	1.0926e-94	1.55717e-90	0.437	ITGB1
CD8_TE	0.612	0.454	1.66233e-94	2.36916e-90	0.48315	ADGRE5
CD8_TE	0.495	0.317	3.13259e-93	4.46456e-89	0.452532	ITGAL
CD8_TE	0.253	0.108	1.94751e-83	2.77559e-79	0.609805	TRGV10
CD8_TE	0.659	0.528	7.62988e-80	1.08741e-75	0.448458	TCF25
CD8_TE	0.402	0.242	1.16549e-78	1.66106e-74	0.41603	IL2RB
CD8_TE	0.141	0.053	1.12524e-54	1.6037e-50	0.597161	TRAV17
CD8_TE	0.21	0.118	6.82685e-36	9.72963e-32	0.448184	TRGV3
CD8_EM	0.883	0.351	1.21581e-121	1.73277e-117	0.85126	GZMK
CD8_EM	0.991	0.533	2.1519e-113	3.06689e-109	0.740969	CCL5
CD8_EM	0.904	0.466	2.53166e-99	3.60812e-95	0.716378	CD8A
CD8_EM	0.745	0.372	1.67279e-95	2.38407e-91	1.1369	DUSP2
CD8_EM	0.911	0.457	5.76857e-78	8.22137e-74	0.644527	CD8B
CD8_EM	0.232	0.05	4.70583e-68	6.70675e-64	0.475968	XCL1
CD8_EM	0.834	0.55	1.24383e-66	1.77271e-62	0.582701	GZMM
CD8_EM	0.289	0.08	3.04475e-59	4.33938e-55	0.498512	XCL2
CD8_EM	0.719	0.395	3.482e-59	4.96254e-55	0.584397	KLRK1
CD8_EM	0.557	0.276	1.82231e-56	2.59716e-52	0.775168	CMC1
CD8_EM	0.67	0.379	5.52237e-54	7.87048e-50	0.569767	LYAR
CD8_EM	0.821	0.636	3.09151e-51	4.40601e-47	0.953847	JUNB
CD8_EM	0.989	0.953	1.49398e-41	2.12922e-37	0.500318	ZFP36L2
CD8_EM	0.779	0.552	7.7687e-41	1.1072e-36	0.473769	KLF6
CD8_EM	0.587	0.354	2.31077e-37	3.29331e-33	0.471051	PARP8
CD8_EM	0.147	0.04	9.72263e-31	1.38567e-26	0.423801	NR4A2
CD8_EM	0.557	0.388	7.34108e-25	1.04625e-20	0.480362	CLDND1
CD8_EM	0.726	0.564	8.79022e-25	1.25278e-20	0.541363	ZFP36
CD8_EM	0.419	0.244	9.30871e-24	1.32668e-19	0.680375	JUN
CD8_EM	0.394	0.232	3.0792e-22	4.38848e-18	0.412274	CXCR3
CD8_EM	0.423	0.25	1.64641e-21	2.34646e-17	0.461357	DUSP1
CD8_EM	0.638	0.482	4.78981e-21	6.82644e-17	0.496107	CD69
CD8_EM	0.702	0.572	4.12703e-19	5.88185e-15	0.434238	CXCR4
CD8_CM	0.433	0.177	3.09953e-33	4.41744e-29	0.496964	NELL2
CD8_CM	0.872	0.462	2.66106e-32	3.79254e-28	0.431286	CD8B
CD8_CM	0.822	0.638	1.53395e-30	2.18619e-26	0.779247	JUNB
CD8_CM	0.685	0.399	2.70142e-30	3.85007e-26	0.483846	KLRK1
CD8_CM	0.726	0.439	2.03908e-29	2.9061e-25	0.535162	TCF7
CD8_CM	0.19	0.051	1.1048e-27	1.57456e-23	0.439994	FOS
CD8_CM	0.467	0.245	1.02889e-25	1.46638e-21	0.857462	JUN
CD8_CM	0.607	0.383	7.34322e-24	1.04656e-19	0.494574	LYAR
CD8_CM	0.592	0.389	4.06131e-21	5.78818e-17	0.481802	CLDND1
CD8_CM	0.439	0.251	6.7053e-17	9.5564e-13	0.4299	DUSP1
CD8_CM	0.265	0.139	1.50959e-12	2.15147e-08	0.446596	PASK
MAIT	0.993	0.241	0	0	2.07309	KLRB1
MAIT	0.755	0.04	0	0	1.56999	TRAV1-2
MAIT	0.479	0.052	0	0	1.40257	TYROBP
MAIT	0.774	0.125	0	0	1.40078	NCR3
MAIT	0.538	0.082	0	0	1.28953	CEBPD
MAIT	0.254	0.01	0	0	1.20562	TRBV25-1
MAIT	0.59	0.011	0	0	1.14102	SLC4A10
MAIT	0.897	0.338	0	0	1.04986	KLRG1
MAIT	0.327	0.033	0	0	0.893755	TRBV6-1
MAIT	0.429	0.053	0	0	0.812704	LST1
MAIT	0.435	0.051	0	0	0.73882	CCR6
MAIT	0.348	0.014	0	0	0.677352	TLE1
MAIT	0.293	0.009	0	0	0.608272	COLQ
MAIT	0.282	0.012	0	0	0.565814	RORC
MAIT	0.307	0.028	0	0	0.558444	ZBTB16
MAIT	0.22	0.008	0	0	0.45507	LTK
MAIT	0.209	0.009	0	0	0.443397	LL22NC03-75H12.2
MAIT	0.974	0.325	2.82248e-307	4.0226e-303	0.759358	GZMK
MAIT	0.997	0.673	6.39557e-294	9.11497e-290	0.927157	IL7R
MAIT	0.826	0.351	1.57538e-284	2.24523e-280	0.856784	ALOX5AP
MAIT	0.452	0.092	1.81581e-283	2.58789e-279	0.723371	MYBL1
MAIT	0.177	0.011	2.22029e-278	3.16436e-274	0.969369	S100B
MAIT	0.148	0.009	3.73687e-238	5.32578e-234	0.688206	TRBV6-4
MAIT	1	0.831	7.79976e-236	1.11162e-231	0.686258	S100A4
MAIT	0.715	0.279	1.20097e-230	1.71162e-226	0.805751	AQP3
MAIT	0.697	0.29	2.16942e-223	3.09186e-219	0.79184	GPR65
MAIT	0.517	0.16	1.34948e-211	1.92328e-207	0.709504	LOC643733
MAIT	0.465	0.132	2.05165e-202	2.92401e-198	0.674946	TMIGD2
MAIT	0.296	0.054	1.39766e-196	1.99195e-192	0.479924	HPGD
MAIT	0.594	0.232	4.49363e-195	6.40432e-191	1.27169	DUSP1
MAIT	0.431	0.119	2.31064e-186	3.29313e-182	0.580022	AMICA1
MAIT	0.423	0.123	1.08604e-185	1.54783e-181	0.676672	ERN1
MAIT	0.866	0.582	4.10376e-179	5.84868e-175	0.677083	SPOCK2
MAIT	0.931	0.669	2.56408e-170	3.65432e-166	0.900058	LTB
MAIT	0.505	0.164	9.58535e-170	1.3661e-165	0.610506	CXCR6
MAIT	0.476	0.163	2.17389e-167	3.09823e-163	0.632259	IFNGR1
MAIT	0.991	0.931	4.12808e-163	5.88334e-159	0.510132	S100A6
MAIT	0.317	0.082	2.83139e-138	4.03529e-134	0.44633	DPP4
MAIT	0.765	0.467	5.23259e-137	7.45748e-133	0.830674	CD69
MAIT	0.279	0.068	8.96108e-136	1.27713e-131	0.505602	WDR86-AS1
MAIT	0.728	0.468	6.26491e-124	8.92875e-120	0.871934	NFKBIA
MAIT	0.901	0.592	5.43278e-122	7.7428e-118	0.539226	ANXA1
MAIT	0.635	0.342	6.90734e-122	9.84434e-118	0.61583	PARP8
MAIT	0.363	0.116	1.1677e-120	1.6642e-116	0.49138	SLAMF1
MAIT	0.67	0.399	8.67836e-113	1.23684e-108	0.676623	GBP5
MAIT	0.782	0.538	2.9477e-112	4.20106e-108	0.546479	PDCD4
MAIT	0.443	0.162	3.59552e-112	5.12433e-108	0.44425	S1PR5
MAIT	0.692	0.438	6.77317e-111	9.65313e-107	0.610202	XBP1
MAIT	0.619	0.339	3.44983e-110	4.9167e-106	0.555793	FKBP11
MAIT	0.992	0.952	5.90558e-109	8.41664e-105	0.613791	ZFP36L2
MAIT	0.473	0.196	9.89454e-109	1.41017e-104	0.524426	MATK
MAIT	0.541	0.271	5.51512e-108	7.86015e-104	0.586338	ODF2L
MAIT	0.589	0.309	4.11226e-105	5.86079e-101	0.62542	PRDM1
MAIT	0.524	0.252	9.19633e-101	1.31066e-96	0.517702	RORA
MAIT	0.383	0.145	1.46968e-96	2.09459e-92	0.478367	SESN1
MAIT	0.643	0.37	9.41509e-91	1.34184e-86	0.512943	LYAR
MAIT	0.781	0.576	5.34021e-90	7.61086e-86	0.474378	TC2N
MAIT	0.187	0.045	4.73404e-87	6.74695e-83	0.539929	FOS
MAIT	0.784	0.568	2.65763e-82	3.78765e-78	0.487052	ARL4C
MAIT	0.457	0.208	7.67544e-82	1.0939e-77	0.439337	PTGER2
MAIT	0.317	0.113	3.72075e-81	5.30282e-77	0.421389	TRGV10
MAIT	0.595	0.366	6.76582e-81	9.64264e-77	0.483082	CASP1
MAIT	0.478	0.255	7.11141e-79	1.01352e-74	0.502643	CDC42EP3
MAIT	0.362	0.154	2.15821e-78	3.07589e-74	0.431795	SYTL2
MAIT	0.394	0.177	7.00284e-78	9.98044e-74	0.449537	TNFRSF25
MAIT	0.353	0.158	1.17465e-75	1.67411e-71	0.443142	CERK
MAIT	0.583	0.367	1.32506e-73	1.88847e-69	0.457381	CCDC107
MAIT	0.413	0.2	6.42786e-70	9.16099e-66	0.434158	PRNP
MAIT	0.465	0.261	1.34942e-69	1.92319e-65	0.467834	GYG1
MAIT	0.721	0.51	7.94134e-69	1.1318e-64	0.516809	DDIT4
MAIT	0.714	0.559	3.15174e-68	4.49187e-64	0.859906	ZFP36
MAIT	0.471	0.27	2.62641e-66	3.74315e-62	0.439004	RAB18
MAIT	0.736	0.509	3.8011e-66	5.41733e-62	0.414133	AHNAK
MAIT	0.586	0.4	4.52778e-64	6.45299e-60	0.466575	TGFB1
MAIT	0.594	0.387	5.0683e-64	7.22334e-60	0.43527	CKLF
MAIT	0.303	0.129	5.2468e-62	7.47774e-58	0.479548	MAP3K8
MAIT	0.421	0.241	6.91664e-60	9.8576e-56	0.466656	PNP
MAIT	0.665	0.517	3.91513e-57	5.57985e-53	0.422693	TNFAIP8
MAIT	0.513	0.328	2.89614e-53	4.12758e-49	0.607743	TNFAIP3
MAIT	0.563	0.381	3.5612e-53	5.07543e-49	0.419912	PBXIP1
MAIT	0.583	0.39	8.34385e-53	1.18917e-48	0.57831	ID2
MAIT	0.761	0.634	1.91105e-50	2.72363e-46	0.709657	JUNB
MAIT	0.385	0.23	1.16246e-44	1.65674e-40	0.411288	GPRIN3
MAIT	0.523	0.373	2.78344e-40	3.96696e-36	0.692053	DUSP2
MAIT	0.64	0.572	3.25064e-29	4.63282e-25	0.601612	CXCR4
gdT_GZMK+	0.726	0.018	0	0	1.95496	TRDV2
gdT_GZMK+	0.722	0.073	2.87283e-264	4.09436e-260	1.41492	TRGV9
gdT_GZMK+	0.401	0.025	2.89896e-225	4.1316e-221	1.13407	KLRC1
gdT_GZMK+	0.396	0.024	8.75624e-224	1.24794e-219	1.1068	TRDC
gdT_GZMK+	0.925	0.28	2.47645e-111	3.52943e-107	1.30159	KLRB1
gdT_GZMK+	0.925	0.376	6.69727e-111	9.54495e-107	1.69613	DUSP2
gdT_GZMK+	0.769	0.179	3.867e-108	5.51125e-104	1.08929	KLRD1
gdT_GZMK+	0.844	0.368	2.27873e-70	3.24765e-66	1.00817	KLRG1
gdT_GZMK+	0.717	0.249	5.01419e-69	7.14622e-65	1.05597	DUSP1
gdT_GZMK+	0.311	0.051	2.56141e-64	3.65052e-60	0.822163	FOS
gdT_GZMK+	0.976	0.358	1.90764e-63	2.71876e-59	0.733053	GZMK
gdT_GZMK+	0.844	0.482	3.64767e-57	5.19866e-53	1.05227	CD69
gdT_GZMK+	0.241	0.035	4.74985e-57	6.76949e-53	0.477509	IL18RAP
gdT_GZMK+	0.476	0.136	3.23791e-55	4.61466e-51	0.989954	MAP3K8
gdT_GZMK+	1	0.954	5.90739e-54	8.41921e-50	0.740964	ZFP36L2
gdT_GZMK+	0.854	0.565	3.8955e-51	5.55187e-47	1.08444	ZFP36
gdT_GZMK+	0.892	0.638	8.1926e-48	1.16761e-43	1.08646	JUNB
gdT_GZMK+	0.354	0.084	3.36643e-47	4.79783e-43	0.6144	GABARAPL1
gdT_GZMK+	0.632	0.232	1.35883e-43	1.9366e-39	0.649639	HOPX
gdT_GZMK+	0.995	0.54	3.59709e-39	5.12657e-35	0.530259	CCL5
gdT_GZMK+	0.698	0.383	1.44438e-35	2.05854e-31	0.72028	LYAR
gdT_GZMK+	1	0.966	6.76652e-34	9.64364e-30	0.531153	TXNIP
gdT_GZMK+	0.83	0.573	9.87255e-34	1.40704e-29	0.694558	CXCR4
gdT_GZMK+	0.764	0.403	3.39794e-32	4.84275e-28	0.529974	CTSW
gdT_GZMK+	0.953	0.779	5.57596e-31	7.94686e-27	0.533499	SRGN
gdT_GZMK+	1	0.973	4.166e-29	5.93738e-25	0.456514	H3F3B
gdT_GZMK+	0.962	0.543	9.62292e-29	1.37146e-24	0.475515	CST7
gdT_GZMK+	0.278	0.076	4.04826e-27	5.76957e-23	0.718145	TYROBP
gdT_GZMK+	0.877	0.608	9.20674e-27	1.31214e-22	0.584986	ANXA1
gdT_GZMK+	0.948	0.836	5.48617e-26	7.81889e-22	0.575213	TSC22D3
gdT_GZMK+	0.712	0.482	1.00745e-25	1.43582e-21	0.828145	NFKBIA
gdT_GZMK+	0.41	0.163	1.40067e-25	1.99623e-21	0.593603	NCR3
gdT_GZMK+	0.958	0.69	6.56998e-24	9.36354e-20	0.486482	IL7R
gdT_GZMK+	0.226	0.063	1.81068e-23	2.58058e-19	0.419539	IFNG-AS1
gdT_GZMK+	0.637	0.378	7.68072e-23	1.09466e-18	0.556746	ALOX5AP
gdT_GZMK+	0.401	0.18	4.50136e-21	6.41534e-17	0.556834	LOC643733
gdT_GZMK+	0.226	0.071	9.8817e-20	1.40834e-15	0.413844	CSRNP1
gdT_GZMK+	0.764	0.556	2.37e-18	3.37772e-14	0.433932	GZMM
gdT_GZMK+	0.434	0.211	1.47986e-17	2.10909e-13	0.436743	MATK
gdT_GZMK+	0.557	0.337	2.08296e-17	2.96864e-13	0.625826	TNFAIP3
gdT_GZMK+	0.561	0.324	7.68484e-17	1.09524e-12	0.447596	PRDM1
gdT_GZMK+	0.854	0.768	1.1082e-15	1.5794e-11	0.473499	TAGLN2
gdT_GZMK+	0.462	0.267	1.29511e-15	1.84578e-11	0.479012	RORA
gdT_GZMK+	0.439	0.247	3.82504e-15	5.45144e-11	0.85299	JUN
gdT_GZMK+	0.557	0.329	2.07626e-14	2.95908e-10	0.408083	CCL4
gdT_GZMK+	0.533	0.359	2.77637e-14	3.95688e-10	0.457723	PARP8
gdT_GZMK+	0.575	0.4	1.50049e-13	2.1385e-09	0.582131	ID2
gdT_GZMK+	0.58	0.402	3.44008e-12	4.9028e-08	0.463823	KLRK1
gdT_GZMK+	0.632	0.532	1.25435e-11	1.7877e-07	0.413377	TERF2IP
gdT_GZMK+	0.665	0.521	4.00265e-11	5.70458e-07	0.406106	AHNAK
gdT_GZMK+	0.425	0.281	1.43013e-10	2.03822e-06	0.457891	CCNH
gdT_GZMK+	0.491	0.355	5.87763e-10	8.37679e-06	0.40735	FKBP11
gdT_GZMK+	0.509	0.393	4.97874e-09	7.0957e-05	0.416746	SNHG16
gdT_GZMK+	0.547	0.458	5.32124e-09	7.58383e-05	0.445713	TRAC
gdT_GZMK+	0.467	0.354	1.59364e-08	0.000227125	0.413244	PIK3R1
gdT_GZMK+	0.462	0.37	5.9378e-08	0.000846256	0.481155	HERPUD1
gdT_GZMK-	0.874	0.017	0	0	2.4855	TRDV2
gdT_GZMK-	0.904	0.071	0	0	2.06943	TRGV9
gdT_GZMK-	0.53	0.023	0	0	1.50287	TRDC
gdT_GZMK-	0.46	0.024	6.32575e-284	9.01546e-280	1.38636	KLRC1
gdT_GZMK-	0.879	0.178	7.15772e-148	1.02012e-143	1.31223	KLRD1
gdT_GZMK-	0.924	0.281	3.30555e-96	4.71107e-92	1.09522	KLRB1
gdT_GZMK-	0.798	0.23	6.05893e-93	8.63518e-89	1.11964	HOPX
gdT_GZMK-	0.434	0.075	1.72396e-79	2.45699e-75	1.25624	TYROBP
gdT_GZMK-	0.778	0.212	4.92556e-78	7.01991e-74	1.0363	GNLY
gdT_GZMK-	0.924	0.401	4.72259e-73	6.73063e-69	0.943739	CTSW
gdT_GZMK-	0.854	0.368	1.37315e-64	1.95701e-60	0.971466	KLRG1
gdT_GZMK-	0.793	0.378	4.61566e-53	6.57824e-49	0.988855	DUSP2
gdT_GZMK-	1	0.539	1.06262e-50	1.51445e-46	0.755294	NKG7
gdT_GZMK-	1	0.541	3.4893e-50	4.97294e-46	0.700214	CCL5
gdT_GZMK-	0.525	0.159	1.73055e-48	2.46639e-44	0.891622	SPON2
gdT_GZMK-	0.985	0.543	7.37827e-48	1.05155e-43	0.739529	CST7
gdT_GZMK-	0.869	0.342	1.18353e-43	1.68677e-39	0.527732	GZMH
gdT_GZMK-	0.455	0.137	1.42595e-42	2.03227e-38	0.693363	MAP3K8
gdT_GZMK-	0.495	0.165	1.08012e-35	1.53939e-31	0.637464	FCGR3A
gdT_GZMK-	0.646	0.263	7.85818e-35	1.11995e-30	0.620528	FGFBP2
gdT_GZMK-	0.702	0.328	8.19517e-35	1.16798e-30	1.0593	CCL4
gdT_GZMK-	0.192	0.035	7.64581e-32	1.08968e-27	0.407137	IL18RAP
gdT_GZMK-	0.864	0.692	1.7701e-30	2.52275e-26	0.617152	CD247
gdT_GZMK-	0.677	0.283	5.1289e-30	7.3097e-26	0.567525	GZMB
gdT_GZMK-	0.586	0.284	6.30715e-29	8.98895e-25	0.657211	EFHD2
gdT_GZMK-	0.975	0.779	1.1708e-28	1.66863e-24	0.483476	SRGN
gdT_GZMK-	0.808	0.556	1.93202e-28	2.75352e-24	0.547083	GZMM
gdT_GZMK-	0.985	0.885	4.46704e-28	6.36642e-24	0.472944	HCST
gdT_GZMK-	0.944	0.721	1.77922e-25	2.53574e-21	0.465841	CD99
gdT_GZMK-	0.914	0.608	1.96171e-25	2.79583e-21	0.537761	ANXA1
gdT_GZMK-	0.712	0.401	5.18386e-25	7.38803e-21	0.583154	KLRK1
gdT_GZMK-	0.222	0.056	6.04851e-25	8.62034e-21	0.407783	AGPAT4
gdT_GZMK-	0.364	0.131	6.7139e-25	9.56865e-21	0.573852	C1orf21
gdT_GZMK-	0.338	0.118	1.51553e-24	2.15993e-20	0.539206	CD300A
gdT_GZMK-	0.682	0.399	1.81845e-24	2.59165e-20	0.573899	ID2
gdT_GZMK-	0.237	0.062	1.85898e-24	2.64941e-20	0.420632	ITGAM
gdT_GZMK-	0.439	0.176	1.31579e-23	1.87527e-19	0.497871	S1PR5
gdT_GZMK-	0.384	0.153	1.14572e-20	1.63289e-16	0.472199	FGR
gdT_GZMK-	1	0.966	2.11577e-19	3.0154e-15	0.431783	TXNIP
gdT_GZMK-	0.823	0.671	1.50584e-18	2.14612e-14	0.456621	C9orf142
gdT_GZMK-	0.439	0.211	2.00254e-18	2.85402e-14	0.518911	MATK
gdT_GZMK-	0.601	0.364	2.15778e-18	3.07527e-14	0.439624	APMAP
gdT_GZMK-	0.621	0.385	2.31661e-18	3.30163e-14	0.488286	LYAR
gdT_GZMK-	0.389	0.177	5.12495e-17	7.30408e-13	0.432752	TRGC2
gdT_GZMK-	0.47	0.231	8.84973e-17	1.26126e-12	0.471735	CLIC3
gdT_GZMK-	0.763	0.477	6.76118e-16	9.63603e-12	0.436635	PRF1
gdT_GZMK-	0.444	0.238	1.17156e-15	1.6697e-11	0.443144	RHOC
gdT_GZMK-	0.384	0.184	2.01558e-15	2.8726e-11	0.443158	TBX21
gdT_GZMK-	0.505	0.328	2.88164e-13	4.10691e-09	0.460516	PYHIN1
gdT_GZMK-	0.52	0.335	7.32038e-13	1.0433e-08	0.435961	STOM
gdT_GZMK-	0.758	0.64	3.30938e-10	4.71653e-06	0.427262	JUNB
gdT_GZMK-	0.485	0.325	3.51275e-10	5.00638e-06	0.468335	PRDM1
gdT_GZMK-	0.419	0.292	5.49563e-09	7.83237e-05	0.423003	GLIPR2
gdT_GZMK-	0.48	0.357	6.73039e-08	0.000959216	0.405466	TPST2
Th	0.966	0.641	0	0	0.942865	LTB
Th	0.972	0.65	0	0	0.870947	IL7R
Th	0.642	0.254	0	0	0.740464	AQP3
Th	0.299	0.041	0	0	0.628547	CCR6
Th	0.25	0.039	2.88477e-296	4.11137e-292	0.49268	TNFRSF4
Th	0.403	0.116	2.6451e-255	3.76979e-251	0.481423	CD40LG
Th	0.599	0.24	9.40683e-234	1.34066e-229	0.629965	KLRB1
Th	0.226	0.043	1.34348e-222	1.91472e-218	0.452901	CRIP2
Th	0.962	0.904	2.90434e-220	4.13927e-216	0.436842	FXYD5
Th	0.419	0.157	1.81807e-205	2.59111e-201	0.537103	GPR183
Th	0.575	0.306	4.09231e-200	5.83236e-196	0.564874	TRADD
Th	0.406	0.154	1.29182e-175	1.8411e-171	0.410288	CD4
Th	0.828	0.578	2.89522e-167	4.12627e-163	0.522601	ANXA1
Th	0.348	0.124	4.17503e-164	5.95025e-160	0.428524	TIMP1
Th	0.667	0.426	1.0665e-159	1.51998e-155	0.491077	RNASET2
Th	0.374	0.162	1.12178e-140	1.59877e-136	0.474563	BIRC3
Th	0.846	0.614	9.33962e-127	1.33108e-122	0.412024	S100A11
Th	0.881	0.668	3.67592e-126	5.23893e-122	0.437296	CRIP1
Th	0.583	0.362	1.62269e-120	2.31265e-116	0.487093	ITGB1
Th	0.648	0.459	1.0856e-98	1.54719e-94	0.448468	NFKBIA
Th	0.754	0.624	2.65205e-94	3.7797e-90	0.547781	JUNB
Th	0.558	0.388	6.17215e-87	8.79655e-83	0.408308	PLP2
Th	0.476	0.318	6.73685e-70	9.60136e-66	0.4849	TNFAIP3
Treg	0.57	0.013	0	0	1.42738	FOXP3
Treg	0.333	0.022	2.09716e-248	2.98887e-244	0.812019	RTKN2
Treg	0.371	0.028	1.43154e-240	2.04023e-236	0.674689	NCF4
Treg	0.495	0.059	1.66662e-215	2.37527e-211	1.04791	TNFRSF4
Treg	0.246	0.016	1.58519e-187	2.25922e-183	0.569022	IL2RA
Treg	0.34	0.044	2.11882e-134	3.01974e-130	0.713509	TNFRSF18
Treg	0.511	0.116	2.01868e-116	2.87702e-112	0.960847	CTLA4
Treg	0.994	0.963	5.25976e-109	7.49621e-105	0.893446	IL32
Treg	0.321	0.058	4.93247e-89	7.02976e-85	0.660351	REREP3
Treg	0.305	0.054	4.75819e-81	6.78137e-77	0.49564	IKZF2
Treg	0.324	0.064	4.01822e-78	5.72677e-74	0.545298	STAM
Treg	0.735	0.334	1.02695e-76	1.46361e-72	0.88575	CORO1B
Treg	0.383	0.095	3.12461e-71	4.45319e-67	0.591189	TBC1D4
Treg	0.626	0.246	7.71547e-66	1.09961e-61	0.846784	TIGIT
Treg	0.53	0.181	8.24383e-60	1.17491e-55	0.552558	CD4
Treg	1	1	1.23225e-57	1.7562e-53	0.407578	TMSB10
Treg	0.315	0.079	1.7327e-53	2.46945e-49	0.455132	LY96
Treg	0.994	0.839	1.16724e-51	1.66355e-47	0.60322	S100A4
Treg	0.414	0.139	1.57828e-50	2.24937e-46	0.565944	ICOS
Treg	0.726	0.385	6.32087e-50	9.0085e-46	0.729185	ITGB1
Treg	0.76	0.454	4.34387e-48	6.19088e-44	0.758175	PIM2
Treg	0.972	0.911	6.65736e-47	9.48807e-43	0.48873	FXYD5
Treg	0.997	0.988	2.72103e-46	3.87801e-42	0.410584	FTH1
Treg	0.579	0.262	4.02617e-46	5.73809e-42	0.579633	ARID5B
Treg	1	0.985	1.4576e-45	2.07737e-41	0.44109	CD52
Treg	0.595	0.296	2.8478e-45	4.05868e-41	0.653561	TNFRSF1B
Treg	0.757	0.499	3.78331e-45	5.39197e-41	0.869952	SAT1
Treg	0.508	0.22	5.88844e-45	8.3922e-41	0.568947	SHMT2
Treg	0.386	0.127	1.47747e-42	2.10568e-38	0.448792	SLAMF1
Treg	0.953	0.68	4.243e-42	6.04712e-38	0.632581	LTB
Treg	0.427	0.173	3.09523e-40	4.41132e-36	0.726812	LGALS3
Treg	0.445	0.17	3.04261e-38	4.33632e-34	0.453344	SUSD3
Treg	0.997	0.929	6.03435e-36	8.60016e-32	0.428235	OAZ1
Treg	0.919	0.779	1.03317e-35	1.47248e-31	0.485799	ISG20
Treg	0.505	0.25	3.29527e-35	4.69642e-31	0.715348	MIR4435-2HG
Treg	0.467	0.214	4.33726e-35	6.18146e-31	0.529903	FAS
Treg	0.67	0.407	6.44921e-34	9.19141e-30	0.584986	USP15
Treg	0.598	0.301	1.28736e-32	1.83475e-28	0.525646	AQP3
Treg	0.916	0.788	2.87136e-32	4.09226e-28	0.454477	GSTK1
Treg	0.682	0.426	1.2163e-30	1.73347e-26	0.51083	DOK2
Treg	0.648	0.388	2.05965e-30	2.93542e-26	0.499267	PBXIP1
Treg	0.414	0.187	2.95693e-30	4.21421e-26	0.587816	BIRC3
Treg	0.866	0.641	1.62143e-29	2.31087e-25	0.507503	S100A11
Treg	0.492	0.257	4.62034e-28	6.58491e-24	0.481096	CD28
Treg	0.555	0.311	3.02839e-27	4.31606e-23	0.550086	BATF
Treg	0.368	0.163	5.49405e-27	7.83012e-23	0.426928	HSPA1A
Treg	0.405	0.19	2.64611e-26	3.77123e-22	0.415262	CD58
Treg	0.713	0.486	3.05943e-26	4.36029e-22	0.419888	CARD16
Treg	0.667	0.391	4.08338e-26	5.81963e-22	0.425804	HN1
Treg	0.498	0.271	7.18856e-26	1.02451e-21	0.603568	LINC00152
Treg	0.688	0.457	1.29055e-25	1.83929e-21	0.499923	IL10RA
Treg	0.209	0.066	3.39194e-25	4.83419e-21	0.572765	HPGD
Treg	0.822	0.704	6.74498e-25	9.61294e-21	0.550347	NEAT1
Treg	0.374	0.173	9.30364e-25	1.32595e-20	0.429214	TRIB2
Treg	0.315	0.132	1.92746e-24	2.74701e-20	0.44991	NPDC1
Treg	0.483	0.268	4.84199e-24	6.9008e-20	0.44284	PFKL
Treg	0.785	0.553	1.09365e-23	1.55868e-19	0.510204	SELL
Treg	0.299	0.125	2.05813e-23	2.93325e-19	0.416217	RNF214
Treg	0.67	0.432	3.49417e-23	4.97989e-19	0.415363	SIT1
Treg	0.788	0.626	1.39154e-21	1.98322e-17	0.414384	SELPLG
Treg	0.349	0.155	1.80021e-21	2.56565e-17	0.431623	LPAR6
Treg	0.723	0.55	2.66093e-21	3.79236e-17	0.416902	SKAP1
Treg	0.639	0.412	2.20828e-20	3.14724e-16	0.455211	GBP5
Treg	0.944	0.858	2.80626e-19	3.99949e-15	0.408369	S100A10
Treg	0.561	0.38	2.87151e-19	4.09248e-15	0.461861	GLRX
Treg	0.639	0.455	3.69015e-19	5.2592e-15	0.491696	TRAC
Treg	0.595	0.396	8.67291e-19	1.23606e-14	0.424398	GBP2
Treg	0.299	0.141	1.3206e-18	1.88212e-14	0.414174	FCRL3
Treg	0.408	0.233	1.37194e-18	1.95529e-14	0.588224	CXCR3
Treg	0.791	0.66	1.42186e-18	2.02643e-14	0.410474	FCMR
Treg	0.215	0.083	3.59737e-18	5.12697e-14	0.409307	RGS1
Treg	0.508	0.334	1.21873e-16	1.73693e-12	0.469408	UGP2
Treg	0.576	0.408	1.24305e-15	1.7716e-11	0.410893	PLP2
Treg	0.349	0.196	2.84518e-15	4.05495e-11	0.405666	PIM3
Treg	0.212	0.094	8.91696e-14	1.27084e-09	0.424804	PMAIP1
CD4_Exhau	0.994	0.56	0	0	1.35036	COTL1
CD4_Exhau	0.947	0.328	0	0	1.28742	GZMK
CD4_Exhau	1	0.953	0	0	1.19042	GAPDH
CD4_Exhau	0.415	0.048	0	0	1.13616	RRM2
CD4_Exhau	0.436	0.053	0	0	1.10209	TYMS
CD4_Exhau	0.705	0.167	0	0	1.03098	FABP5
CD4_Exhau	0.828	0.199	0	0	1.0215	HLA-DRA
CD4_Exhau	0.997	0.778	0	0	0.994153	CD74
CD4_Exhau	0.541	0.07	0	0	0.955793	KIAA0101
CD4_Exhau	0.998	0.968	0	0	0.905029	ACTG1
CD4_Exhau	0.993	0.815	0	0	0.896851	SUB1
CD4_Exhau	0.651	0.142	0	0	0.856003	PTTG1
CD4_Exhau	0.991	0.761	0	0	0.826585	CNN2
CD4_Exhau	0.848	0.216	0	0	0.823058	MIR4435-2HG
CD4_Exhau	0.741	0.167	0	0	0.790116	CHI3L2
CD4_Exhau	1	0.997	0	0	0.785675	PFN1
CD4_Exhau	1	1	0	0	0.772527	ACTB
CD4_Exhau	0.485	0.064	0	0	0.762711	MKI67
CD4_Exhau	0.87	0.274	0	0	0.752822	LIMS1
CD4_Exhau	0.809	0.217	0	0	0.731203	TIGIT
CD4_Exhau	0.661	0.147	0	0	0.709775	MT1E
CD4_Exhau	0.699	0.135	0	0	0.64672	CD38
CD4_Exhau	0.651	0.13	0	0	0.620862	PDCD1
CD4_Exhau	0.58	0.121	0	0	0.602044	CKS2
CD4_Exhau	0.513	0.079	0	0	0.599973	CDCA7
CD4_Exhau	0.373	0.043	0	0	0.57406	TOP2A
CD4_Exhau	0.471	0.069	0	0	0.571245	CENPM
CD4_Exhau	0.553	0.114	0	0	0.545605	LMNB1
CD4_Exhau	0.389	0.046	0	0	0.532179	TK1
CD4_Exhau	0.35	0.04	0	0	0.528642	CCNA2
CD4_Exhau	0.385	0.05	0	0	0.516145	NUSAP1
CD4_Exhau	0.389	0.044	0	0	0.505675	BIRC5
CD4_Exhau	0.486	0.088	0	0	0.487798	HMOX1
CD4_Exhau	0.386	0.05	0	0	0.4839	CENPF
CD4_Exhau	0.355	0.046	0	0	0.463029	TPX2
CD4_Exhau	0.34	0.035	0	0	0.448009	GINS2
CD4_Exhau	0.373	0.041	0	0	0.447711	CLSPN
CD4_Exhau	0.368	0.046	0	0	0.446971	CADM1
CD4_Exhau	0.369	0.05	0	0	0.440809	CDKN3
CD4_Exhau	0.39	0.05	0	0	0.439153	ZWINT
CD4_Exhau	0.335	0.038	0	0	0.422545	CCNB2
CD4_Exhau	0.484	0.076	0	0	0.412497	EZH2
CD4_Exhau	0.296	0.033	2.15707e-304	3.07425e-300	0.550877	UBE2C
CD4_Exhau	0.586	0.138	1.42966e-301	2.03755e-297	0.692164	MCM5
CD4_Exhau	0.31	0.037	1.07347e-300	1.52992e-296	0.424933	ASPM
CD4_Exhau	0.811	0.24	3.21246e-289	4.5784e-285	0.625117	LINC00152
CD4_Exhau	0.999	0.941	9.22838e-286	1.31523e-281	0.650354	MYL6
CD4_Exhau	0.817	0.298	1.13226e-284	1.6137e-280	0.811454	TPM4
CD4_Exhau	0.692	0.177	2.88773e-284	4.1156e-280	0.510194	HLA-DMA
CD4_Exhau	0.478	0.094	2.25998e-281	3.22092e-277	0.420314	PHF19
CD4_Exhau	0.994	0.82	1.46572e-277	2.08894e-273	0.684933	ARPC1B
CD4_Exhau	0.827	0.31	2.00422e-277	2.85641e-273	0.792857	CORO1B
CD4_Exhau	0.879	0.365	1.79419e-276	2.55707e-272	0.788371	HN1
CD4_Exhau	0.702	0.192	4.65923e-274	6.64033e-270	0.512473	MTHFD2
CD4_Exhau	0.569	0.135	7.96015e-273	1.13448e-268	0.552014	SMC4
CD4_Exhau	0.351	0.054	2.44927e-272	3.49069e-268	0.501413	CD70
CD4_Exhau	0.44	0.085	7.34813e-271	1.04726e-266	0.495824	DHFR
CD4_Exhau	0.996	0.95	1.34813e-269	1.92135e-265	0.621932	CORO1A
CD4_Exhau	0.755	0.218	3.2204e-269	4.58971e-265	0.564176	LYST
CD4_Exhau	0.282	0.034	7.08536e-269	1.00981e-264	0.4479	CDC20
CD4_Exhau	0.334	0.049	6.76226e-268	9.63757e-264	0.567166	HIST1H1B
CD4_Exhau	1	0.977	2.04183e-264	2.91002e-260	0.631485	CFL1
CD4_Exhau	0.688	0.193	5.97963e-263	8.52216e-259	0.514769	SKA2
CD4_Exhau	0.589	0.142	1.41928e-262	2.02276e-258	0.435067	TOX
CD4_Exhau	0.873	0.362	5.56341e-262	7.92898e-258	0.729561	ANXA5
CD4_Exhau	0.494	0.105	1.31662e-260	1.87645e-256	0.458245	HAVCR2
CD4_Exhau	0.776	0.264	6.80462e-258	9.69794e-254	0.60511	TXNDC17
CD4_Exhau	0.718	0.226	2.65409e-257	3.78261e-253	0.621787	CARHSP1
CD4_Exhau	0.995	0.881	4.65754e-256	6.63793e-252	0.614332	ARPC2
CD4_Exhau	0.949	0.637	1.26833e-254	1.80762e-250	0.819747	SLC25A5
CD4_Exhau	0.846	0.31	5.54965e-254	7.90936e-250	0.681188	SH2D1A
CD4_Exhau	0.285	0.038	8.57667e-251	1.22235e-246	0.426829	HIST1H2AJ
CD4_Exhau	0.843	0.292	1.18242e-247	1.68518e-243	0.616469	HLA-DRB5
CD4_Exhau	0.998	0.933	3.19079e-246	4.54751e-242	0.567658	RPS26
CD4_Exhau	0.419	0.083	4.18756e-242	5.96812e-238	0.415852	SMC2
CD4_Exhau	0.649	0.188	8.53154e-241	1.21592e-236	0.527164	NUDT1
CD4_Exhau	0.953	0.562	5.75662e-240	8.20434e-236	0.78972	ITM2A
CD4_Exhau	0.857	0.367	1.51533e-239	2.15965e-235	0.678919	IDH2
CD4_Exhau	0.873	0.449	6.19755e-236	8.83275e-232	0.810028	H2AFV
CD4_Exhau	0.962	0.673	4.7723e-235	6.80148e-231	0.695438	COX8A
CD4_Exhau	0.78	0.294	3.49429e-231	4.98006e-227	0.62302	PRDX3
CD4_Exhau	0.933	0.52	6.7676e-229	9.64519e-225	0.627542	SHFM1
CD4_Exhau	0.779	0.291	1.74574e-225	2.48803e-221	0.579616	YWHAE
CD4_Exhau	0.875	0.383	7.3402e-223	1.04612e-218	0.602371	PPM1G
CD4_Exhau	0.684	0.207	2.48156e-221	3.53672e-217	0.481268	CXCR3
CD4_Exhau	0.955	0.54	7.29605e-217	1.03983e-212	0.733937	DENND2D
CD4_Exhau	0.895	0.374	5.82574e-216	8.30284e-212	0.647001	HLA-DRB1
CD4_Exhau	0.931	0.497	2.46803e-215	3.51744e-211	0.859606	GZMA
CD4_Exhau	0.705	0.228	3.80837e-206	5.42769e-202	0.446392	CTSB
CD4_Exhau	0.726	0.231	5.08897e-206	7.2528e-202	0.415704	CD28
CD4_Exhau	0.944	0.64	1.89235e-203	2.69698e-199	0.622566	ARPC5
CD4_Exhau	0.828	0.351	4.26309e-201	6.07576e-197	0.582607	PSMA4
CD4_Exhau	0.9	0.484	1.07215e-199	1.52803e-195	0.592975	POMP
CD4_Exhau	0.652	0.277	2.32639e-199	3.31557e-195	1.32599	STMN1
CD4_Exhau	0.858	0.377	3.41137e-199	4.86189e-195	0.542774	CLTA
CD4_Exhau	0.918	0.558	5.64248e-199	8.04166e-195	0.606708	COX5A
CD4_Exhau	0.637	0.195	1.21699e-197	1.73446e-193	0.455568	HLA-DQB1
CD4_Exhau	0.904	0.435	1.92877e-197	2.74888e-193	0.618527	DYNLL1
CD4_Exhau	0.6	0.178	6.43202e-197	9.16692e-193	0.439148	EOMES
CD4_Exhau	1	0.926	8.72811e-195	1.24393e-190	0.488692	RAC2
CD4_Exhau	0.999	0.986	8.61943e-194	1.22844e-189	0.411694	ARHGDIB
CD4_Exhau	0.487	0.138	1.64772e-193	2.34833e-189	0.617788	PCNA
CD4_Exhau	0.709	0.239	5.759e-193	8.20773e-189	0.449144	CCDC167
CD4_Exhau	0.917	0.449	3.47941e-191	4.95885e-187	0.591731	HLA-DPA1
CD4_Exhau	0.932	0.559	2.66367e-190	3.79627e-186	0.556811	FKBP1A
CD4_Exhau	0.993	0.671	3.54825e-190	5.05697e-186	0.583618	CLIC1
CD4_Exhau	0.971	0.672	1.49191e-189	2.12627e-185	0.55182	PSMB8
CD4_Exhau	0.866	0.46	1.86421e-186	2.65688e-182	0.689112	TXN
CD4_Exhau	0.827	0.356	2.24133e-186	3.19434e-182	0.570014	CDK2AP2
CD4_Exhau	0.813	0.356	6.65519e-186	9.48498e-182	0.548619	PSMB2
CD4_Exhau	0.893	0.54	1.02093e-183	1.45503e-179	0.806786	MT2A
CD4_Exhau	0.925	0.562	1.46961e-182	2.09448e-178	0.569816	WDR1
CD4_Exhau	0.829	0.336	2.28982e-182	3.26345e-178	0.495666	DECR1
CD4_Exhau	0.912	0.542	7.25362e-180	1.03379e-175	0.653596	SNRPG
CD4_Exhau	0.972	0.68	1.2396e-179	1.76667e-175	0.527176	PPP1CA
CD4_Exhau	0.791	0.421	2.45801e-179	3.50316e-175	1.20083	HMGB2
CD4_Exhau	0.821	0.386	4.12109e-179	5.87338e-175	0.676824	ANXA2
CD4_Exhau	0.46	0.132	6.00129e-179	8.55303e-175	0.597167	MCM7
CD4_Exhau	0.921	0.567	1.33917e-177	1.90859e-173	0.586344	CALM3
CD4_Exhau	0.819	0.39	2.38942e-176	3.4054e-172	0.554354	TALDO1
CD4_Exhau	0.738	0.303	1.86371e-173	2.65616e-169	0.523179	H2AFY
CD4_Exhau	0.745	0.319	2.68191e-173	3.82226e-169	0.581557	HMGA1
CD4_Exhau	0.902	0.406	3.05148e-173	4.34898e-169	0.526946	SIT1
CD4_Exhau	0.904	0.557	8.58056e-173	1.2229e-168	0.636878	PGAM1
CD4_Exhau	0.951	0.687	7.24828e-172	1.03303e-167	0.548713	ATP5G3
CD4_Exhau	0.991	0.883	2.54353e-171	3.62504e-167	0.434145	ARPC3
CD4_Exhau	0.947	0.674	1.83533e-170	2.61571e-166	0.488113	ATP5J2
CD4_Exhau	0.934	0.554	3.73638e-170	5.32509e-166	0.635413	CD27
CD4_Exhau	0.956	0.657	1.24611e-168	1.77595e-164	0.5392	HNRNPF
CD4_Exhau	0.975	0.845	4.14277e-166	5.90428e-162	0.522145	CHCHD2
CD4_Exhau	0.993	0.909	2.21742e-165	3.16027e-161	0.438283	H3F3A
CD4_Exhau	0.426	0.115	3.63037e-165	5.174e-161	0.442746	H2AFX
CD4_Exhau	0.852	0.481	2.11079e-164	3.0083e-160	0.674689	DEK
CD4_Exhau	0.51	0.155	2.12477e-164	3.02822e-160	0.471982	TUBA1C
CD4_Exhau	0.993	0.937	6.27655e-164	8.94534e-160	0.648868	HMGB1
CD4_Exhau	0.863	0.405	3.94068e-162	5.61626e-158	0.510607	IFI16
CD4_Exhau	0.866	0.424	4.56293e-162	6.50309e-158	0.546568	C12orf75
CD4_Exhau	0.705	0.263	1.76494e-161	2.5154e-157	0.416792	HPRT1
CD4_Exhau	0.917	0.522	1.28902e-160	1.83711e-156	0.481884	ATP5C1
CD4_Exhau	0.51	0.165	4.97081e-160	7.08439e-156	0.48442	MCM3
CD4_Exhau	0.632	0.218	2.51844e-159	3.58928e-155	0.435433	HIST1H1C
CD4_Exhau	0.692	0.288	2.18879e-158	3.11946e-154	0.515292	RPA3
CD4_Exhau	0.86	0.413	3.8278e-157	5.45538e-153	0.471749	AP2S1
CD4_Exhau	0.973	0.788	4.32026e-157	6.15724e-153	0.47012	COX6A1
CD4_Exhau	0.679	0.276	4.11446e-156	5.86393e-152	0.537487	SLBP
CD4_Exhau	0.95	0.655	5.84458e-156	8.3297e-152	0.574855	PSME2
CD4_Exhau	0.994	0.872	6.99925e-156	9.97533e-152	0.408726	SUMO2
CD4_Exhau	0.733	0.292	1.37341e-155	1.95738e-151	0.426238	NUDT21
CD4_Exhau	0.772	0.317	1.78927e-154	2.55006e-150	0.429032	GTF3C6
CD4_Exhau	0.743	0.318	2.15093e-154	3.06551e-150	0.533818	SFPQ
CD4_Exhau	0.973	0.695	2.17119e-154	3.09437e-150	0.485489	CAP1
CD4_Exhau	0.941	0.645	1.06585e-152	1.51905e-148	0.49799	PARK7
CD4_Exhau	0.877	0.509	2.06642e-151	2.94506e-147	0.533438	PSMA2
CD4_Exhau	0.971	0.73	2.1076e-151	3.00375e-147	0.468524	SLC25A3
CD4_Exhau	0.505	0.164	1.75842e-150	2.5061e-146	0.589929	CXCR6
CD4_Exhau	0.928	0.582	7.86172e-149	1.12045e-144	0.488668	GNG5
CD4_Exhau	0.995	0.989	9.50699e-147	1.35494e-142	0.464749	PPIA
CD4_Exhau	0.939	0.787	5.1981e-145	7.40834e-141	0.933409	HMGN2
CD4_Exhau	0.813	0.337	6.48929e-145	9.24853e-141	0.431667	PYCARD
CD4_Exhau	0.889	0.604	7.75272e-145	1.10492e-140	1.00121	H2AFZ
CD4_Exhau	0.812	0.35	8.57833e-145	1.22258e-140	0.424252	MMADHC
CD4_Exhau	0.639	0.242	1.72955e-144	2.46495e-140	0.416434	YWHAH
CD4_Exhau	0.841	0.42	9.16601e-142	1.30634e-137	0.44361	NDUFB3
CD4_Exhau	0.742	0.303	2.67232e-141	3.80859e-137	0.407599	HSPB11
CD4_Exhau	0.949	0.675	2.73422e-140	3.89681e-136	0.486169	ACTR3
CD4_Exhau	0.801	0.365	3.9573e-140	5.63995e-136	0.441458	MRPL23
CD4_Exhau	0.915	0.525	5.82087e-137	8.2959e-133	0.438586	RBX1
CD4_Exhau	0.856	0.511	5.18932e-136	7.39582e-132	0.575317	PRDX1
CD4_Exhau	0.843	0.431	8.55877e-136	1.2198e-131	0.447725	PSMD8
CD4_Exhau	0.836	0.418	5.6026e-135	7.98483e-131	0.450522	NDUFV2
CD4_Exhau	0.926	0.505	1.30981e-134	1.86674e-130	0.450729	CSK
CD4_Exhau	0.931	0.602	1.84923e-133	2.63552e-129	0.441949	DBI
CD4_Exhau	0.803	0.368	1.03835e-132	1.47985e-128	0.424641	TKT
CD4_Exhau	0.962	0.7	1.60768e-129	2.29126e-125	0.454182	LCP1
CD4_Exhau	0.753	0.345	4.35607e-129	6.20827e-125	0.419045	VDAC1
CD4_Exhau	0.962	0.648	1.79793e-128	2.56241e-124	0.434575	SLC9A3R1
CD4_Exhau	0.985	0.743	1.01169e-127	1.44186e-123	0.497563	GIMAP4
CD4_Exhau	0.806	0.375	1.65327e-127	2.35624e-123	0.409254	GNAI2
CD4_Exhau	0.775	0.348	2.10404e-126	2.99867e-122	0.41648	LBR
CD4_Exhau	0.687	0.316	2.11702e-126	3.01717e-122	0.734675	LGALS1
CD4_Exhau	0.739	0.348	4.25366e-125	6.06232e-121	0.427714	MRPL51
CD4_Exhau	0.869	0.484	5.12571e-125	7.30516e-121	0.432397	PSMA5
CD4_Exhau	0.9	0.47	6.71955e-124	9.5767e-120	0.464066	PVRIG
CD4_Exhau	0.782	0.349	5.95156e-123	8.48216e-119	0.414793	GBP1
CD4_Exhau	0.966	0.758	1.07025e-122	1.52533e-118	0.41125	CAPZB
CD4_Exhau	0.738	0.32	3.3001e-121	4.70331e-117	0.409772	S1PR4
CD4_Exhau	0.919	0.617	8.4426e-121	1.20324e-116	0.442915	ATP5B
CD4_Exhau	0.751	0.381	9.17017e-121	1.30693e-116	0.461596	SNRPD1
CD4_Exhau	0.554	0.224	4.64694e-120	6.62282e-116	0.640758	TUBB4B
CD4_Exhau	0.932	0.649	6.28383e-120	8.95571e-116	0.419698	NDUFB9
CD4_Exhau	0.966	0.739	4.68766e-118	6.68086e-114	0.456898	LIME1
CD4_Exhau	0.994	0.822	7.02198e-118	1.00077e-113	0.433184	FYB
CD4_Exhau	0.94	0.554	1.29399e-117	1.84419e-113	0.433266	PPP1R18
CD4_Exhau	0.59	0.247	1.16398e-115	1.6589e-111	0.426677	TMPO
CD4_Exhau	0.952	0.63	3.99815e-115	5.69816e-111	0.408396	PSMB10
CD4_Exhau	0.601	0.261	2.21182e-113	3.15229e-109	0.460496	NASP
CD4_Exhau	0.822	0.454	1.97529e-112	2.81518e-108	0.410923	PSMB6
CD4_Exhau	0.95	0.625	5.86346e-112	8.35661e-108	0.475457	S100A11
CD4_Exhau	0.766	0.335	5.92862e-112	8.44947e-108	0.412584	ISG15
CD4_Exhau	0.975	0.863	1.28782e-111	1.8354e-107	0.489183	YBX1
CD4_Exhau	0.882	0.596	6.76072e-110	9.63538e-106	0.507557	PKM
CD4_Exhau	0.855	0.518	9.11782e-110	1.29947e-105	0.456772	SNRPB
CD4_Exhau	0.83	0.551	3.11611e-109	4.44108e-105	1.02192	TUBB
CD4_Exhau	0.937	0.676	4.04913e-106	5.77082e-102	0.424371	PSMA7
CD4_Exhau	0.899	0.595	1.39381e-105	1.98646e-101	0.415714	NAP1L1
CD4_Exhau	0.968	0.626	2.28676e-104	3.25909e-100	0.435588	RNF213
CD4_Exhau	0.984	0.914	2.76619e-104	3.94237e-100	0.469323	HNRNPA2B1
CD4_Exhau	0.828	0.511	1.58183e-103	2.25442e-99	1.28079	HIST1H4C
CD4_Exhau	0.789	0.438	3.15669e-103	4.49892e-99	0.417586	CBX3
CD4_Exhau	0.843	0.517	5.97497e-103	8.51553e-99	0.406075	SNRPF
CD4_Exhau	0.733	0.384	7.63313e-103	1.08787e-98	0.48007	HSPD1
CD4_Exhau	0.968	0.521	6.93203e-102	9.87952e-98	0.424901	CST7
CD4_Exhau	0.928	0.736	3.05039e-100	4.34741e-96	0.557206	RAN
CD4_Exhau	0.93	0.74	5.18255e-96	7.38617e-92	0.413066	ANP32B
CD4_Exhau	0.877	0.617	7.0172e-96	1.00009e-91	0.537215	LDHA
CD4_Exhau	0.844	0.52	5.73531e-92	8.17397e-88	0.447429	RPS27L
CD4_Exhau	0.984	0.931	1.02434e-87	1.45988e-83	0.470645	VIM
CD4_Exhau	0.908	0.686	1.88388e-87	2.68491e-83	0.454818	ENO1
CD4_Exhau	0.588	0.282	2.50977e-87	3.57693e-83	0.410727	ANP32E
CD4_Exhau	0.877	0.515	6.54127e-86	9.32261e-82	0.435614	ARL6IP1
CD4_Exhau	0.733	0.476	5.16887e-85	7.36667e-81	0.640646	DUT
CD4_Exhau	0.95	0.813	2.66658e-79	3.80041e-75	0.47123	HSP90AA1
CD4_Exhau	0.687	0.476	1.97003e-77	2.80769e-73	1.39376	TUBA1B
CD4_Exhau	0.646	0.352	2.10834e-77	3.0048e-73	0.423436	RANBP1
CD4_Exhau	0.872	0.678	9.44951e-62	1.34674e-57	0.485641	TPI1
CD4_Exhau	0.111	0.052	2.27891e-15	3.2479e-11	0.592043	TRBV5-1
CD8_Exhau	0.988	0.531	0	0	1.47187	COTL1
CD8_Exhau	0.89	0.183	0	0	1.44364	LAG3
CD8_Exhau	0.965	0.283	0	0	1.42246	GZMK
CD8_Exhau	0.999	0.763	0	0	1.28609	CD74
CD8_Exhau	0.992	0.458	0	0	1.2497	GZMA
CD8_Exhau	0.986	0.485	0	0	1.23043	CCL5
CD8_Exhau	0.998	0.95	0	0	1.16356	GAPDH
CD8_Exhau	0.508	0.031	0	0	1.13362	FXYD2
CD8_Exhau	0.824	0.156	0	0	1.10346	HLA-DRA
CD8_Exhau	0.751	0.223	0	0	1.07889	GZMB
CD8_Exhau	0.706	0.113	0	0	1.06542	CXCR6
CD8_Exhau	0.879	0.167	0	0	1.04928	TIGIT
CD8_Exhau	0.689	0.132	0	0	1.04073	FABP5
CD8_Exhau	0.978	0.521	0	0	1.0295	CD27
CD8_Exhau	0.982	0.411	0	0	0.963084	PRF1
CD8_Exhau	1	0.481	0	0	0.952855	NKG7
CD8_Exhau	0.776	0.122	0	0	0.947562	CHI3L2
CD8_Exhau	0.881	0.269	0	0	0.944427	SH2D1A
CD8_Exhau	0.988	0.398	0	0	0.916733	CD8B
CD8_Exhau	0.855	0.167	0	0	0.913024	LYST
CD8_Exhau	0.975	0.41	0	0	0.904112	CD8A
CD8_Exhau	0.939	0.332	0	0	0.903653	HLA-DRB1
CD8_Exhau	0.998	0.966	0	0	0.8992	ACTG1
CD8_Exhau	0.872	0.327	0	0	0.895767	ANXA5
CD8_Exhau	0.741	0.09	0	0	0.893413	CD38
CD8_Exhau	0.775	0.268	0	0	0.886052	TPM4
CD8_Exhau	0.717	0.131	0	0	0.869335	PTMS
CD8_Exhau	0.745	0.282	0	0	0.865206	LGALS1
CD8_Exhau	0.98	0.746	0	0	0.858833	CNN2
CD8_Exhau	0.353	0.038	0	0	0.85207	TYMS
CD8_Exhau	0.937	0.383	0	0	0.82867	C12orf75
CD8_Exhau	0.956	0.511	0	0	0.824005	DENND2D
CD8_Exhau	0.659	0.056	0	0	0.818911	HAVCR2
CD8_Exhau	0.562	0.029	0	0	0.812952	TIMD4
CD8_Exhau	0.99	0.65	0	0	0.80607	CLIC1
CD8_Exhau	0.802	0.267	0	0	0.789552	CCL4
CD8_Exhau	0.872	0.25	0	0	0.78574	HLA-DRB5
CD8_Exhau	0.619	0.042	0	0	0.785308	HMOX1
CD8_Exhau	0.598	0.114	0	0	0.782569	PTTG1
CD8_Exhau	0.947	0.535	0	0	0.773946	ITM2A
CD8_Exhau	0.881	0.33	0	0	0.773641	IDH2
CD8_Exhau	0.825	0.225	0	0	0.762017	SIRPG
CD8_Exhau	0.308	0.038	0	0	0.761831	RRM2
CD8_Exhau	0.919	0.62	0	0	0.761006	SLC25A5
CD8_Exhau	0.944	0.413	0	0	0.753838	HLA-DPA1
CD8_Exhau	0.761	0.132	0	0	0.748459	HLA-DMA
CD8_Exhau	0.693	0.227	0	0	0.746912	CMC1
CD8_Exhau	0.462	0.049	0	0	0.746664	KIAA0101
CD8_Exhau	0.997	0.486	0	0	0.744351	CST7
CD8_Exhau	0.988	0.803	0	0	0.736226	SUB1
CD8_Exhau	0.843	0.237	0	0	0.717175	LIMS1
CD8_Exhau	0.952	0.623	0	0	0.701857	PARK7
CD8_Exhau	1	0.996	0	0	0.698466	PFN1
CD8_Exhau	0.814	0.357	0	0	0.698268	ANXA2
CD8_Exhau	0.996	0.946	0	0	0.687095	CORO1A
CD8_Exhau	0.985	0.809	0	0	0.685828	ARPC1B
CD8_Exhau	0.63	0.179	0	0	0.683307	CLIC3
CD8_Exhau	0.409	0.045	0	0	0.679677	MKI67
CD8_Exhau	1	1	0	0	0.677982	ACTB
CD8_Exhau	0.999	0.946	0	0	0.677523	PTPRCAP
CD8_Exhau	0.832	0.336	0	0	0.67653	HN1
CD8_Exhau	0.921	0.493	0	0	0.67317	SHFM1
CD8_Exhau	0.892	0.373	0	0	0.667669	SIT1
CD8_Exhau	0.811	0.326	0	0	0.664025	CDK2AP2
CD8_Exhau	0.946	0.656	0	0	0.662875	COX8A
CD8_Exhau	0.758	0.172	0	0	0.662467	HLA-DQA1
CD8_Exhau	0.993	0.874	0	0	0.662161	ARPC2
CD8_Exhau	0.831	0.267	0	0	0.660904	CBLB
CD8_Exhau	0.81	0.201	0	0	0.660227	LINC00152
CD8_Exhau	0.557	0.111	0	0	0.658193	MCM5
CD8_Exhau	0.881	0.406	0	0	0.655218	DYNLL1
CD8_Exhau	0.854	0.275	0	0	0.653912	SAMD3
CD8_Exhau	0.849	0.306	0	0	0.647423	IKZF3
CD8_Exhau	0.999	0.937	0	0	0.642023	MYL6
CD8_Exhau	0.962	0.653	0	0	0.63073	PSMB8
CD8_Exhau	0.947	0.526	0	0	0.621854	PPP1R18
CD8_Exhau	0.917	0.438	0	0	0.619302	PVRIG
CD8_Exhau	0.851	0.299	0	0	0.6173	PYCARD
CD8_Exhau	0.921	0.535	0	0	0.617061	FKBP1A
CD8_Exhau	0.944	0.453	0	0	0.616059	CTSC
CD8_Exhau	0.814	0.248	0	0	0.615654	RAB27A
CD8_Exhau	0.637	0.096	0	0	0.612336	PDCD1
CD8_Exhau	0.543	0.095	0	0	0.61219	CKS2
CD8_Exhau	0.581	0.123	0	0	0.608869	MT1E
CD8_Exhau	0.708	0.193	0	0	0.608432	CARHSP1
CD8_Exhau	0.89	0.547	0	0	0.608396	CALM3
CD8_Exhau	0.897	0.534	0	0	0.607322	PGAM1
CD8_Exhau	0.84	0.316	0	0	0.605216	APOBEC3G
CD8_Exhau	0.766	0.287	0	0	0.604745	S1PR4
CD8_Exhau	0.77	0.183	0	0	0.602746	MIR4435-2HG
CD8_Exhau	0.871	0.298	0	0	0.597954	PLEK
CD8_Exhau	0.905	0.535	0	0	0.592932	COX5A
CD8_Exhau	0.95	0.467	0	0	0.58811	HLA-DPB1
CD8_Exhau	0.751	0.232	0	0	0.587919	TXNDC17
CD8_Exhau	0.661	0.141	0	0	0.581804	EOMES
CD8_Exhau	0.998	0.976	0	0	0.579294	CFL1
CD8_Exhau	0.706	0.171	0	0	0.579193	CXCR3
CD8_Exhau	0.798	0.323	0	0	0.578128	PSMA4
CD8_Exhau	0.911	0.539	0	0	0.57798	WDR1
CD8_Exhau	0.669	0.16	0	0	0.574978	HLA-DQB1
CD8_Exhau	0.995	0.922	0	0	0.569499	RAC2
CD8_Exhau	0.964	0.661	0	0	0.565181	PPP1CA
CD8_Exhau	0.627	0.106	0	0	0.561946	TOX
CD8_Exhau	0.738	0.263	0	0	0.552927	YWHAE
CD8_Exhau	0.873	0.459	0	0	0.548848	POMP
CD8_Exhau	0.535	0.11	0	0	0.546312	SMC4
CD8_Exhau	0.933	0.579	0	0	0.544362	DBI
CD8_Exhau	0.882	0.392	0	0	0.536439	SASH3
CD8_Exhau	0.782	0.329	0	0	0.536085	PSMB2
CD8_Exhau	0.79	0.278	0	0	0.531645	IFI27L2
CD8_Exhau	0.953	0.608	0	0	0.52986	PSMB10
CD8_Exhau	0.996	0.929	0	0	0.526952	RPS26
CD8_Exhau	0.547	0.071	0	0	0.524944	FASLG
CD8_Exhau	0.783	0.29	0	0	0.523727	C11orf98
CD8_Exhau	0.822	0.349	0	0	0.522523	CLTA
CD8_Exhau	0.978	0.747	0	0	0.520166	PSMB9
CD8_Exhau	0.672	0.159	0	0	0.517636	GALM
CD8_Exhau	0.991	0.875	0	0	0.496339	ARPC3
CD8_Exhau	0.644	0.137	0	0	0.494402	ACP5
CD8_Exhau	0.998	0.921	0	0	0.493788	CD3D
CD8_Exhau	0.705	0.218	0	0	0.487186	ABI3
CD8_Exhau	0.599	0.112	0	0	0.482121	SNAP47
CD8_Exhau	0.655	0.185	0	0	0.479573	APOBEC3C
CD8_Exhau	0.322	0.036	0	0	0.47798	CENPF
CD8_Exhau	0.541	0.128	0	0	0.475838	LGALS3
CD8_Exhau	0.663	0.165	0	0	0.4754	HNRNPLL
CD8_Exhau	0.24	0.023	0	0	0.47531	CDC20
CD8_Exhau	0.659	0.165	0	0	0.474443	CD84
CD8_Exhau	0.275	0.029	0	0	0.47214	CCNA2
CD8_Exhau	0.531	0.078	0	0	0.471042	CPNE2
CD8_Exhau	0.637	0.166	0	0	0.470652	SKA2
CD8_Exhau	0.434	0.018	0	0	0.46875	TNFRSF9
CD8_Exhau	0.741	0.256	0	0	0.456353	BATF
CD8_Exhau	0.302	0.032	0	0	0.456193	TPX2
CD8_Exhau	0.641	0.167	0	0	0.452219	DNM2
CD8_Exhau	0.225	0.025	0	0	0.447441	UBE2C
CD8_Exhau	0.57	0.167	0	0	0.445732	NUDT1
CD8_Exhau	0.393	0.047	0	0	0.444125	IFNG
CD8_Exhau	0.439	0.1	0	0	0.44397	LMNB1
CD8_Exhau	0.611	0.126	0	0	0.439536	F2R
CD8_Exhau	0.743	0.244	0	0	0.437991	ACTN4
CD8_Exhau	0.62	0.191	0	0	0.437631	HIST1H1C
CD8_Exhau	0.735	0.251	0	0	0.437137	MAP4K1
CD8_Exhau	0.267	0.027	0	0	0.4364	CCNB2
CD8_Exhau	0.742	0.251	0	0	0.432082	MRPL10
CD8_Exhau	0.268	0.038	0	0	0.431063	HIST1H1B
CD8_Exhau	0.311	0.031	0	0	0.430004	BIRC5
CD8_Exhau	0.595	0.119	0	0	0.427662	SLAMF7
CD8_Exhau	0.624	0.168	0	0	0.426982	MTHFD2
CD8_Exhau	0.633	0.178	0	0	0.425695	CD82
CD8_Exhau	0.621	0.185	0	0	0.425339	TRG-AS1
CD8_Exhau	0.692	0.219	0	0	0.424051	UBE2A
CD8_Exhau	0.268	0.035	0	0	0.42293	TOP2A
CD8_Exhau	0.616	0.169	0	0	0.422462	POP4
CD8_Exhau	0.249	0.026	0	0	0.416588	ASPM
CD8_Exhau	0.315	0.036	0	0	0.415743	NUSAP1
CD8_Exhau	0.37	0.055	0	0	0.415274	CENPM
CD8_Exhau	0.309	0.037	0	0	0.410431	CDKN3
CD8_Exhau	0.998	0.985	0	0	0.408445	ARHGDIB
CD8_Exhau	0.841	0.377	2.37983e-306	3.39173e-302	0.520706	IFI16
CD8_Exhau	0.8	0.394	1.22558e-305	1.74669e-301	1.10561	HMGB2
CD8_Exhau	0.78	0.303	7.39127e-302	1.0534e-297	0.539743	ISG15
CD8_Exhau	0.797	0.293	5.29665e-301	7.54878e-297	0.424704	MYO1F
CD8_Exhau	0.771	0.31	5.40146e-301	7.69816e-297	0.481472	DECR1
CD8_Exhau	0.706	0.271	7.05126e-301	1.00495e-296	0.507062	PRDX3
CD8_Exhau	0.982	0.783	6.78012e-299	9.66303e-295	0.589713	RARRES3
CD8_Exhau	0.974	0.722	1.35742e-297	1.93459e-293	0.540027	LIME1
CD8_Exhau	0.903	0.483	1.84925e-297	2.63555e-293	0.554167	STK17A
CD8_Exhau	0.854	0.356	1.44615e-295	2.06105e-291	0.509448	FYN
CD8_Exhau	0.9	0.487	6.86616e-295	9.78565e-291	0.621161	ARL6IP1
CD8_Exhau	1	0.964	2.80898e-293	4.00336e-289	0.422358	SH3BGRL3
CD8_Exhau	0.961	0.682	3.92513e-293	5.5941e-289	0.523968	LCP1
CD8_Exhau	0.82	0.408	5.65122e-292	8.05411e-288	0.592982	NUCB2
CD8_Exhau	0.936	0.637	1.99199e-290	2.83899e-286	0.584655	PSME2
CD8_Exhau	0.854	0.372	8.06633e-289	1.14961e-284	0.524788	DOK2
CD8_Exhau	0.871	0.519	5.85425e-288	8.34348e-284	0.714495	MT2A
CD8_Exhau	0.764	0.32	6.57908e-286	9.37651e-282	0.508369	LBR
CD8_Exhau	0.899	0.48	3.01872e-285	4.30229e-281	0.513289	CSK
CD8_Exhau	0.806	0.43	2.35317e-280	3.35374e-276	0.674614	H2AFV
CD8_Exhau	0.71	0.277	3.55308e-279	5.06385e-275	0.470656	H2AFY
CD8_Exhau	0.828	0.359	8.65253e-277	1.23316e-272	0.529326	GBP5
CD8_Exhau	0.716	0.293	3.47675e-276	4.95506e-272	0.528003	SFPQ
CD8_Exhau	0.915	0.623	2.78901e-275	3.97489e-271	0.540117	ARPC5
CD8_Exhau	0.956	0.627	2.80562e-275	3.99857e-271	0.481752	SLC9A3R1
CD8_Exhau	0.783	0.34	1.35839e-274	1.93598e-270	0.462517	SRSF9
CD8_Exhau	0.952	0.679	9.44908e-274	1.34668e-269	0.481828	CAP1
CD8_Exhau	0.874	0.477	2.32679e-272	3.31614e-268	0.555066	ZYX
CD8_Exhau	0.976	0.792	6.45921e-271	9.20566e-267	0.416337	COX6B1
CD8_Exhau	0.619	0.217	8.02133e-269	1.1432e-264	0.424312	YWHAH
CD8_Exhau	0.858	0.42	1.15254e-267	1.6426e-263	0.494437	RNF167
CD8_Exhau	0.905	0.598	6.21467e-267	8.85714e-263	0.516841	ATP5B
CD8_Exhau	0.956	0.695	1.13069e-266	1.61145e-262	0.587004	CYBA
CD8_Exhau	0.946	0.668	2.6315e-266	3.75041e-262	0.473348	ATPIF1
CD8_Exhau	0.973	0.836	3.05441e-264	4.35314e-260	0.482306	CHCHD2
CD8_Exhau	0.933	0.671	4.52978e-264	6.45584e-260	0.519421	ATP5G3
CD8_Exhau	0.798	0.345	4.32437e-262	6.16309e-258	0.47618	GBP2
CD8_Exhau	0.802	0.359	5.29445e-260	7.54565e-256	0.45627	PPM1G
CD8_Exhau	0.967	0.744	2.54102e-257	3.62146e-253	0.438031	CAPZB
CD8_Exhau	0.927	0.658	1.68225e-254	2.39754e-250	0.454535	ATP5J2
CD8_Exhau	0.998	0.959	1.04361e-253	1.48736e-249	0.440333	IL32
CD8_Exhau	0.89	0.514	4.99563e-252	7.11978e-248	0.514223	GSTP1
CD8_Exhau	0.879	0.5	1.50438e-250	2.14405e-246	0.465172	ATP5C1
CD8_Exhau	0.992	0.933	1.57857e-250	2.24977e-246	0.576429	HMGB1
CD8_Exhau	0.975	0.792	3.06821e-247	4.37281e-243	0.477465	LSP1
CD8_Exhau	0.957	0.777	1.23985e-246	1.76703e-242	0.446434	COX6A1
CD8_Exhau	0.99	0.71	1.38533e-243	1.97438e-239	0.449973	ITGB2
CD8_Exhau	0.913	0.505	3.96578e-243	5.65202e-239	0.488133	FLNA
CD8_Exhau	0.989	0.843	9.63522e-243	1.37321e-238	0.457531	IL2RG
CD8_Exhau	0.883	0.533	9.86881e-242	1.4065e-237	0.464561	PSMB3
CD8_Exhau	0.905	0.509	2.91602e-241	4.15592e-237	0.466243	TAP1
CD8_Exhau	0.834	0.367	7.87613e-241	1.12251e-236	0.412558	OPTN
CD8_Exhau	0.818	0.406	7.08074e-240	1.00915e-235	0.444391	PSMD8
CD8_Exhau	0.891	0.563	7.23958e-240	1.03179e-235	0.466661	GNG5
CD8_Exhau	0.971	0.729	1.04543e-239	1.48994e-235	0.49805	GIMAP4
CD8_Exhau	0.989	0.853	1.34958e-238	1.92343e-234	0.474301	LIMD2
CD8_Exhau	0.412	0.115	1.95111e-234	2.78073e-230	0.507774	CCL4L1
CD8_Exhau	0.82	0.388	4.44309e-233	6.33229e-229	0.417459	AP2S1
CD8_Exhau	0.87	0.417	1.91652e-231	2.73142e-227	0.436917	WIPF1
CD8_Exhau	0.788	0.348	1.50074e-230	2.13885e-226	0.40866	GNAI2
CD8_Exhau	0.956	0.604	8.18551e-230	1.1666e-225	0.495333	RNF213
CD8_Exhau	0.806	0.362	1.36496e-229	1.94534e-225	0.412976	PPP1R12A
CD8_Exhau	0.776	0.367	4.10095e-229	5.84467e-225	0.433667	TALDO1
CD8_Exhau	0.829	0.459	1.69104e-228	2.41007e-224	0.551617	DEK
CD8_Exhau	0.867	0.523	8.23731e-228	1.17398e-223	0.522011	SNRPG
CD8_Exhau	0.92	0.66	9.3055e-228	1.32622e-223	0.465675	ACTR3
CD8_Exhau	0.81	0.44	1.73095e-225	2.46695e-221	0.525024	TXN
CD8_Exhau	0.802	0.396	6.48178e-222	9.23784e-218	0.424286	NDUFB3
CD8_Exhau	0.857	0.446	1.03578e-221	1.4762e-217	0.421814	PPP4C
CD8_Exhau	0.778	0.328	2.42407e-221	3.45478e-217	0.503115	DUSP2
CD8_Exhau	0.787	0.346	3.29004e-221	4.68897e-217	0.409146	CKLF
CD8_Exhau	0.834	0.405	3.99251e-221	5.69012e-217	0.437704	BAX
CD8_Exhau	0.982	0.812	7.11691e-219	1.0143e-214	0.433159	FYB
CD8_Exhau	0.971	0.708	1.42451e-217	2.03021e-213	0.45938	LITAF
CD8_Exhau	0.829	0.403	3.30965e-217	4.71692e-213	0.412997	TWF2
CD8_Exhau	0.874	0.466	9.0998e-215	1.2969e-210	0.463806	MCL1
CD8_Exhau	0.97	0.755	1.54814e-212	2.20641e-208	0.450958	ISG20
CD8_Exhau	0.978	0.784	4.10181e-209	5.8459e-205	0.523455	UCP2
CD8_Exhau	0.902	0.532	9.48566e-209	1.3519e-204	0.434135	MSN
CD8_Exhau	0.882	0.585	1.19508e-208	1.70323e-204	0.817397	H2AFZ
CD8_Exhau	0.839	0.489	8.68931e-208	1.2384e-203	0.436341	PSMA2
CD8_Exhau	0.832	0.462	1.91812e-206	2.7337e-202	0.424985	PSMA5
CD8_Exhau	0.632	0.268	5.96293e-206	8.49836e-202	0.417325	RPA3
CD8_Exhau	0.936	0.639	2.94081e-204	4.19125e-200	0.418473	HNRNPF
CD8_Exhau	0.837	0.43	7.9185e-204	1.12855e-199	0.425986	EZR
CD8_Exhau	0.554	0.265	1.33448e-203	1.90189e-199	1.05012	STMN1
CD8_Exhau	0.683	0.298	5.52199e-201	7.86994e-197	0.415932	HMGA1
CD8_Exhau	0.912	0.625	1.47588e-199	2.10343e-195	0.411078	NDUFB8
CD8_Exhau	0.817	0.429	2.36651e-198	3.37275e-194	0.405955	PSMB6
CD8_Exhau	0.816	0.423	4.91884e-195	7.01033e-191	0.430152	SERPINB1
CD8_Exhau	0.899	0.48	3.56353e-187	5.07874e-183	0.41516	PRKCH
CD8_Exhau	0.934	0.639	6.30026e-186	8.97914e-182	0.441064	LAT
CD8_Exhau	0.922	0.779	4.12529e-184	5.87936e-180	0.85216	HMGN2
CD8_Exhau	0.844	0.474	1.03396e-182	1.47359e-178	0.410913	SET
CD8_Exhau	0.859	0.58	5.25907e-175	7.49522e-171	0.508177	PKM
CD8_Exhau	0.508	0.208	4.68375e-173	6.67528e-169	0.592462	TUBB4B
CD8_Exhau	0.97	0.93	4.7813e-151	6.81431e-147	0.46357	VIM
CD8_Exhau	0.813	0.492	6.8346e-147	9.74067e-143	0.980469	HIST1H4C
CD8_Exhau	0.953	0.803	2.26694e-136	3.23085e-132	0.442431	HSP90AA1
CD8_Exhau	0.891	0.673	1.59422e-127	2.27208e-123	0.449116	ENO1
CD8_Exhau	0.94	0.674	4.30836e-106	6.14028e-102	0.431207	NEAT1
CD8_Exhau	0.775	0.539	1.96805e-101	2.80487e-97	0.792197	TUBB
CD8_Exhau	0.873	0.665	1.1946e-88	1.70254e-84	0.406824	TPI1
CD8_Exhau	0.895	0.727	1.6097e-88	2.29414e-84	0.407639	RAN
CD8_Exhau	0.832	0.606	3.19677e-82	4.55604e-78	0.405902	LDHA
CD8_Exhau	0.606	0.473	1.11295e-43	1.58617e-39	1.13135	TUBA1B
