# Supplementary material for: Single‐Cell RNA‐Seq of T Cells in B‐ALL Patients Reveals an Exhausted Subset with Remarkable Heterogeneity
Source: Adv Sci (Weinh). 2021 Aug 8;8(19):2101447. doi: 10.1002/advs.202101447 (PMC8498858; doi:10.1002/advs.202101447)
Supplement: Supplementary file 4 — Supplemental Table 3 [file ADVS-8-2101447-s004.xlsx]

## Sheet: Sheet1
Table S3. Clinical information of samples in Matthew’s study analyzed by scRNA-seq
Sample ID	Age (years)	Gender	Diagnosis Date	Blast(%)	Diagnosis Karyotype	Identified genetic lesions
ETV001	11	Male	01/12	96.6	48,XY,+3,der(3)del(3)(q12q21)t(3;17)(q27;q11.2),add(9)(p13),-12,del(17)(q11.2),+21,+mar[7]/46,XY[13]	CDKN2A (deletion)
ETV002	2	Male	2008/10/1	85.6	46,XY,add(6)(q21),add(12)(p11.2)[4]/46,idem,+10[7]/46,XY[8]	No Sequencing data available
ETV003	9	Female	1997/6/20	88.4	45,X,-X,t(3;10)(p21;q22),del(6)(q13q21),del(15)(q24q26),add(18)(q21).ish t(12;21)(p13;q22)(wcp21+;wcp12+) [9/41%]; 45,idem,add(11)(q23) [1/4.5%]; 46,XX [12/54.5%]	CDKN2A/B (CNV), FHIT (CNV), BTG1 (CNV), ETV6 (CNV), RUNX1 (CNV)
ETV004	2	Male	2011/3/28	79	46,XY,t(12;21)(p13;q22)/46,XY	No Sequencing data available
ETV005	2	Male	2014/8/5	73.5	46,XY[20]	No Sequencing data available
PH001	12	Male	2012/6/5	92.4	46,XY,t(9;22)(q34;q11.2)[7]/45,idem,-20[9]/48,idem,+22,+der(22)t(9;22)[3]/46,XY[1]	No Sequencing data available
PH002	8	Female	2002/4/4	93.4	54,XX,+X,+2,+5,+6,t(9;22)(q34;q11.2),+14,+18,+21,+der(22)t(9;22)[cp6] [14/70%]; 46,XX,t(9;22)(q34;q11.2) [4/20%]; 46,XX [2/10%]	EBF1 (SNV C>T 158730158), ABL1 (CNV), EBF1 (CNV)
BALLPB1	8	Male	unknown	72	No Sequencing data available	Ph-like: P2RY8-CRLF2, JAK2 R683G, and KRAS G12A mutation
BALLPB2	8	Male	unknown	95	No Sequencing data available	KMT2A-R with other complex changes
