# Supplementary material for: Single‐Cell RNA‐Seq of T Cells in B‐ALL Patients Reveals an Exhausted Subset with Remarkable Heterogeneity
Source: Adv Sci (Weinh). 2021 Aug 8;8(19):2101447. doi: 10.1002/advs.202101447 (PMC8498858; doi:10.1002/advs.202101447)
Supplement: Supplementary file 5 — Supplemental Table 4 [file ADVS-8-2101447-s001.xlsx]

## Sheet: DEGs
Table 4: List of DEGs between highly expanded clones and non-clonal cells in B-ALL patients
gene	log2 (fold change)	p value	adjusted p value	FDR	regulation
WASH7P	-0.0598122	0.0149726	1	0	nonsense
LOC729737	0.00385863	0.0813737	1	0	nonsense
LOC100133331	0.00443587	0.235292	1	0	nonsense
LOC100288069	0.0118915	0.0228741	1	0	nonsense
LINC00115	-0.0324677	0.0888706	1	0	nonsense
LINC01128	0.0411445	0.000346425	1	0	nonsense
NOC2L	-0.029416	0.926717	1	0	nonsense
KLHL17	-0.00702395	0.606652	1	0	nonsense
PLEKHN1	-0.0114148	0.0162268	1	0	nonsense
HES4	-0.00298965	0.873935	1	0	nonsense
ISG15	-0.214012	9.48626e-17	1.22496e-12	11.9119	nonsense
AGRN	-0.00257095	0.935579	1	0	nonsense
C1orf159	-0.0308763	0.157285	1	0	nonsense
TNFRSF18	0.0404245	0.00206252	1	0	nonsense
TNFRSF4	0.283285	7.06085e-35	9.52932e-31	30.0209	nonsense
SDF4	-0.221975	1.10953e-17	1.44072e-13	12.8414	nonsense
B3GALT6	-0.0155612	0.7988	1	0	nonsense
FAM132A	0.00199046	0.122286	1	0	nonsense
UBE2J2	-0.0812607	0.137281	1	0	nonsense
SCNN1D	0.00473516	0.117365	1	0	nonsense
ACAP3	-0.0241446	0.707354	1	0	nonsense
PUSL1	-0.0271859	0.479772	1	0	nonsense
CPSF3L	-0.055274	0.25616	1	0	nonsense
CPTP	-0.0101899	0.505329	1	0	nonsense
DVL1	0.00840145	0.404332	1	0	nonsense
MXRA8	0.0379581	4.44703e-09	5.37779e-05	4.2694	nonsense
AURKAIP1	-0.129865	1.0311e-07	0.00121639	2.91493	nonsense
CCNL2	0.00690742	0.153924	1	0	nonsense
LOC148413	0.0360941	0.00219586	1	0	nonsense
MRPL20	0.0120115	0.304352	1	0	nonsense
ATAD3C	0.0152999	0.0166092	1	0	nonsense
ATAD3B	-0.00536689	0.618678	1	0	nonsense
ATAD3A	-0.0368418	0.348278	1	0	nonsense
SSU72	-0.00758523	0.78738	1	0	nonsense
C1orf233	-0.00411419	0.375454	1	0	nonsense
MIB2	-0.168689	2.14878e-09	2.61056e-05	4.58327	nonsense
MMP23B	-0.106536	1.60237e-31	2.15374e-27	26.6668	nonsense
MMP23A	-0.00279684	0.868499	1	0	nonsense
CDK11B	-0.0235834	0.943286	1	0	nonsense
SLC35E2B	-0.0493371	0.110247	1	0	nonsense
CDK11A	-0.0931922	0.000975202	1	0	nonsense
SLC35E2	-0.0180859	0.386773	1	0	nonsense
NADK	-0.102457	4.02199e-06	0.0454726	1.34225	nonsense
GNB1	-0.144002	7.02353e-06	0.0787829	1.10357	nonsense
PRKCZ	-0.0132473	0.915233	1	0	nonsense
FAAP20	-0.115417	0.000912688	1	0	nonsense
SKI	0.0175618	0.0687689	1	0	nonsense
MORN1	0.00404609	0.141598	1	0	nonsense
RER1	-0.237912	2.37628e-23	3.14643e-19	18.5022	nonsense
PEX10	-0.00393167	0.574853	1	0	nonsense
PLCH2	0.0101947	0.16406	1	0	nonsense
PANK4	-0.00182117	0.228725	1	0	nonsense
LOC115110	-0.00468887	0.138004	1	0	nonsense
TNFRSF14	-0.0471439	0.0109947	1	0	nonsense
LOC100996583	0.0130941	0.00223489	1	0	nonsense
FAM213B	0.0297417	0.00255247	1	0	nonsense
MMEL1	0.0241286	7.54131e-07	0.00871701	2.05963	nonsense
MEGF6	0.0396264	5.94028e-07	0.0068836	2.16218	nonsense
TPRG1L	-0.0207432	0.866516	1	0	nonsense
WRAP73	-0.0647902	0.0564463	1	0	nonsense
TP73	-0.00186999	0.554364	1	0	nonsense
TP73-AS1	0.0352549	2.68412e-05	0.294099	0.531507	nonsense
SMIM1	0.0409035	1.7326e-07	0.00203355	2.69175	nonsense
LRRC47	-0.0609477	0.109742	1	0	nonsense
CEP104	-0.0602478	0.0934476	1	0	nonsense
DFFB	-0.00474163	0.982186	1	0	nonsense
C1orf174	-0.163459	4.96872e-10	6.09811e-06	5.21481	nonsense
LINC01134	-0.00114764	0.869102	1	0	nonsense
NPHP4	-0.00381788	0.439267	1	0	nonsense
KCNAB2	-0.288561	1.87849e-28	2.51267e-24	23.5999	nonsense
RPL22	0.816026	0	3.69525e-299	298.432	up
RNF207	0.00626354	0.137858	1	0	nonsense
ICMT	-0.0794256	0.00350934	1	0	nonsense
LINC00337	-0.00207661	0.502915	1	0	nonsense
GPR153	-0.00982195	2.66025e-06	0.0302816	1.51882	nonsense
ACOT7	-0.0250924	0.711855	1	0	nonsense
ESPN	0.00621073	0.116885	1	0	nonsense
TNFRSF25	0.164341	1.54046e-17	1.9989e-13	12.6992	nonsense
PLEKHG5	0.0135525	0.00472322	1	0	nonsense
NOL9	0.0559798	1.64829e-05	0.182235	0.739369	nonsense
ZBTB48	-0.0424797	0.337489	1	0	nonsense
KLHL21	-0.0196523	0.238119	1	0	nonsense
PHF13	-0.0131142	0.969595	1	0	nonsense
THAP3	-0.0437044	0.138518	1	0	nonsense
DNAJC11	-0.0184157	0.970233	1	0	nonsense
CAMTA1	-0.0174658	0.534579	1	0	nonsense
VAMP3	-0.0438123	0.243142	1	0	nonsense
PER3	-0.063198	4.24885e-07	0.00494226	2.30607	nonsense
UTS2	-0.37557	3.95238e-64	5.4527e-60	59.2634	nonsense
TNFRSF9	0.0321803	0.000323038	1	0	nonsense
PARK7	-0.11126	2.17511e-08	0.000259752	3.58544	nonsense
ERRFI1	-0.0212198	0.00124898	1	0	nonsense
SLC45A1	-0.00722363	0.495594	1	0	nonsense
RERE	0.0702703	3.40651e-08	0.000405035	3.39251	nonsense
LOC102724552	0.00791869	0.0347514	1	0	nonsense
ENO1	-0.0841551	5.23101e-07	0.00607373	2.21654	nonsense
ENO1-AS1	0.0198361	0.00381385	1	0	nonsense
CA6	0.0229141	2.47361e-06	0.0281818	1.55003	nonsense
GPR157	-0.00156523	0.692503	1	0	nonsense
H6PD	-0.0556915	0.000194564	1	0	nonsense
SPSB1	-0.00149759	0.699858	1	0	nonsense
SLC25A33	-0.0114126	0.258769	1	0	nonsense
TMEM201	-0.00260358	0.107319	1	0	nonsense
PIK3CD	0.108225	1.85807e-07	0.00217914	2.66171	nonsense
PIK3CD-AS1	0.00362861	0.471121	1	0	nonsense
PIK3CD-AS2	0.0152462	0.00435483	1	0	nonsense
CLSTN1	-0.16096	8.03498e-11	9.96257e-07	6.00163	nonsense
CTNNBIP1	-0.0733204	0.0499949	1	0	nonsense
LZIC	-0.0462906	0.11738	1	0	nonsense
NMNAT1	0.0144425	0.0794059	1	0	nonsense
UBE4B	-0.00130199	0.073616	1	0	nonsense
KIF1B	-0.077333	5.81469e-07	0.00673922	2.17139	nonsense
RNU6-2	0.000634223	0.476492	1	0	nonsense
PGD	0.00216595	0.177572	1	0	nonsense
APITD1-CORT	0.000369808	0.609524	1	0	nonsense
APITD1	0.00124518	0.0803269	1	0	nonsense
DFFA	-0.0365508	0.778132	1	0	nonsense
PEX14	-0.0255701	0.991571	1	0	nonsense
CASZ1	-0.0418973	0.00682816	1	0	nonsense
TARDBP	0.0452441	0.000767561	1	0	nonsense
SRM	0.0391011	0.000360046	1	0	nonsense
EXOSC10	-0.10183	2.80396e-05	0.306865	0.513052	nonsense
MTOR	-0.00873942	0.58234	1	0	nonsense
UBIAD1	0.0600679	2.59182e-05	0.284167	0.546427	nonsense
FBXO2	-0.0207529	0.00486893	1	0	nonsense
FBXO44	-0.0521596	0.399577	1	0	nonsense
FBXO6	-0.2498	1.64772e-37	2.23134e-33	32.6514	nonsense
MAD2L2	-0.269128	3.71369e-27	4.95778e-23	22.3047	nonsense
DRAXIN	-0.0655712	4.2769e-23	5.66048e-19	18.2471	nonsense
AGTRAP	-0.497036	3.17622e-86	4.41591e-82	81.355	nonsense
MTHFR	-0.00682383	0.789474	1	0	nonsense
CLCN6	-0.0200678	0.436329	1	0	nonsense
KIAA2013	-0.0366022	0.00444684	1	0	nonsense
PLOD1	-0.206255	1.369e-43	1.86568e-39	38.7292	nonsense
MFN2	-0.045015	0.105526	1	0	nonsense
MIIP	-0.0616975	0.0615243	1	0	nonsense
TNFRSF8	0.00239592	0.167135	1	0	nonsense
TNFRSF1B	-0.428931	3.88726e-80	5.39513e-76	75.268	nonsense
VPS13D	0.00923312	0.121055	1	0	nonsense
DHRS3	-0.06434	0.000272861	1	0	nonsense
PRDM2	-0.0683208	0.0381845	1	0	nonsense
FHAD1	-0.00652551	1.12323e-05	0.124858	0.903582	nonsense
EFHD2	-1.25194	0	3.69525e-299	298.432	down
CASP9	-0.0240953	0.593384	1	0	nonsense
DNAJC16	-0.00621809	0.174212	1	0	nonsense
AGMAT	0.118299	3.10559e-17	4.02173e-13	12.3956	nonsense
DDI2	-0.00533771	0.621234	1	0	nonsense
RSC1A1	0.00512661	0.0109188	1	0	nonsense
PLEKHM2	-0.0148385	0.695713	1	0	nonsense
SLC25A34	0.000822635	0.855442	1	0	nonsense
UQCRHL	0.00479655	0.0401472	1	0	nonsense
FLJ37453	0.0590348	7.4043e-06	0.082943	1.08122	nonsense
SPEN	-0.0749773	0.0289543	1	0	nonsense
ZBTB17	-0.027105	0.633639	1	0	nonsense
ARHGEF19	-0.0147984	0.900806	1	0	nonsense
RSG1	-0.00504919	0.960697	1	0	nonsense
FBXO42	-0.0514542	0.150375	1	0	nonsense
SZRD1	-0.159922	3.57818e-11	4.45877e-07	6.35078	nonsense
NECAP2	0.130715	4.32764e-10	5.31477e-06	5.27452	nonsense
CROCCP3	0.00729753	0.0444363	1	0	nonsense
NBPF1	0.0578842	5.78421e-05	0.624174	0.204694	nonsense
CROCCP2	0.004295	0.252202	1	0	nonsense
MST1P2	0.00316612	0.359016	1	0	nonsense
MST1L	0.00215685	0.338609	1	0	nonsense
CROCC	-0.0136023	0.954193	1	0	nonsense
ATP13A2	-0.0841581	3.22095e-07	0.0037582	2.42502	nonsense
SDHB	-0.0793983	0.0131517	1	0	nonsense
PADI4	0.104729	1.48419e-20	1.9477e-16	15.7105	nonsense
PADI6	-0.0176118	2.80135e-07	0.0032717	2.48523	nonsense
RCC2	-0.0364107	0.677663	1	0	nonsense
ALDH4A1	-0.0104115	0.328358	1	0	nonsense
IFFO2	-0.046369	3.83218e-06	0.0433727	1.36278	nonsense
UBR4	-0.0974448	0.00236325	1	0	nonsense
EMC1	-0.0455949	0.0642602	1	0	nonsense
MRTO4	0.0719397	1.49131e-06	0.0170919	1.76721	nonsense
LOC100506730	0.0019853	0.200441	1	0	nonsense
AKR7A2	-0.10345	0.000886673	1	0	nonsense
PQLC2	-0.0208897	0.111622	1	0	nonsense
CAPZB	-0.201312	6.38557e-30	8.56368e-26	25.0673	nonsense
MINOS1	-0.0990698	3.45307e-05	0.376212	0.424568	nonsense
RPS14P3	0.00143762	0.562721	1	0	nonsense
NBL1	0.00460544	0.508057	1	0	nonsense
HTR6	0.00375349	0.200424	1	0	nonsense
TMCO4	-0.0441024	0.0344852	1	0	nonsense
OTUD3	-0.0139627	0.984249	1	0	nonsense
UBXN10-AS1	-0.0294867	0.544541	1	0	nonsense
UBXN10	-0.0200549	0.0152858	1	0	nonsense
CAMK2N1	-0.0988489	1.97966e-18	2.57891e-14	13.5886	nonsense
MUL1	-0.0499245	0.0637254	1	0	nonsense
PINK1	-0.100255	1.69763e-12	2.14224e-08	7.66913	nonsense
PINK1-AS	-0.00425387	0.174289	1	0	nonsense
DDOST	-0.314915	3.54414e-40	4.81401e-36	35.3175	nonsense
HP1BP3	-0.0352408	0.258967	1	0	nonsense
EIF4G3	-0.146944	4.88427e-13	6.18447e-09	8.2087	nonsense
ECE1	-0.010351	0.439847	1	0	nonsense
LOC100506801	0.0120356	0.00879859	1	0	nonsense
NBPF3	0.0035619	0.20037	1	0	nonsense
USP48	-0.0470314	0.388991	1	0	nonsense
HSPG2	0.00576168	0.019537	1	0	nonsense
LOC101928043	0.0049436	0.111691	1	0	nonsense
LINC00339	0.0366766	0.00324551	1	0	nonsense
CDC42	-0.281358	3.20227e-38	4.34068e-34	33.3624	nonsense
ZBTB40	-0.0166073	0.561818	1	0	nonsense
KDM1A	-0.0399484	0.140151	1	0	nonsense
LUZP1	-0.0517333	0.00809596	1	0	nonsense
LINC01355	0.0151958	0.049573	1	0	nonsense
HNRNPR	-0.126145	1.11065e-05	0.123482	0.908396	nonsense
ZNF436	0.00642863	0.0682535	1	0	nonsense
ZNF436-AS1	0.00968889	0.0162472	1	0	nonsense
TCEA3	0.282306	9.14978e-60	1.2602e-55	54.8996	nonsense
E2F2	0.000453415	0.0633054	1	0	nonsense
ID3	0.265619	1.53895e-43	2.09698e-39	38.6784	nonsense
MDS2	0.297167	7.41342e-61	1.02157e-56	55.9907	nonsense
RPL11	0.664538	0	3.69525e-299	298.432	up
TCEB3	-0.0639108	0.0292873	1	0	nonsense
TCEB3-AS1	0.0195955	0.00494776	1	0	nonsense
PITHD1	-0.0866865	0.0482597	1	0	nonsense
LYPLA2	-0.131302	4.93935e-06	0.0556862	1.25425	nonsense
GALE	-0.00734791	0.981082	1	0	nonsense
HMGCL	-0.0413205	0.0766946	1	0	nonsense
FUCA1	-0.0695947	0.000339717	1	0	nonsense
CNR2	-0.00968781	0.223972	1	0	nonsense
PNRC2	-0.0949871	0.000404858	1	0	nonsense
SRSF10	0.0309054	0.0150807	1	0	nonsense
IFNLR1	-0.00670531	0.816294	1	0	nonsense
STPG1	-0.00547419	0.890307	1	0	nonsense
NIPAL3	0.114785	1.2801e-11	1.60372e-07	6.79487	nonsense
RCAN3AS	0.0115642	0.00115833	1	0	nonsense
RCAN3	0.605766	2.71941e-137	3.81723e-133	132.418	up
LOC100506985	0.00524432	0.0526349	1	0	nonsense
SRRM1	-0.116069	4.94591e-05	0.535493	0.271246	nonsense
CLIC4	-0.00195061	0.975386	1	0	nonsense
RUNX3	-0.489507	4.96636e-74	6.8804e-70	69.1624	nonsense
SYF2	-0.0733102	0.0649548	1	0	nonsense
RSRP1	-0.175831	2.83161e-06	0.0321954	1.49221	nonsense
RHD	-0.00194636	0.764887	1	0	nonsense
TMEM50A	-0.403147	1.30625e-79	1.81255e-75	74.7417	nonsense
TMEM57	-0.0238474	0.455393	1	0	nonsense
LDLRAP1	0.48218	6.00745e-76	8.32452e-72	71.0796	nonsense
MAN1C1	0.0316752	1.7965e-06	0.0205466	1.68726	nonsense
SEPN1	0.0211349	0.0082411	1	0	nonsense
MTFR1L	-0.0148631	0.770323	1	0	nonsense
LOC646471	-0.0018452	0.995256	1	0	nonsense
AUNIP	0.000895157	0.107109	1	0	nonsense
PAQR7	0.00295426	0.368826	1	0	nonsense
STMN1	0.154618	1.59951e-08	0.00019151	3.71781	nonsense
PAFAH2	-0.138911	7.55552e-17	9.764e-13	12.0104	nonsense
PDIK1L	-0.000228567	0.382797	1	0	nonsense
ZNF593	-0.0329034	0.317651	1	0	nonsense
CNKSR1	0.0119826	0.000641743	1	0	nonsense
CEP85	-0.0302397	0.111593	1	0	nonsense
SH3BGRL3	-0.923219	0	3.69525e-299	298.432	down
UBXN11	0.0389045	0.00443263	1	0	nonsense
CD52	-0.410599	2.02363e-98	2.82235e-94	93.5494	nonsense
AIM1L	-0.00912091	0.108736	1	0	nonsense
ZNF683	-0.831594	1.09058e-193	1.53794e-189	188.813	down
DHDDS	-0.00888675	0.569199	1	0	nonsense
HMGN2	0.0486721	0.648003	1	0	nonsense
RPS6KA1	-0.43092	5.79533e-66	8.00103e-62	61.0969	nonsense
ARID1A	-0.0910537	0.00473714	1	0	nonsense
PIGV	-0.0230489	0.23606	1	0	nonsense
ZDHHC18	-0.0553913	0.000439782	1	0	nonsense
GPN2	-0.0320899	0.312015	1	0	nonsense
GPATCH3	-0.0382606	0.410261	1	0	nonsense
NUDC	-0.160029	1.80353e-10	2.2252e-06	5.65263	nonsense
KDF1	0.027359	1.13593e-05	0.126235	0.898819	nonsense
SLC9A1	-0.0395507	0.0155712	1	0	nonsense
WDTC1	-0.16623	1.91505e-17	2.48306e-13	12.605	nonsense
TMEM222	-0.117279	5.03742e-08	0.000597338	3.22378	nonsense
ACTG1P20	-0.00715328	0.153437	1	0	nonsense
SYTL1	-0.318692	5.01343e-33	6.75559e-29	28.1703	nonsense
MAP3K6	-0.0583936	8.41808e-05	0.901997	0.0447948	nonsense
WASF2	-0.10776	1.02117e-05	0.113748	0.944055	nonsense
AHDC1	-0.0171958	0.575981	1	0	nonsense
FGR	-0.931536	0	3.69525e-299	298.432	down
IFI6	-0.170731	5.75374e-11	7.15305e-07	6.14551	nonsense
FAM76A	-0.0145731	0.949906	1	0	nonsense
STX12	-0.0934156	0.00666304	1	0	nonsense
PPP1R8	-0.0126527	0.924914	1	0	nonsense
THEMIS2	-0.158005	9.91996e-09	0.000119178	3.9238	nonsense
RPA2	-0.187522	5.1658e-13	6.53836e-09	8.18453	nonsense
SMPDL3B	0.00235833	0.187821	1	0	nonsense
XKR8	-0.0670082	0.00926018	1	0	nonsense
EYA3	-0.0473206	0.0269536	1	0	nonsense
DNAJC8	-0.174935	1.32824e-13	1.68766e-09	8.77272	nonsense
ATPIF1	-0.161477	6.54818e-18	8.51002e-14	13.0701	nonsense
SESN2	-0.132295	9.76436e-14	1.24183e-09	8.90594	nonsense
MED18	-0.0331697	0.414217	1	0	nonsense
PHACTR4	-0.0505699	0.149342	1	0	nonsense
RCC1	0.0150895	0.0927341	1	0	nonsense
SNHG3	0.18567	9.0178e-17	1.16474e-12	11.9338	nonsense
TRNAU1AP	-0.123476	2.16591e-06	0.0247109	1.60711	nonsense
SNHG12	0.0327488	0.0316206	1	0	nonsense
TAF12	-0.0849542	0.0130247	1	0	nonsense
RNU11	-0.00097475	0.695169	1	0	nonsense
GMEB1	-0.0604533	0.0206215	1	0	nonsense
YTHDF2	-0.051325	0.485568	1	0	nonsense
EPB41	0.107648	2.85889e-07	0.00333804	2.47651	nonsense
SRSF4	-0.128625	3.51155e-07	0.00409272	2.38799	nonsense
MECR	0.00995396	0.14809	1	0	nonsense
MATN1-AS1	0.0368111	0.000501343	1	0	nonsense
LAPTM5	-0.0993335	9.47677e-10	1.1574e-05	4.93652	nonsense
PUM1	0.00933078	0.0691082	1	0	nonsense
SNRNP40	-0.0776345	0.00778802	1	0	nonsense
ZCCHC17	-0.157117	2.72415e-08	0.000324691	3.48853	nonsense
PEF1	-0.12578	2.31777e-06	0.0264342	1.57783	nonsense
ADGRB2	-0.00502689	0.0129602	1	0	nonsense
PTP4A2	-0.547292	4.07914e-120	5.70835e-116	115.243	nonsense
KHDRBS1	-0.236816	1.08751e-22	1.43769e-18	17.8423	nonsense
TMEM39B	0.0135943	0.0199986	1	0	nonsense
KPNA6	-0.122438	6.74825e-08	0.000798385	3.09779	nonsense
TXLNA	-0.0375745	0.241173	1	0	nonsense
CCDC28B	-0.0690525	0.00537523	1	0	nonsense
IQCC	-0.00146038	0.591742	1	0	nonsense
DCDC2B	0.000138256	0.600087	1	0	nonsense
TMEM234	-0.0387858	0.289943	1	0	nonsense
EIF3I	0.00992241	0.130725	1	0	nonsense
MTMR9LP	-0.00993873	0.0110832	1	0	nonsense
FAM167B	-0.00753721	0.94845	1	0	nonsense
LCK	-0.14341	5.87589e-17	7.59753e-13	12.1193	nonsense
HDAC1	-0.0568756	0.120458	1	0	nonsense
MARCKSL1	0.0447116	0.00306447	1	0	nonsense
FAM229A	0.00139051	0.514426	1	0	nonsense
BSDC1	-0.023508	0.537949	1	0	nonsense
ZBTB8A	-0.0137372	0.000481443	1	0	nonsense
ZBTB8OS	-0.170205	6.54495e-11	8.12817e-07	6.09001	nonsense
RBBP4	-0.0558949	0.334983	1	0	nonsense
SYNC	-0.0668003	0.0480976	1	0	nonsense
YARS	-0.204394	1.74735e-19	2.28589e-15	14.6409	nonsense
S100PBP	-0.0839091	0.0318133	1	0	nonsense
RNF19B	-0.00602658	0.928045	1	0	nonsense
AK2	-0.0411849	0.426349	1	0	nonsense
AZIN2	0.0156544	0.0442849	1	0	nonsense
TRIM62	-0.0366521	0.0178721	1	0	nonsense
ZNF362	-0.0362288	0.0393078	1	0	nonsense
PHC2	-0.0337301	0.0119053	1	0	nonsense
ZSCAN20	-0.0106287	0.0132774	1	0	nonsense
SMIM12	-0.132994	2.11364e-07	0.0024757	2.6063	nonsense
DLGAP3	-0.00485005	0.980678	1	0	nonsense
LOC653160	-0.00853265	0.670925	1	0	nonsense
ZMYM6NB	-0.230371	3.88652e-20	5.09407e-16	15.2929	nonsense
ZMYM6	-0.0221788	0.49369	1	0	nonsense
ZMYM1	-0.0312596	0.124194	1	0	nonsense
SFPQ	-0.198205	2.84658e-14	3.63253e-10	9.43979	nonsense
ZMYM4	0.00130739	0.496971	1	0	nonsense
KIAA0319L	-0.0134196	0.945399	1	0	nonsense
NCDN	0.0215866	0.0634775	1	0	nonsense
TFAP2E	-0.00386451	0.289352	1	0	nonsense
PSMB2	-0.203493	7.59461e-20	9.94514e-16	15.0024	nonsense
C1orf216	-0.106996	5.97664e-11	7.42776e-07	6.12914	nonsense
CLSPN	0.00849103	0.0541794	1	0	nonsense
AGO4	-0.0921484	2.77002e-09	3.35893e-05	4.4738	nonsense
AGO1	-0.0188023	0.458314	1	0	nonsense
AGO3	-0.0302358	0.830987	1	0	nonsense
ADPRHL2	-0.0756306	0.00699179	1	0	nonsense
TRAPPC3	-0.0431153	0.273287	1	0	nonsense
MAP7D1	-0.163254	1.16354e-09	1.41928e-05	4.84793	nonsense
THRAP3	-0.159124	2.2328e-10	2.75215e-06	5.56033	nonsense
SH3D21	0.00176133	0.341995	1	0	nonsense
EVA1B	-1.54557e-05	0.186176	1	0	nonsense
STK40	-0.144317	9.44813e-18	1.2275e-13	12.911	nonsense
LSM10	-0.199489	1.92194e-15	2.46796e-11	10.6077	nonsense
OSCP1	0.000259798	0.480789	1	0	nonsense
MRPS15	-0.0372832	0.741553	1	0	nonsense
LINC01137	0.00433823	0.233733	1	0	nonsense
ZC3H12A	-0.063359	0.0438318	1	0	nonsense
MEAF6	-0.160162	2.97306e-10	3.65924e-06	5.43661	nonsense
SNIP1	-0.0896035	0.000420039	1	0	nonsense
GNL2	-0.0396413	0.413712	1	0	nonsense
C1orf109	-0.0038438	0.706759	1	0	nonsense
CDCA8	0.0289163	0.000818206	1	0	nonsense
EPHA10	-0.000260381	0.23407	1	0	nonsense
MANEAL	-0.0108636	0.00148399	1	0	nonsense
YRDC	-0.0708919	2.74597e-05	0.300738	0.521811	nonsense
C1orf122	-0.164252	1.03484e-09	1.26333e-05	4.89848	nonsense
MTF1	-0.0606667	0.0016855	1	0	nonsense
INPP5B	-0.00575505	0.723957	1	0	nonsense
SF3A3	-0.0778369	0.0107038	1	0	nonsense
FHL3	-0.0953715	0.000432179	1	0	nonsense
UTP11L	-0.0164503	0.764667	1	0	nonsense
POU3F1	0.000743242	0.855376	1	0	nonsense
RRAGC	-0.0949503	0.000197489	1	0	nonsense
MYCBP	-0.0724483	0.172467	1	0	nonsense
AKIRIN1	0.116565	4.54905e-09	5.49889e-05	4.25972	nonsense
NDUFS5	0.122456	1.17066e-10	1.44787e-06	5.83927	nonsense
MACF1	-0.288065	4.68853e-30	6.29013e-26	25.2013	nonsense
KIAA0754	-0.00325648	0.293014	1	0	nonsense
PPIEL	3.2859e-05	0.950795	1	0	nonsense
PABPC4	0.284705	2.43372e-36	3.29087e-32	31.4827	nonsense
HPCAL4	0.0474433	2.69779e-08	0.000321631	3.49264	nonsense
PPIE	-0.049891	0.203856	1	0	nonsense
BMP8B	-0.0054889	0.0247746	1	0	nonsense
OXCT2	0.000965351	0.110808	1	0	nonsense
TRIT1	0.0119832	0.154334	1	0	nonsense
MFSD2A	0.00407017	0.0126668	1	0	nonsense
CAP1	-0.515095	9.8644e-138	1.38476e-133	132.859	nonsense
PPT1	0.0757848	1.7267e-09	2.10122e-05	4.67753	nonsense
RLF	-0.00585754	0.409977	1	0	nonsense
ZMPSTE24	-0.0336913	0.510619	1	0	nonsense
COL9A2	0.0298272	1.64598e-05	0.182029	0.739859	nonsense
SMAP2	0.184351	1.8142e-17	2.35266e-13	12.6284	nonsense
ZFP69B	-0.00116106	0.919281	1	0	nonsense
ZFP69	-0.00729175	0.262127	1	0	nonsense
EXO5	-0.00710161	0.768325	1	0	nonsense
ZNF684	-0.0369305	0.162898	1	0	nonsense
RIMS3	-0.00337909	0.651673	1	0	nonsense
NFYC-AS1	-0.00453035	0.667953	1	0	nonsense
NFYC	-0.0438166	0.366778	1	0	nonsense
CITED4	0.0588743	6.18331e-08	0.000732166	3.13539	nonsense
CTPS1	-0.00844413	0.976473	1	0	nonsense
SCMH1	0.0207999	0.031785	1	0	nonsense
HIVEP3	-0.233633	3.47719e-32	4.67995e-28	27.3298	nonsense
FOXJ3	-0.00931932	0.41547	1	0	nonsense
RIMKLA	-0.00475231	0.0668046	1	0	nonsense
ZMYND12	0.00463962	0.115012	1	0	nonsense
PPCS	-0.0726794	0.0558813	1	0	nonsense
CCDC30	0.00298542	0.233613	1	0	nonsense
PPIH	-0.0979199	0.000827146	1	0	nonsense
YBX1	-0.0667813	3.85341e-06	0.043609	1.36042	nonsense
P3H1	-0.0145668	0.612252	1	0	nonsense
C1orf50	-0.0236663	0.683102	1	0	nonsense
CCDC23	0.040265	2.88866e-05	0.31602	0.500286	nonsense
ERMAP	-0.0166604	0.0537586	1	0	nonsense
ZNF691	-0.00109119	0.661791	1	0	nonsense
SLC2A1	-0.161487	3.03151e-16	3.90579e-12	11.4083	nonsense
SLC2A1-AS1	0.0033086	0.111685	1	0	nonsense
EBNA1BP2	-0.0600686	0.0914947	1	0	nonsense
CDC20	0.0511049	0.00392766	1	0	nonsense
ELOVL1	-0.273618	4.65338e-28	6.22064e-24	23.2062	nonsense
MED8	-0.0725505	0.0130326	1	0	nonsense
SZT2	-0.0189503	0.819067	1	0	nonsense
HYI	0.0483396	0.000151707	1	0	nonsense
KDM4A	-0.0874391	0.000225594	1	0	nonsense
KDM4A-AS1	0.0129828	0.00121595	1	0	nonsense
ST3GAL3	-0.00344288	0.188002	1	0	nonsense
IPO13	-0.0308748	0.286047	1	0	nonsense
DPH2	-0.0105107	0.596798	1	0	nonsense
ATP6V0B	-0.255638	1.19681e-29	1.60445e-25	24.7947	nonsense
B4GALT2	-0.00741298	0.273943	1	0	nonsense
CCDC24	-0.0193241	0.0370818	1	0	nonsense
DMAP1	-0.0104987	0.102377	1	0	nonsense
ERI3	-0.0634299	0.0693168	1	0	nonsense
RNF220	-0.0495036	0.0026894	1	0	nonsense
TMEM53	-0.0161692	0.951513	1	0	nonsense
C1orf228	0.324533	3.81897e-64	5.26903e-60	59.2783	nonsense
KIF2C	0.0228277	0.000110977	1	0	nonsense
RPS8	0.900311	0	3.69525e-299	298.432	up
BEST4	0.000736729	0.723357	1	0	nonsense
PLK3	0.136453	2.20364e-16	2.84027e-12	11.5466	nonsense
TCTEX1D4	0.000620033	0.736478	1	0	nonsense
BTBD19	0.00319705	0.292712	1	0	nonsense
PTCH2	0.0103692	0.27708	1	0	nonsense
EIF2B3	-0.0251895	0.696709	1	0	nonsense
HECTD3	-0.0834741	0.000241957	1	0	nonsense
UROD	-0.0212347	0.274574	1	0	nonsense
ZSWIM5	0.00138637	0.925835	1	0	nonsense
LINC01144	0.000472892	0.682013	1	0	nonsense
HPDL	0.00409145	0.182977	1	0	nonsense
MUTYH	-0.029673	0.664873	1	0	nonsense
TOE1	-0.0129774	0.308136	1	0	nonsense
TESK2	-0.00372409	0.400185	1	0	nonsense
CCDC163P	0.0106019	0.179304	1	0	nonsense
MMACHC	-0.000153654	0.886589	1	0	nonsense
PRDX1	-0.01394	0.183255	1	0	nonsense
AKR1A1	-0.0276828	0.587503	1	0	nonsense
NASP	0.0399942	0.056305	1	0	nonsense
CCDC17	0.00397513	0.200195	1	0	nonsense
GPBP1L1	-0.0252984	0.951917	1	0	nonsense
RPS15AP10	-0.0048723	0.767624	1	0	nonsense
TMEM69	0.0419066	0.0026454	1	0	nonsense
IPP	-0.0401574	0.00200059	1	0	nonsense
MAST2	-0.0296076	0.123817	1	0	nonsense
PIK3R3	-0.059193	6.09737e-09	7.34794e-05	4.13383	nonsense
LOC101929626	-0.00376482	0.0344265	1	0	nonsense
POMGNT1	-0.0635825	4.0935e-05	0.444677	0.351956	nonsense
LURAP1	-0.00260296	0.111152	1	0	nonsense
RAD54L	0.00497167	0.0231105	1	0	nonsense
LRRC41	-0.0512495	0.116393	1	0	nonsense
UQCRH	0.1001	5.79628e-07	0.00671963	2.17265	nonsense
NSUN4	0.00769127	0.138847	1	0	nonsense
FAAH	0.00723669	0.00898475	1	0	nonsense
FAAHP1	-0.011971	0.00694121	1	0	nonsense
MKNK1	-0.116556	1.15037e-10	1.42312e-06	5.84676	nonsense
MOB3C	-0.025026	0.0476029	1	0	nonsense
ATPAF1	-0.0740104	0.0056253	1	0	nonsense
EFCAB14	-0.152476	2.54215e-09	3.08516e-05	4.51072	nonsense
STIL	0.0008271	0.161552	1	0	nonsense
CMPK1	-0.0553972	0.300851	1	0	nonsense
FOXD2-AS1	-0.00543528	0.492895	1	0	nonsense
FOXD2	-0.0059282	0.0728107	1	0	nonsense
SPATA6	0.0148799	0.00227077	1	0	nonsense
BEND5	0.0397451	1.42501e-09	1.73594e-05	4.76046	nonsense
FAF1	-0.0669069	0.039907	1	0	nonsense
CDKN2C	-0.02824	0.135913	1	0	nonsense
RNF11	-0.098193	0.00290389	1	0	nonsense
EPS15	-0.317611	9.97594e-33	1.34386e-28	27.8716	nonsense
OSBPL9	-0.0207413	0.890469	1	0	nonsense
NRD1	-0.105036	0.00398949	1	0	nonsense
TXNDC12	-0.131252	6.79808e-06	0.0763085	1.11743	nonsense
BTF3L4	0.13356	7.61384e-12	9.55766e-08	7.01965	nonsense
ZFYVE9	0.0286398	9.35465e-05	1	0	nonsense
CC2D1B	-0.0047613	0.265608	1	0	nonsense
ORC1	0.000564677	0.0857501	1	0	nonsense
PRPF38A	0.0138679	0.0620628	1	0	nonsense
ZCCHC11	0.000146655	0.360005	1	0	nonsense
GPX7	0.0672772	6.14901e-06	0.0691333	1.16031	nonsense
FAM159A	0.0771593	6.71191e-07	0.00776971	2.1096	nonsense
COA7	-0.0117686	0.628426	1	0	nonsense
ZYG11B	0.0333347	0.00753861	1	0	nonsense
ECHDC2	0.0368896	0.00046994	1	0	nonsense
SCP2	-0.462679	6.09923e-88	8.48404e-84	83.0714	nonsense
PODN	-0.023461	2.59454e-12	3.26937e-08	7.48554	nonsense
SLC1A7	-0.173718	1.03817e-81	1.4417e-77	76.8411	nonsense
CPT2	0.00825454	0.248712	1	0	nonsense
C1orf123	-0.128669	5.89627e-05	0.635795	0.196683	nonsense
MAGOH	-0.145388	9.19626e-10	1.12342e-05	4.94946	nonsense
LOC100507564	0.00150106	0.252327	1	0	nonsense
LRP8	-0.00715205	0.0346286	1	0	nonsense
LOC105378732	-0.00500731	0.930777	1	0	nonsense
GLIS1	-0.00126887	0.0678596	1	0	nonsense
NDC1	0.0212407	0.00165612	1	0	nonsense
YIPF1	-0.047875	0.0866611	1	0	nonsense
HSPB11	-0.209646	1.49786e-21	1.97298e-17	16.7049	nonsense
LRRC42	-0.0218823	0.912213	1	0	nonsense
TMEM59	-0.330581	1.03809e-55	1.42706e-51	50.8456	nonsense
TCEANC2	0.00621925	0.0769222	1	0	nonsense
CYB5RL	-0.00306587	0.682968	1	0	nonsense
MRPL37	-0.0192286	0.732359	1	0	nonsense
SSBP3	-0.222952	1.09804e-32	1.47895e-28	27.83	nonsense
SSBP3-AS1	0.00282416	0.110808	1	0	nonsense
TTC4	-0.0247726	0.722814	1	0	nonsense
PARS2	0.00382494	0.0555809	1	0	nonsense
TTC22	-0.0687616	1.76887e-05	0.195354	0.709178	nonsense
C1orf177	-0.0665979	4.33628e-36	5.86222e-32	31.2319	nonsense
DHCR24	-0.0385818	0.00754164	1	0	nonsense
USP24	-0.147559	5.66468e-11	7.0429e-07	6.15225	nonsense
LOC100507634	-0.00508123	0.691859	1	0	nonsense
DAB1	0.00259927	0.243485	1	0	nonsense
OMA1	0.0550965	0.000244881	1	0	nonsense
MYSM1	-0.0799329	0.00483932	1	0	nonsense
JUN	-0.297176	2.60574e-22	3.44166e-18	17.4632	nonsense
LINC01135	-0.00141992	0.928461	1	0	nonsense
LINC01358	-1.59728e-05	0.937031	1	0	nonsense
FGGY	-0.0120752	0.625629	1	0	nonsense
HOOK1	0.082593	1.07966e-14	1.3812e-10	9.85974	nonsense
CYP2J2	0.0123961	3.48055e-05	0.379032	0.421324	nonsense
NFIA	-0.0153398	0.190946	1	0	nonsense
TM2D1	-0.0848126	0.103626	1	0	nonsense
INADL	0.114427	2.9136e-14	3.71775e-10	9.42972	nonsense
USP1	-0.130195	1.44301e-06	0.0165441	1.78136	nonsense
DOCK7	-0.00679004	0.611451	1	0	nonsense
ATG4C	0.0116087	0.032799	1	0	nonsense
ALG6	-0.0291949	0.439742	1	0	nonsense
ITGB3BP	0.0302795	0.00138759	1	0	nonsense
EFCAB7	0.0165567	0.0470469	1	0	nonsense
DLEU2L	-0.0124273	0.038707	1	0	nonsense
PGM1	-0.169659	2.29904e-12	2.89725e-08	7.53801	nonsense
CACHD1	0.0123356	0.000356664	1	0	nonsense
RAVER2	-0.00299589	0.176303	1	0	nonsense
JAK1	-0.132977	7.32532e-09	8.81602e-05	4.05473	nonsense
AK4	-0.00132087	0.869615	1	0	nonsense
DNAJC6	-0.000990386	0.442331	1	0	nonsense
LEPROT	-0.0420619	0.371636	1	0	nonsense
LEPR	-0.00588103	0.780523	1	0	nonsense
PDE4B	0.0502616	0.011267	1	0	nonsense
WDR78	0.00265775	0.600979	1	0	nonsense
MIER1	-0.118227	8.41026e-06	0.0940099	1.02683	nonsense
SLC35D1	-0.0124554	0.712727	1	0	nonsense
IL23R	-0.0658037	2.03564e-13	2.58343e-09	8.5878	nonsense
IL12RB2	0.00900061	0.478397	1	0	nonsense
SERBP1	0.031553	0.0748484	1	0	nonsense
GADD45A	-0.0746123	0.00304127	1	0	nonsense
GNG12	0.00113845	0.650179	1	0	nonsense
DEPDC1	0.01021	0.00619739	1	0	nonsense
DEPDC1-AS1	0.000214062	0.459707	1	0	nonsense
LRRC7	0.00275681	0.0882395	1	0	nonsense
LRRC40	-0.0158984	0.899978	1	0	nonsense
SRSF11	-0.0586231	0.0899653	1	0	nonsense
ANKRD13C	-0.0273141	0.81173	1	0	nonsense
HHLA3	0.0161071	0.154187	1	0	nonsense
CTH	-0.00555458	0.728295	1	0	nonsense
ZRANB2	0.0491055	0.000572542	1	0	nonsense
ZRANB2-AS2	-0.00218095	0.965988	1	0	nonsense
LRRIQ3	0.0137662	0.0204289	1	0	nonsense
FPGT-TNNI3K	-0.00241183	0.0945761	1	0	nonsense
FPGT	-0.00583539	0.259457	1	0	nonsense
CRYZ	-0.0907074	0.00796493	1	0	nonsense
TYW3	0.0176173	0.065907	1	0	nonsense
ACADM	0.0292838	0.0179331	1	0	nonsense
RABGGTB	0.0311073	0.0409605	1	0	nonsense
ST6GALNAC3	0.0439949	4.47131e-06	0.0504721	1.29695	nonsense
PIGK	-0.0140041	0.603242	1	0	nonsense
AK5	0.11832	7.94138e-24	1.05271e-19	18.9777	nonsense
ZZZ3	0.0392869	0.00399496	1	0	nonsense
USP33	-0.0712594	0.0662016	1	0	nonsense
FAM73A	-0.0284993	0.433107	1	0	nonsense
NEXN	0.00659005	0.145831	1	0	nonsense
FUBP1	-0.0145637	0.73078	1	0	nonsense
DNAJB4	-0.00164046	0.747498	1	0	nonsense
GIPC2	0.00492449	0.283555	1	0	nonsense
IFI44L	-0.0608322	0.000839826	1	0	nonsense
IFI44	-0.0204333	0.731764	1	0	nonsense
LOC101927587	0.0237071	2.87092e-06	0.0326308	1.48637	nonsense
TTLL7	-0.0090731	0.0211472	1	0	nonsense
PRKACB	-0.157078	7.73851e-10	9.46498e-06	5.02388	nonsense
SAMD13	0.00469457	0.0349123	1	0	nonsense
RPF1	-0.0517345	0.629171	1	0	nonsense
GNG5	-0.232947	5.85996e-31	7.87168e-27	26.1039	nonsense
CTBS	0.0571259	0.00019529	1	0	nonsense
LINC01461	0.000620668	0.139888	1	0	nonsense
SSX2IP	-0.0264954	0.126913	1	0	nonsense
MCOLN2	-0.212236	4.80464e-37	6.50115e-33	32.187	nonsense
MCOLN3	-0.00028462	0.736393	1	0	nonsense
WDR63	-0.0214135	4.58193e-09	5.53818e-05	4.25663	nonsense
SYDE2	0.0259595	2.85721e-05	0.312607	0.505001	nonsense
C1orf52	0.0158281	0.0510235	1	0	nonsense
BCL10	-0.050264	0.0871233	1	0	nonsense
LOC646626	0.00148466	0.84396	1	0	nonsense
ZNHIT6	-0.0187267	0.815273	1	0	nonsense
ODF2L	-0.0630221	0.311425	1	0	nonsense
SH3GLB1	-0.221086	1.25652e-18	1.63788e-14	13.7857	nonsense
44454	-0.188139	2.91604e-14	3.72058e-10	9.42939	nonsense
HS2ST1	-0.0355765	0.139478	1	0	nonsense
LMO4	-0.175716	6.76529e-17	8.74549e-13	12.0582	nonsense
PKN2	-0.0441141	0.24547	1	0	nonsense
GTF2B	-0.0621082	0.0301735	1	0	nonsense
CCBL2	0.00326927	0.0356554	1	0	nonsense
RBMXL1	0.0277959	0.0112296	1	0	nonsense
GBP3	-0.145267	2.96171e-08	0.000352681	3.45262	nonsense
GBP1	-0.0828993	0.0230967	1	0	nonsense
GBP2	-0.0717418	0.00045045	1	0	nonsense
GBP4	-0.055936	0.0202803	1	0	nonsense
GBP5	-0.560047	6.37387e-93	8.87753e-89	88.0517	nonsense
GBP6	-0.00228085	0.174944	1	0	nonsense
GBP1P1	-0.0499597	6.95976e-12	8.73798e-08	7.05859	nonsense
LRRC8B	0.0410383	2.93299e-05	0.32081	0.493752	nonsense
FLJ27354	0.0515878	1.03184e-07	0.00121716	2.91465	nonsense
LRRC8C	-0.0275863	0.910885	1	0	nonsense
LRRC8D	0.0805356	2.14786e-08	0.000256519	3.59088	nonsense
ZNF326	-0.0453189	0.270419	1	0	nonsense
ZNF644	-0.094199	0.0283757	1	0	nonsense
CDC7	-0.0491497	0.0346193	1	0	nonsense
TGFBR3	-0.695635	1.3377e-227	1.88856e-223	222.724	down
EPHX4	-0.10798	5.04227e-60	6.94623e-56	55.1583	nonsense
BTBD8	-0.00533302	0.365777	1	0	nonsense
KIAA1107	0.00207715	0.413429	1	0	nonsense
GLMN	-0.0429073	0.406259	1	0	nonsense
RPAP2	-0.0764908	0.0153331	1	0	nonsense
GFI1	-0.226829	1.61561e-41	2.19707e-37	36.6582	nonsense
EVI5	0.00325458	0.927202	1	0	nonsense
RPL5	0.697812	0	3.69525e-299	298.432	up
FAM69A	0.00780303	0.307369	1	0	nonsense
MTF2	-0.0325667	0.917696	1	0	nonsense
TMED5	-0.220308	2.89819e-18	3.77229e-14	13.4234	nonsense
CCDC18	-0.0079046	0.242752	1	0	nonsense
LOC100131564	0.298187	7.14603e-35	9.64357e-31	30.0158	nonsense
DR1	-0.109567	0.000925412	1	0	nonsense
FNBP1L	0.0076137	0.00382067	1	0	nonsense
BCAR3	0.00770041	0.0697945	1	0	nonsense
DNTTIP2	-0.150339	5.86222e-08	0.00069438	3.1584	nonsense
GCLM	-0.203534	2.06078e-16	2.65634e-12	11.5757	nonsense
ABCD3	-0.0145672	0.563037	1	0	nonsense
LINC01057	0.000981267	0.20077	1	0	nonsense
SLC44A3	0.00595301	0.0285082	1	0	nonsense
CNN3	0.0610228	2.51044e-13	3.18474e-09	8.49693	nonsense
LOC729970	0.00859665	0.0106064	1	0	nonsense
ALG14	-0.000520832	0.0331208	1	0	nonsense
TMEM56-RWDD3	-0.000808072	0.764991	1	0	nonsense
LOC101928118	-0.000863267	0.599594	1	0	nonsense
RWDD3	0.0192203	0.013787	1	0	nonsense
PTBP2	-0.00103574	0.414504	1	0	nonsense
DPYD	0.0444959	0.0172262	1	0	nonsense
FRRS1	0.00041019	0.795799	1	0	nonsense
AGL	-0.0365443	0.454736	1	0	nonsense
SLC35A3	-0.0507316	0.238263	1	0	nonsense
HIAT1	-0.0286596	0.740027	1	0	nonsense
SASS6	-0.0769565	0.147336	1	0	nonsense
TRMT13	0.0254303	0.0234841	1	0	nonsense
LRRC39	-0.00238027	0.649025	1	0	nonsense
DBT	-0.000916584	0.477687	1	0	nonsense
RTCA-AS1	0.0178812	0.0076436	1	0	nonsense
RTCA	-0.00745477	0.33189	1	0	nonsense
CDC14A	0.187715	9.05299e-22	1.19318e-17	16.9233	nonsense
VCAM1	0.0214775	0.0145594	1	0	nonsense
EXTL2	-0.0299164	0.0395896	1	0	nonsense
SLC30A7	-0.0522127	0.102873	1	0	nonsense
DPH5	0.121098	1.51181e-13	1.9203e-09	8.71663	nonsense
LOC102606465	0.0676696	4.36347e-06	0.0492679	1.30744	nonsense
LOC101928370	0.0157978	0.0183173	1	0	nonsense
S1PR1	-0.272477	3.07514e-16	3.9617e-12	11.4021	nonsense
RNPC3	-0.0800165	0.0650901	1	0	nonsense
AMY2B	0.00966843	0.0669881	1	0	nonsense
PRMT6	0.0273221	0.0132422	1	0	nonsense
VAV3	-0.113116	1.11834e-20	1.46805e-16	15.8333	nonsense
SLC25A24	-0.133181	1.29427e-09	1.57759e-05	4.80201	nonsense
FAM102B	-0.0120952	0.227839	1	0	nonsense
HENMT1	-0.24603	9.1897e-27	1.22572e-22	21.9116	nonsense
PRPF38B	-0.0634327	0.132585	1	0	nonsense
STXBP3	-0.0484469	0.172825	1	0	nonsense
GPSM2	-0.0184556	0.601501	1	0	nonsense
CLCC1	-0.0102114	0.869494	1	0	nonsense
WDR47	-0.0298562	0.101321	1	0	nonsense
TAF13	-0.0104375	0.907289	1	0	nonsense
TMEM167B	-0.0180055	0.689023	1	0	nonsense
SCARNA2	0.00507709	0.858983	1	0	nonsense
KIAA1324	0.0102265	0.0787033	1	0	nonsense
SARS	-0.115623	0.000223299	1	0	nonsense
CELSR2	-0.0140911	0.0364276	1	0	nonsense
PSRC1	-0.0143735	0.714133	1	0	nonsense
SORT1	0.00136583	0.233765	1	0	nonsense
PSMA5	-0.160186	5.2012e-14	6.62841e-10	9.17859	nonsense
ATXN7L2	0.00408231	0.350889	1	0	nonsense
CYB561D1	-0.0424585	0.126506	1	0	nonsense
AMIGO1	0.0125068	0.0189395	1	0	nonsense
GNAI3	-0.193224	8.85435e-15	1.133e-10	9.94577	nonsense
AMPD2	0.0155182	0.171645	1	0	nonsense
GSTM4	-0.0639876	0.00321812	1	0	nonsense
GSTM2	0.234694	6.01371e-39	8.1582e-35	34.0884	nonsense
GSTM1	0.105809	2.67486e-21	3.51985e-17	16.4535	nonsense
GSTM3	0.0658611	2.73013e-09	3.31138e-05	4.47999	nonsense
CSF1	0.0234986	0.00958805	1	0	nonsense
AHCYL1	-0.0405337	0.887286	1	0	nonsense
STRIP1	-0.0492673	0.329968	1	0	nonsense
KCNC4-AS1	0.00312798	0.0987486	1	0	nonsense
KCNC4	0.00220952	0.228935	1	0	nonsense
LOC440600	0.00488391	0.561559	1	0	nonsense
RBM15	-0.0385382	0.214229	1	0	nonsense
SLC16A4	-0.0022911	0.226546	1	0	nonsense
LAMTOR5	-0.145674	6.08967e-10	7.46167e-06	5.12716	nonsense
LAMTOR5-AS1	0.0057469	0.117124	1	0	nonsense
KCNA2	0.00268616	0.111988	1	0	nonsense
KCNA3	-0.0357949	0.231899	1	0	nonsense
CD53	-0.458156	1.33747e-107	1.86778e-103	102.729	nonsense
LRIF1	-0.0955293	0.00013187	1	0	nonsense
DRAM2	-0.0171415	0.890345	1	0	nonsense
CEPT1	0.0378692	0.000981178	1	0	nonsense
DENND2D	0.05779	0.167553	1	0	nonsense
CHI3L2	0.169251	2.24843e-11	2.80919e-07	6.55142	nonsense
PIFO	-0.00300641	0.239112	1	0	nonsense
OVGP1	0.00586696	0.097484	1	0	nonsense
WDR77	0.00142593	0.683826	1	0	nonsense
ATP5F1	-0.153879	1.08579e-13	1.38003e-09	8.86011	nonsense
C1orf162	0.299249	1.71506e-32	2.3095e-28	27.6365	nonsense
LINC01160	0.00132519	0.233715	1	0	nonsense
RAP1A	-0.0736752	0.00329712	1	0	nonsense
FAM212B	-0.00128347	0.772267	1	0	nonsense
LOC101928718	-0.00160984	0.487401	1	0	nonsense
DDX20	-0.0269871	0.335865	1	0	nonsense
CTTNBP2NL	0.00250785	0.0987262	1	0	nonsense
ST7L	0.0329607	0.0012244	1	0	nonsense
CAPZA1	-0.291458	8.93688e-36	1.20764e-31	30.9181	nonsense
MOV10	0.0339878	0.00294221	1	0	nonsense
RHOC	-0.750477	2.15144e-213	3.03589e-209	208.518	down
SLC16A1	-0.0200179	0.974919	1	0	nonsense
SLC16A1-AS1	-0.00789546	0.867763	1	0	nonsense
LOC100996251	-0.00962796	0.188605	1	0	nonsense
LRIG2	-0.0266584	0.0576578	1	0	nonsense
MAGI3	0.00721167	0.0659782	1	0	nonsense
PHTF1	-0.00868315	0.580159	1	0	nonsense
RSBN1	-0.0836366	0.00447286	1	0	nonsense
AP4B1-AS1	0.00245762	0.315069	1	0	nonsense
PTPN22	-0.348755	7.85844e-49	1.07496e-44	43.9686	nonsense
BCL2L15	-0.00599237	0.506377	1	0	nonsense
AP4B1	-0.0643042	0.00878794	1	0	nonsense
DCLRE1B	-0.00260984	0.187078	1	0	nonsense
HIPK1-AS1	1.93363e-05	0.15581	1	0	nonsense
HIPK1	-0.0474028	0.117784	1	0	nonsense
TRIM33	-0.0772858	0.00300615	1	0	nonsense
BCAS2	-0.152842	4.74516e-07	0.00551578	2.25839	nonsense
DENND2C	-0.0016355	0.334456	1	0	nonsense
NRAS	-0.0861864	0.00349886	1	0	nonsense
CSDE1	0.0567505	0.006811	1	0	nonsense
SIKE1	-0.0565049	0.0987165	1	0	nonsense
TSPAN2	-0.397191	1.51559e-77	2.10121e-73	72.6775	nonsense
VANGL1	-0.0630598	0.00212187	1	0	nonsense
SLC22A15	-0.00834852	0.0397084	1	0	nonsense
ATP1A1	-0.0106387	0.932494	1	0	nonsense
ATP1A1-AS1	0.0134967	0.0695093	1	0	nonsense
CD58	-0.333388	1.51936e-49	2.08045e-45	44.6818	nonsense
CD2	-0.480333	3.35293e-110	4.68472e-106	105.329	nonsense
PTGFRN	0.000469945	0.888615	1	0	nonsense
CD101	-0.132535	2.04429e-15	2.62466e-11	10.5809	nonsense
LOC101929099	0.00144931	0.250413	1	0	nonsense
TTF2	0.00895571	0.028805	1	0	nonsense
TRIM45	-0.000331891	0.898186	1	0	nonsense
MAN1A2	-0.0504631	0.122947	1	0	nonsense
FAM46C	-0.150045	5.12562e-09	6.18918e-05	4.20837	nonsense
GDAP2	-0.0396499	0.168048	1	0	nonsense
WDR3	0.0149334	0.0253948	1	0	nonsense
WARS2	0.00932739	0.166833	1	0	nonsense
LOC101929147	0.032005	0.00953979	1	0	nonsense
PHGDH	0.0608121	2.8181e-07	0.00329098	2.48267	nonsense
REG4	0.0923012	7.04011e-19	9.18593e-15	14.0369	nonsense
NOTCH2	-0.125742	1.02978e-07	0.00121493	2.91545	nonsense
FAM72B	0.00477281	0.0178766	1	0	nonsense
SRGAP2-AS1	-0.00122868	0.33147	1	0	nonsense
SRGAP2D	0.000436333	0.670632	1	0	nonsense
EMBP1	0.00484048	0.559745	1	0	nonsense
RNU1-13P	0.000662485	0.831392	1	0	nonsense
LOC100132057	0.0386634	3.09161e-05	0.33782	0.471315	nonsense
LINC01138	-0.280566	2.83331e-44	3.86265e-40	39.4131	nonsense
PPIAL4G	-0.000663053	0.809282	1	0	nonsense
FAM72C	0.00112548	0.268054	1	0	nonsense
NBPF20	-0.00293246	0.0791327	1	0	nonsense
LINC00623	0.00109966	0.660502	1	0	nonsense
LINC00869	-0.307718	1.47834e-38	2.00449e-34	33.698	nonsense
NBPF8	0.0188115	0.0145824	1	0	nonsense
NBPF9	0.00833317	0.0708856	1	0	nonsense
PDE4DIP	0.0500738	0.00010255	1	0	nonsense
SEC22B	-0.039131	0.940691	1	0	nonsense
NOTCH2NL	-0.0461547	0.280051	1	0	nonsense
NBPF25P	0.00215024	0.580861	1	0	nonsense
NBPF10	0.00408514	0.433796	1	0	nonsense
LOC101928979	0.00121094	0.736847	1	0	nonsense
TXNIP	0.0947565	0.000105902	1	0	nonsense
POLR3GL	-0.210266	5.08953e-13	6.44284e-09	8.19092	nonsense
ANKRD34A	-0.0161125	0.00858689	1	0	nonsense
LIX1L	-0.0669254	0.344803	1	0	nonsense
RBM8A	-0.181335	1.15017e-14	1.47061e-10	9.8325	nonsense
GNRHR2	0.0166828	0.0445901	1	0	nonsense
PEX11B	-0.0577127	0.103373	1	0	nonsense
ITGA10	-0.00133293	0.487513	1	0	nonsense
ANKRD35	-0.0191662	0.733698	1	0	nonsense
PIAS3	-0.0538423	0.000943136	1	0	nonsense
NUDT17	0.00235534	0.84807	1	0	nonsense
POLR3C	-0.0346891	0.4916	1	0	nonsense
RNF115	-0.174731	2.64853e-10	3.26219e-06	5.48649	nonsense
CD160	-0.361089	2.50786e-116	3.50774e-112	111.455	nonsense
PDZK1	0.0093189	0.114398	1	0	nonsense
GPR89A	-0.0757446	0.0014283	1	0	nonsense
NBPF11	-0.00577031	0.147872	1	0	nonsense
NBPF12	-0.00561193	0.970945	1	0	nonsense
LOC728989	0.00646843	0.0154872	1	0	nonsense
PRKAB2	-0.0256761	0.434344	1	0	nonsense
PDIA3P1	0.00448752	0.300131	1	0	nonsense
FMO5	-0.0177179	0.00121472	1	0	nonsense
CHD1L	0.00904555	0.104746	1	0	nonsense
BCL9	0.024373	0.000180102	1	0	nonsense
ACP6	0.00652203	0.114525	1	0	nonsense
GPR89B	-0.0414254	0.204875	1	0	nonsense
RNVU1-19	-0.016574	0.799702	1	0	nonsense
NBPF14	0.0032872	0.0315544	1	0	nonsense
NBPF15	0.107445	7.66375e-16	9.85635e-12	11.0063	nonsense
LOC645166	0.0025175	0.23181	1	0	nonsense
LOC388692	-0.00194676	0.520051	1	0	nonsense
LOC103091866	-0.0592928	0.00224639	1	0	nonsense
RNVU1-20	0.0191983	0.00132466	1	0	nonsense
HIST2H2BF	0.00210435	0.506477	1	0	nonsense
HIST2H3D	-0.0249288	0.0251022	1	0	nonsense
HIST2H2BC	-0.108397	2.49597e-05	0.273957	0.562317	nonsense
HIST2H2BE	-0.022681	0.0239128	1	0	nonsense
HIST2H2AC	-0.0631504	0.0822054	1	0	nonsense
HIST2H2AB	-0.0362056	0.0456924	1	0	nonsense
BOLA1	0.0196194	0.00837598	1	0	nonsense
SV2A	0.0137429	0.0141997	1	0	nonsense
SF3B4	-0.174363	1.7034e-12	2.14935e-08	7.66769	nonsense
MTMR11	0.00160381	0.770357	1	0	nonsense
OTUD7B	-0.0544632	4.41169e-05	0.47858	0.320045	nonsense
VPS45	-0.0482669	0.208933	1	0	nonsense
PLEKHO1	0.00797793	0.0310133	1	0	nonsense
ANP32E	-0.0563697	0.014344	1	0	nonsense
APH1A	-0.179462	7.13395e-14	9.08295e-10	9.04177	nonsense
C1orf54	0.00249815	0.401184	1	0	nonsense
CIART	0.00281164	0.295329	1	0	nonsense
MRPS21	0.107199	6.74177e-08	0.000797686	3.09817	nonsense
PRPF3	0.00568138	0.221126	1	0	nonsense
RPRD2	0.0108271	0.0597992	1	0	nonsense
TARS2	0.00974514	0.0527532	1	0	nonsense
ECM1	-0.00087711	0.679287	1	0	nonsense
FALEC	0.0110567	0.063982	1	0	nonsense
ADAMTSL4-AS1	0.00293002	0.360985	1	0	nonsense
MCL1	-0.0513893	0.0032898	1	0	nonsense
ENSA	-0.22477	1.55181e-23	2.05568e-19	18.687	nonsense
GOLPH3L	0.00886324	0.479012	1	0	nonsense
CTSS	-0.157051	1.75805e-07	0.00206308	2.68548	nonsense
CTSK	-0.00303507	0.918961	1	0	nonsense
ARNT	-0.0523219	0.315842	1	0	nonsense
SETDB1	-0.00996654	0.70162	1	0	nonsense
CERS2	-0.168432	5.30331e-12	6.66467e-08	7.17622	nonsense
FAM63A	0.062481	2.12411e-11	2.65492e-07	6.57595	nonsense
PRUNE	-0.012171	0.897418	1	0	nonsense
BNIPL	-0.00275791	0.553684	1	0	nonsense
C1orf56	-0.0142254	0.16521	1	0	nonsense
CDC42SE1	-0.166908	1.38449e-12	1.74847e-08	7.75734	nonsense
MLLT11	0.0211454	0.0399925	1	0	nonsense
GABPB2	-0.0119507	0.597598	1	0	nonsense
SEMA6C	-0.00232253	0.82313	1	0	nonsense
TNFAIP8L2-SCNM1	-0.00344993	0.343072	1	0	nonsense
TNFAIP8L2	-0.0444358	0.0870756	1	0	nonsense
LYSMD1	0.00332228	0.116915	1	0	nonsense
SCNM1	-0.114016	1.16172e-05	0.129055	0.889225	nonsense
TMOD4	0.0025141	0.136303	1	0	nonsense
VPS72	-0.0306425	0.881451	1	0	nonsense
PIP5K1A	0.00348496	0.269473	1	0	nonsense
PSMD4	-0.149833	9.80882e-10	1.19776e-05	4.92163	nonsense
ZNF687	-0.00631018	0.822695	1	0	nonsense
PI4KB	-0.0398114	0.570251	1	0	nonsense
RFX5	-0.0348978	0.463505	1	0	nonsense
GBAT2	0.00173461	0.126162	1	0	nonsense
PSMB4	0.0875328	1.62107e-06	0.0185645	1.73132	nonsense
POGZ	-0.0142542	0.473542	1	0	nonsense
CGN	0.000879935	0.810285	1	0	nonsense
TUFT1	0.0027467	0.0367706	1	0	nonsense
SNX27	-0.0311255	0.145742	1	0	nonsense
MRPL9	-0.0690653	0.175647	1	0	nonsense
OAZ3	-0.00575993	0.0514435	1	0	nonsense
TDRKH	-0.0461952	0.00502332	1	0	nonsense
RORC	-0.10341	1.42097e-10	1.75518e-06	5.75568	nonsense
C2CD4D	-0.00515762	0.872011	1	0	nonsense
LOC100132111	-0.00299882	0.48285	1	0	nonsense
THEM5	0.000539241	0.760689	1	0	nonsense
THEM4	0.285403	6.25333e-35	8.44074e-31	30.0736	nonsense
S100A10	-0.587818	1.88851e-192	2.66281e-188	187.575	down
S100A11	-0.519744	8.87456e-115	1.2412e-110	109.906	nonsense
S100A9	-0.0174038	0.955913	1	0	nonsense
S100A8	-0.0257923	0.0169539	1	0	nonsense
S100A6	-0.839808	0	3.69525e-299	298.432	down
S100A5	0.00226622	0.238957	1	0	nonsense
S100A4	-1.29846	0	3.69525e-299	298.432	down
LOC101928034	-0.00236315	0.675166	1	0	nonsense
S100A2	-0.00644945	0.444427	1	0	nonsense
S100A13	0.00047779	0.104198	1	0	nonsense
CHTOP	-0.0343628	0.636077	1	0	nonsense
SNAPIN	-0.0177116	0.720024	1	0	nonsense
ILF2	-0.0579167	0.0133032	1	0	nonsense
INTS3	0.0160019	0.00774296	1	0	nonsense
SLC27A3	-0.259922	4.96532e-59	6.83526e-55	54.1652	nonsense
GATAD2B	-0.0590667	0.0558833	1	0	nonsense
DENND4B	-0.0987142	0.000114702	1	0	nonsense
CRTC2	0.0133832	0.0148523	1	0	nonsense
SLC39A1	-0.0819695	0.00217543	1	0	nonsense
CREB3L4	-0.0199635	0.592305	1	0	nonsense
JTB	-0.163348	4.39138e-13	5.563e-09	8.25469	nonsense
RAB13	0.0117587	0.0619078	1	0	nonsense
RPS27	0.367279	3.46685e-156	4.87682e-152	151.312	nonsense
NUP210L	-0.00203098	0.90723	1	0	nonsense
TPM3	-0.400003	1.19379e-110	1.6682e-106	105.778	nonsense
C1orf43	0.00851551	0.51192	1	0	nonsense
UBAP2L	-0.00574086	0.260604	1	0	nonsense
HAX1	0.0732067	0.000614762	1	0	nonsense
AQP10	-0.00335123	0.441422	1	0	nonsense
ATP8B2	0.0652985	2.09626e-05	0.230777	0.636808	nonsense
IL6R	0.313304	4.48018e-65	6.18355e-61	60.2088	nonsense
UBE2Q1	-0.0233507	0.385768	1	0	nonsense
ADAR	-0.109005	0.000111434	1	0	nonsense
PMVK	-0.0331542	0.932475	1	0	nonsense
PBXIP1	0.0973491	1.67408e-07	0.00196655	2.7063	nonsense
PYGO2	0.0435786	0.006728	1	0	nonsense
SHC1	-0.0775564	0.0129305	1	0	nonsense
CKS1B	0.0112593	0.160103	1	0	nonsense
FLAD1	-0.0761494	0.013387	1	0	nonsense
ZBTB7B	-0.0181792	0.203984	1	0	nonsense
LOC100505666	0.00519979	0.115044	1	0	nonsense
ADAM15	-0.0991082	4.1277e-06	0.0466512	1.33114	nonsense
EFNA4	-0.00955811	0.432539	1	0	nonsense
EFNA3	-0.013699	0.0432519	1	0	nonsense
EFNA1	0.0143092	0.00194514	1	0	nonsense
SLC50A1	0.00398234	0.0750337	1	0	nonsense
DPM3	-0.129088	5.41968e-06	0.0610202	1.21453	nonsense
KRTCAP2	-0.323055	5.88066e-63	8.10884e-59	58.091	nonsense
TRIM46	0.00871227	0.198752	1	0	nonsense
MUC1	0.00378956	0.327301	1	0	nonsense
THBS3	0.00599671	0.279167	1	0	nonsense
MTX1	0.0483167	0.00025731	1	0	nonsense
GBAP1	0.0259099	0.000347732	1	0	nonsense
GBA	-0.0724424	0.03022	1	0	nonsense
FAM189B	0.000684336	0.466999	1	0	nonsense
SCAMP3	-0.0805427	0.0464638	1	0	nonsense
CLK2	-0.0337885	0.145562	1	0	nonsense
HCN3	-0.00474332	0.0954396	1	0	nonsense
FDPS	-0.192369	6.91218e-15	8.85174e-11	10.053	nonsense
RUSC1-AS1	-0.00080073	0.916866	1	0	nonsense
RUSC1	-0.0563991	0.155983	1	0	nonsense
ASH1L	0.0271452	0.0476342	1	0	nonsense
POU5F1P4	-0.00535204	0.341901	1	0	nonsense
ASH1L-AS1	-0.00823442	0.265522	1	0	nonsense
MSTO1	-0.00738438	0.923216	1	0	nonsense
MSTO2P	0.00255982	0.332098	1	0	nonsense
YY1AP1	-0.0866937	0.00783902	1	0	nonsense
DAP3	0.0618329	0.000233337	1	0	nonsense
GON4L	-0.0949509	0.00769961	1	0	nonsense
SYT11	-0.263185	1.37638e-41	1.87188e-37	36.7277	nonsense
RIT1	-0.0491339	0.227031	1	0	nonsense
KIAA0907	-0.0427208	0.72002	1	0	nonsense
ARHGEF2	-0.121569	2.41708e-06	0.0275547	1.5598	nonsense
SSR2	-0.0704145	1.55355e-05	0.171963	0.764566	nonsense
UBQLN4	-0.0629199	2.80058e-05	0.306524	0.513536	nonsense
LAMTOR2	-0.222085	1.58569e-22	2.09565e-18	17.6787	nonsense
RAB25	0.00556391	0.0297295	1	0	nonsense
MEX3A	-0.00261966	0.195243	1	0	nonsense
LMNA	-0.0306218	0.00628503	1	0	nonsense
SEMA4A	-0.0210155	0.572086	1	0	nonsense
SLC25A44	-0.00784564	0.957478	1	0	nonsense
PMF1	-0.0174635	0.918529	1	0	nonsense
PMF1-BGLAP	-0.00224577	0.747096	1	0	nonsense
PAQR6	-0.00246494	0.933754	1	0	nonsense
SMG5	-0.0426857	0.177828	1	0	nonsense
TMEM79	-0.0283093	0.103767	1	0	nonsense
GLMP	-0.0318127	0.361665	1	0	nonsense
CCT3	0.0579486	0.00793658	1	0	nonsense
TSACC	0.00638301	0.101205	1	0	nonsense
C1orf61	-0.0741768	6.5678e-15	8.41203e-11	10.0751	nonsense
MEF2D	-0.111346	5.51246e-05	0.595511	0.22511	nonsense
IQGAP3	0.000960099	0.115239	1	0	nonsense
TTC24	0.0550275	9.8401e-05	1	0	nonsense
APOA1BP	-0.168746	3.21501e-11	4.00976e-07	6.39688	nonsense
GPATCH4	0.0336245	0.00189088	1	0	nonsense
BCAN	-0.00276584	0.067813	1	0	nonsense
CRABP2	-0.00153083	0.334627	1	0	nonsense
ISG20L2	-0.0256788	0.993325	1	0	nonsense
RRNAD1	-0.00128951	0.249776	1	0	nonsense
MRPL24	-0.024478	0.594446	1	0	nonsense
HDGF	-0.0155417	0.385522	1	0	nonsense
PRCC	-0.0701486	0.0969961	1	0	nonsense
SH2D2A	-0.390524	1.44818e-56	1.99168e-52	51.7008	nonsense
NTRK1	0.00245791	0.233664	1	0	nonsense
ARHGEF11	0.0250724	1.1056e-06	0.0127156	1.89566	nonsense
ETV3	-0.0775155	4.48871e-07	0.00521947	2.28237	nonsense
FCRL3	-0.200464	1.68501e-17	2.18597e-13	12.6604	nonsense
FCRL1	0.000706938	0.761298	1	0	nonsense
MNDA	-0.00369642	0.0169778	1	0	nonsense
PYHIN1	-0.661674	1.43584e-161	2.02066e-157	156.695	down
IFI16	-0.218579	6.5108e-21	8.55519e-17	16.0678	nonsense
AIM2	-0.0146601	0.292174	1	0	nonsense
DUSP23	-0.223026	3.37568e-22	4.45624e-18	17.351	nonsense
FCRL6	-1.25979	0	3.69525e-299	298.432	down
SLAMF8	-0.0549928	6.92503e-14	8.81764e-10	9.05465	nonsense
C1orf204	0.00743562	0.123364	1	0	nonsense
VSIG8	0.00276604	0.55206	1	0	nonsense
CFAP45	0.00130714	0.358406	1	0	nonsense
TAGLN2	-0.530109	1.07279e-128	1.50352e-124	123.823	nonsense
PIGM	0.044147	0.000305287	1	0	nonsense
IGSF8	0.0115606	0.162981	1	0	nonsense
PEA15	-0.138253	1.577e-12	1.99049e-08	7.70104	nonsense
DCAF8	-0.0779861	0.060415	1	0	nonsense
PEX19	-0.0151887	0.787405	1	0	nonsense
COPA	-0.140849	3.78165e-08	0.000449185	3.34758	nonsense
SUMO1P3	-0.00264191	0.308655	1	0	nonsense
NCSTN	-0.0678265	0.00449332	1	0	nonsense
NHLH1	0.000138385	0.65932	1	0	nonsense
SLAMF6	-0.295306	8.27445e-38	1.12119e-33	32.9503	nonsense
CD84	-0.11288	2.96051e-06	0.0336195	1.47341	nonsense
SLAMF1	-0.124102	0.00152761	1	0	nonsense
CD48	-0.0781858	2.99711e-05	0.327614	0.484638	nonsense
SLAMF7	-0.444863	1.57665e-94	2.19723e-90	89.6581	nonsense
LY9	-0.121732	7.5566e-07	0.00873392	2.05879	nonsense
CD244	-0.435832	9.23151e-129	1.29389e-124	123.888	nonsense
F11R	-0.0289774	0.210566	1	0	nonsense
TSTD1	0.164248	6.94411e-16	8.93151e-12	11.0491	nonsense
USF1	-0.0376967	0.994159	1	0	nonsense
ARHGAP30	-0.235986	3.74333e-21	4.92472e-17	16.3076	nonsense
KLHDC9	0.00187806	0.374291	1	0	nonsense
PFDN2	-0.0267302	0.729881	1	0	nonsense
NIT1	0.00319094	0.490933	1	0	nonsense
DEDD	-0.0475339	0.516618	1	0	nonsense
UFC1	-0.140157	7.33563e-08	0.000867291	3.06184	nonsense
USP21	-0.00729216	0.779666	1	0	nonsense
PPOX	-0.0202672	0.829255	1	0	nonsense
B4GALT3	-0.0873688	0.00112071	1	0	nonsense
ADAMTS4	0.00144982	0.459425	1	0	nonsense
NDUFS2	-0.051989	0.142242	1	0	nonsense
FCER1G	0.238483	2.77001e-36	3.74533e-32	31.4265	nonsense
TOMM40L	-0.0221395	0.686797	1	0	nonsense
PCP4L1	0.00038156	0.292162	1	0	nonsense
MPZ	0.00810569	0.00870543	1	0	nonsense
SDHC	-0.118005	1.2847e-05	0.142512	0.846148	nonsense
HSPA6	-0.030433	8.01499e-06	0.0896797	1.04731	nonsense
FCGR3A	-1.39006	0	3.69525e-299	298.432	down
FCGR2C	-0.0361795	9.89445e-14	1.25818e-09	8.90026	nonsense
HSPA7	-0.0268975	1.57636e-10	1.94585e-06	5.71089	nonsense
FCGR3B	-0.00881943	0.0315018	1	0	nonsense
FCGR2B	-0.0097785	0.00686322	1	0	nonsense
FCRLB	-0.061289	1.44785e-08	0.00017351	3.76068	nonsense
DUSP12	-0.120609	8.79241e-06	0.0982025	1.00788	nonsense
ATF6	-0.00749697	0.295943	1	0	nonsense
SH2D1B	-0.0919346	1.36248e-28	1.82273e-24	23.7393	nonsense
UHMK1	-0.245061	1.58229e-19	2.07042e-15	14.6839	nonsense
UAP1	-0.188525	8.19414e-20	1.07294e-15	14.9694	nonsense
HSD17B7	-0.0590064	0.116877	1	0	nonsense
RGS5	0.0323156	9.26395e-05	0.990873	0.0039822	nonsense
NUF2	0.0163501	0.0592214	1	0	nonsense
PBX1	0.00281161	0.233664	1	0	nonsense
MGST3	-0.277598	1.81952e-26	2.42542e-22	21.6152	nonsense
ALDH9A1	-0.108972	0.00014161	1	0	nonsense
LOC440700	0.000788067	0.962552	1	0	nonsense
TMCO1	-0.221713	2.59267e-21	3.41222e-17	16.467	nonsense
LOC100147773	0.00897583	0.249223	1	0	nonsense
UCK2	-0.0485621	0.1544	1	0	nonsense
FAM78B	0.000988699	0.110808	1	0	nonsense
POGK	-0.0319946	0.238432	1	0	nonsense
TADA1	-0.00139283	0.81608	1	0	nonsense
ILDR2	0.00145191	0.338171	1	0	nonsense
GPA33	0.0754011	9.92498e-12	1.24439e-07	6.90504	nonsense
POU2F1	-0.0245827	0.518943	1	0	nonsense
CD247	-0.413061	1.13931e-68	1.57555e-64	63.8026	nonsense
CREG1	0.0493952	3.19841e-05	0.349106	0.457043	nonsense
RCSD1	-0.0216278	0.217809	1	0	nonsense
MPZL1	0.0114182	0.0879183	1	0	nonsense
MPC2	-0.129236	2.11364e-06	0.0241229	1.61757	nonsense
DCAF6	-0.020088	0.362097	1	0	nonsense
TIPRL	-0.111701	0.00016575	1	0	nonsense
SFT2D2	-0.114196	3.44179e-07	0.00401313	2.39652	nonsense
ANKRD36BP1	-0.0142304	0.160063	1	0	nonsense
TBX19	-0.0171952	0.00504528	1	0	nonsense
XCL2	-0.72955	2.78823e-248	3.94228e-244	243.404	down
XCL1	-0.336296	8.41943e-102	1.17485e-97	96.93	nonsense
ATP1B1	-0.00575748	0.314798	1	0	nonsense
NME7	0.000402105	0.12147	1	0	nonsense
BLZF1	-0.0345127	0.116816	1	0	nonsense
SLC19A2	0.00497907	0.223782	1	0	nonsense
F5	0.0796598	1.28812e-14	1.64635e-10	9.78348	nonsense
SELP	0.0101729	0.00519296	1	0	nonsense
SELL	1.82977	0	3.69525e-299	298.432	up
METTL18	-0.0342487	0.918315	1	0	nonsense
C1orf112	0.0092794	0.0238977	1	0	nonsense
SCYL3	-0.00558761	0.251285	1	0	nonsense
KIFAP3	-0.130494	1.28407e-08	0.000153973	3.81256	nonsense
GORAB	-0.00541088	0.985198	1	0	nonsense
FMO4	2.76481e-05	0.728359	1	0	nonsense
TOP1P1	-0.00249519	0.338666	1	0	nonsense
PRRC2C	-0.138051	3.42724e-11	4.27274e-07	6.36929	nonsense
VAMP4	-0.0257849	0.72688	1	0	nonsense
METTL13	-0.0102284	0.918698	1	0	nonsense
DNM3	0.00310779	0.0418864	1	0	nonsense
PIGC	0.0121304	0.154923	1	0	nonsense
SUCO	-0.0356386	0.680967	1	0	nonsense
FASLG	-0.250089	5.21817e-39	7.08001e-35	34.15	nonsense
TNFSF4	0.00608847	0.462257	1	0	nonsense
LOC100506023	-0.0378014	0.0200778	1	0	nonsense
LOC101928673	-0.00551339	0.457518	1	0	nonsense
PRDX6	0.115294	5.63611e-07	0.00653619	2.18468	nonsense
KLHL20	-0.00850218	0.607437	1	0	nonsense
CENPL	0.0198141	0.00263079	1	0	nonsense
DARS2	-0.0198727	0.962387	1	0	nonsense
GAS5-AS1	-0.0061505	0.0216778	1	0	nonsense
GAS5	0.981079	8.88187e-293	1.25741e-288	287.901	up
ZBTB37	-0.0107317	0.404817	1	0	nonsense
RC3H1	-0.0510705	0.0171609	1	0	nonsense
LOC102724601	-0.000447834	0.233904	1	0	nonsense
RABGAP1L	-0.311034	2.75286e-31	3.69929e-27	26.4319	nonsense
GPR52	-0.00332922	0.110999	1	0	nonsense
CACYBP	0.0645887	0.00149085	1	0	nonsense
MRPS14	-0.0429368	0.490384	1	0	nonsense
KIAA0040	-0.0615705	0.0192545	1	0	nonsense
RFWD2	-0.0380656	0.417198	1	0	nonsense
C1orf220	0.00108924	0.365501	1	0	nonsense
RALGPS2	0.063914	2.13503e-09	2.59427e-05	4.58598	nonsense
FAM20B	-0.0168271	0.582676	1	0	nonsense
TOR3A	-0.0802433	0.0034776	1	0	nonsense
ABL2	-0.0178234	0.945849	1	0	nonsense
SOAT1	-0.057625	0.0660258	1	0	nonsense
AXDND1	-0.000695324	0.997597	1	0	nonsense
TOR1AIP2	-0.0386061	0.0660347	1	0	nonsense
TOR1AIP1	-0.0744829	0.00694176	1	0	nonsense
CEP350	-0.152811	1.01155e-07	0.00119383	2.92306	nonsense
QSOX1	-0.0408176	0.620895	1	0	nonsense
LHX4-AS1	-0.000261794	0.681129	1	0	nonsense
ACBD6	0.0287529	0.0303939	1	0	nonsense
XPR1	-0.0287057	0.074575	1	0	nonsense
STX6	-0.0450611	0.15109	1	0	nonsense
MR1	-0.0621558	0.00823645	1	0	nonsense
IER5	-0.107027	1.14072e-10	1.4113e-06	5.85038	nonsense
GLUL	-0.653441	9.59221e-185	1.35193e-180	179.869	down
RNASEL	-0.00920159	0.974885	1	0	nonsense
RGS16	0.00571351	0.019537	1	0	nonsense
NPL	-0.0219833	0.0602774	1	0	nonsense
DHX9	-0.0238786	0.857912	1	0	nonsense
SMG7-AS1	0.00376298	0.341501	1	0	nonsense
SMG7	-0.0837909	0.00123767	1	0	nonsense
NCF2	0.00870279	0.0151769	1	0	nonsense
ARPC5	-0.176139	3.57997e-19	4.6783e-15	14.3299	nonsense
RGL1	0.00496841	0.546645	1	0	nonsense
COLGALT2	-0.0510652	5.05303e-26	6.72508e-22	21.1723	nonsense
TSEN15	-0.130557	1.42131e-06	0.0162982	1.78786	nonsense
C1orf21	-0.751163	6.04099e-272	8.548e-268	267.068	down
EDEM3	0.0894029	3.20699e-08	0.000381535	3.41847	nonsense
FAM129A	-0.328792	4.33855e-52	5.95205e-48	47.2253	nonsense
RNF2	-0.000565096	0.453084	1	0	nonsense
TRMT1L	0.00886989	0.103621	1	0	nonsense
SWT1	-0.00428496	0.795802	1	0	nonsense
IVNS1ABP	-0.161568	2.34697e-10	2.89194e-06	5.53881	nonsense
PRG4	0.00720331	0.0502861	1	0	nonsense
TPR	0.0975762	0.105421	1	0	nonsense
C1orf27	-0.0298424	0.197588	1	0	nonsense
OCLM	0.000967288	0.365578	1	0	nonsense
LINC01036	-0.00018368	0.908088	1	0	nonsense
RGS18	0.0053507	0.936608	1	0	nonsense
RGS1	0.00981874	0.0293106	1	0	nonsense
RGS2	-0.0887404	2.99291e-06	0.0339755	1.46883	nonsense
UCHL5	-0.198168	1.13267e-12	1.43078e-08	7.84443	nonsense
TROVE2	-0.208749	3.01022e-15	3.86332e-11	10.413	nonsense
GLRX2	-0.037582	0.556935	1	0	nonsense
CDC73	-0.0731275	0.0442801	1	0	nonsense
B3GALT2	-0.0219875	0.000547349	1	0	nonsense
CFH	-0.0712136	1.40374e-07	0.00165193	2.78201	nonsense
CFHR1	0.0016354	0.0566286	1	0	nonsense
ASPM	0.0620639	0.00197747	1	0	nonsense
ZBTB41	-0.00868809	0.905437	1	0	nonsense
CRB1	-0.000656901	0.917326	1	0	nonsense
DENND1B	-0.14607	5.51543e-13	6.97922e-09	8.15619	nonsense
C1orf53	-0.0129993	0.0184594	1	0	nonsense
NEK7	-0.0534066	0.226882	1	0	nonsense
PTPRC	-0.430161	4.65694e-135	6.53462e-131	130.185	nonsense
MIR181A1HG	0.0684475	1.91313e-08	0.000228728	3.64068	nonsense
NR5A2	-0.000974325	0.932853	1	0	nonsense
ZNF281	-0.00459028	0.267489	1	0	nonsense
KIF14	0.0193565	0.00121769	1	0	nonsense
DDX59	-0.0358938	0.275309	1	0	nonsense
LOC101929224	0.00306873	0.151116	1	0	nonsense
CAMSAP2	0.00672643	0.0104036	1	0	nonsense
GPR25	0.0465935	0.00730227	1	0	nonsense
KIF21B	-0.100127	2.94589e-05	0.322162	0.491925	nonsense
ASCL5	-0.00364609	0.419242	1	0	nonsense
TMEM9	0.0180105	0.068504	1	0	nonsense
PHLDA3	-0.00887099	0.578285	1	0	nonsense
CSRP1	-0.128815	9.4627e-08	0.00111688	2.95199	nonsense
RPS10P7	0.00993871	0.0377686	1	0	nonsense
NAV1	0.00874711	0.0182705	1	0	nonsense
IPO9-AS1	-0.00297223	0.930324	1	0	nonsense
IPO9	-0.0566662	0.167571	1	0	nonsense
SHISA4	-0.0097871	0.541896	1	0	nonsense
TIMM17A	-0.0975474	0.000159596	1	0	nonsense
RNPEP	-0.0868653	0.00108264	1	0	nonsense
ARL8A	-0.0737432	0.00053623	1	0	nonsense
PTPN7	-0.341282	1.69614e-49	2.32236e-45	44.6341	nonsense
LGR6	-0.220622	4.00389e-85	5.56541e-81	80.2545	nonsense
UBE2T	0.0234365	0.0119722	1	0	nonsense
PPP1R12B	-0.0247169	0.804365	1	0	nonsense
KDM5B	0.0287546	0.00312706	1	0	nonsense
PCAT6	0.0115623	0.0152285	1	0	nonsense
RABIF	-0.163401	1.50712e-10	1.86054e-06	5.73036	nonsense
KLHL12	-0.0138517	0.201466	1	0	nonsense
ADIPOR1	-0.103403	0.000630917	1	0	nonsense
CYB5R1	4.75364e-05	0.230338	1	0	nonsense
LOC100506747	-0.00618799	0.32334	1	0	nonsense
TMEM183A	0.0065319	0.0530014	1	0	nonsense
LINC01353	-0.00431023	0.48819	1	0	nonsense
LINC01136	-0.00274413	0.388839	1	0	nonsense
BTG2	0.132556	5.83077e-09	7.03132e-05	4.15296	nonsense
ATP2B4	-0.370563	7.53631e-55	1.03526e-50	49.9849	nonsense
LINC00260	-0.00101227	0.9375	1	0	nonsense
LAX1	-0.0855241	5.80425e-06	0.0653036	1.18506	nonsense
ZC3H11A	0.010171	0.174918	1	0	nonsense
ZBED6	0.0039427	0.0421974	1	0	nonsense
SNRPE	0.0538063	0.0148769	1	0	nonsense
SOX13	-0.0621942	4.63578e-21	6.09373e-17	16.2151	nonsense
ETNK2	-0.00378763	0.388587	1	0	nonsense
GOLT1A	0.00463991	0.0566286	1	0	nonsense
PPP1R15B	-0.0345401	0.402157	1	0	nonsense
PIK3C2B	-0.00774828	0.502414	1	0	nonsense
MDM4	0.039618	0.000263813	1	0	nonsense
TMEM81	0.000220191	0.97858	1	0	nonsense
RBBP5	-0.0259967	0.66816	1	0	nonsense
DSTYK	0.00173472	0.764878	1	0	nonsense
TMCC2	0.000842747	0.755669	1	0	nonsense
NUAK2	0.127289	6.50542e-12	8.16885e-08	7.08784	nonsense
CDK18	0.00565008	0.178728	1	0	nonsense
MFSD4	0.00610394	0.0366014	1	0	nonsense
ELK4	0.014457	0.197523	1	0	nonsense
NUCKS1	-0.0947914	2.90449e-06	0.0330066	1.4814	nonsense
RAB29	-0.420254	4.08078e-68	5.64127e-64	63.2486	nonsense
SLC41A1	-0.00323715	0.447207	1	0	nonsense
PM20D1	-0.00517069	0.682101	1	0	nonsense
C1orf186	0.00158976	0.177815	1	0	nonsense
SRGAP2	-0.0199649	0.0337702	1	0	nonsense
IKBKE	0.0674257	0.000192203	1	0	nonsense
RASSF5	-0.064931	0.0343605	1	0	nonsense
EIF2D	0.10588	3.74311e-10	4.60141e-06	5.33711	nonsense
DYRK3	0.000220267	0.228555	1	0	nonsense
MAPKAPK2	-0.103741	1.34033e-06	0.0153789	1.81307	nonsense
IL10	0.0226353	0.0132148	1	0	nonsense
IL19	0.000724664	0.139888	1	0	nonsense
IL24	0.00316353	0.0705661	1	0	nonsense
FCMR	0.343792	1.28029e-44	1.74581e-40	39.758	nonsense
YOD1	-0.0117618	0.903159	1	0	nonsense
PFKFB2	0.0133816	0.00232828	1	0	nonsense
C4BPB	0.00672007	0.0158733	1	0	nonsense
CD55	0.499472	4.76303e-79	6.60822e-75	74.1799	nonsense
CR2	0.0223855	3.47614e-06	0.0394056	1.40444	nonsense
CR1	0.0373835	1.4898e-08	0.000178508	3.74834	nonsense
CD46	-0.151732	4.48818e-08	0.000532658	3.27355	nonsense
PLXNA2	-0.00990162	0.000926922	1	0	nonsense
G0S2	0.00699638	0.0158733	1	0	nonsense
HSD11B1	0.00476834	0.0648109	1	0	nonsense
TRAF3IP3	-0.017025	0.329563	1	0	nonsense
C1orf74	-0.0124669	0.342717	1	0	nonsense
DIEXF	-0.0245882	0.0237571	1	0	nonsense
HHAT	-0.00264219	0.855945	1	0	nonsense
RCOR3	-0.0727682	0.011223	1	0	nonsense
TRAF5	0.0394506	0.00991482	1	0	nonsense
LINC00467	0.0177418	0.00153738	1	0	nonsense
SLC30A1	-0.00508622	0.892452	1	0	nonsense
NEK2	0.00233263	0.0135664	1	0	nonsense
LPGAT1	-0.200471	1.38346e-23	1.83294e-19	18.7369	nonsense
INTS7	-0.0332467	0.37368	1	0	nonsense
DTL	0.00872208	0.0372945	1	0	nonsense
LOC101929541	-0.00101597	0.48723	1	0	nonsense
PPP2R5A	-0.259733	1.0732e-28	1.43594e-24	23.8429	nonsense
TMEM206	-0.0248801	0.921157	1	0	nonsense
NENF	-0.185478	1.29623e-16	1.6733e-12	11.7764	nonsense
ATF3	-0.00872632	0.328112	1	0	nonsense
BATF3	-0.0015484	0.30147	1	0	nonsense
NSL1	-0.0396349	0.37538	1	0	nonsense
TATDN3	-0.0035556	0.211491	1	0	nonsense
FLVCR1-AS1	-0.0155947	0.687238	1	0	nonsense
FLVCR1	-0.0198908	0.989899	1	0	nonsense
ANGEL2	-0.0614791	0.0476609	1	0	nonsense
RPS6KC1	-0.0560834	0.000851946	1	0	nonsense
SMYD2	0.00352493	0.117155	1	0	nonsense
PTPN14	0.00100303	0.291912	1	0	nonsense
CENPF	0.0699244	0.000103971	1	0	nonsense
KCTD3	0.00330436	0.552623	1	0	nonsense
GPATCH2	-0.0451337	0.032614	1	0	nonsense
RRP15	-0.0199534	0.954902	1	0	nonsense
LYPLAL1-AS1	0.00249095	0.392573	1	0	nonsense
LYPLAL1	0.00681603	0.162786	1	0	nonsense
EPRS	-0.0507748	0.121912	1	0	nonsense
BPNT1	-0.0243681	0.285403	1	0	nonsense
IARS2	-0.0334543	0.642902	1	0	nonsense
RAB3GAP2	-0.0713929	0.00260951	1	0	nonsense
AURKAPS1	-0.000809566	0.557671	1	0	nonsense
C1orf115	0.000357898	0.897812	1	0	nonsense
DUSP10	-0.0360489	0.0239195	1	0	nonsense
TAF1A	0.00530628	0.249942	1	0	nonsense
TAF1A-AS1	0.00480784	0.468473	1	0	nonsense
MIA3	-0.0800585	0.0673566	1	0	nonsense
AIDA	-0.0292549	0.810333	1	0	nonsense
BROX	-0.0929407	0.00347767	1	0	nonsense
DISP1	-0.0158079	0.021182	1	0	nonsense
TLR5	0.00894932	0.0057139	1	0	nonsense
SUSD4	0.0266828	3.233e-05	0.352817	0.452451	nonsense
CAPN2	-0.594489	6.68354e-143	9.38704e-139	138.027	down
TP53BP2	-0.052267	0.00691523	1	0	nonsense
GTF2IP20	0.0206273	0.00730954	1	0	nonsense
FBXO28	-0.00677108	0.229126	1	0	nonsense
DEGS1	-0.00277497	0.211321	1	0	nonsense
NVL	-0.0223797	0.691989	1	0	nonsense
CNIH4	-0.0766116	0.0268081	1	0	nonsense
WDR26	-0.0659922	0.066483	1	0	nonsense
LBR	-0.0756593	0.00194819	1	0	nonsense
SRP9	-0.0313565	0.18777	1	0	nonsense
EPHX1	0.0106182	0.0518121	1	0	nonsense
TMEM63A	0.132592	9.73197e-11	1.20521e-06	5.91894	nonsense
PYCR2	0.0543976	0.00277433	1	0	nonsense
SDE2	-0.0378705	0.185779	1	0	nonsense
H3F3A	-0.124747	1.49276e-16	1.92641e-12	11.7153	nonsense
ACBD3	-0.0121139	0.320626	1	0	nonsense
LIN9	0.00905828	0.0926159	1	0	nonsense
PARP1	-0.0814004	0.00125741	1	0	nonsense
ITPKB	0.0398346	0.00539754	1	0	nonsense
ITPKB-IT1	-0.00455047	0.233919	1	0	nonsense
PSEN2	-0.0397465	0.000147348	1	0	nonsense
ADCK3	0.0364729	0.0139974	1	0	nonsense
ZNF678	-0.0298234	0.0721796	1	0	nonsense
LOC100130093	0.0155893	0.0045747	1	0	nonsense
JMJD4	-0.00542557	0.317408	1	0	nonsense
SNAP47	-0.0255028	0.766861	1	0	nonsense
PRSS38	-0.00338432	0.0478385	1	0	nonsense
ARF1	-0.349439	1.90356e-66	2.62881e-62	61.5802	nonsense
C1orf35	-0.00443716	0.33138	1	0	nonsense
MRPL55	0.0158761	0.114456	1	0	nonsense
GUK1	-0.441244	1.0323e-113	1.44336e-109	108.841	nonsense
IBA57	-0.0126908	0.386374	1	0	nonsense
C1orf145	0.000988469	0.676226	1	0	nonsense
OBSCN	0.0457818	1.31745e-05	0.146105	0.835336	nonsense
TRIM11	-0.0892077	0.000315179	1	0	nonsense
TRIM17	-0.00211161	0.859068	1	0	nonsense
HIST3H2A	-0.0778591	0.0358234	1	0	nonsense
HIST3H2BB	-0.00203492	0.476176	1	0	nonsense
RNF187	-0.291339	3.56298e-33	4.80254e-29	28.3185	nonsense
RHOU	-0.0493423	1.98115e-13	2.51467e-09	8.59952	nonsense
RAB4A	-0.0629287	0.10774	1	0	nonsense
CCSAP	0.00550598	0.0777847	1	0	nonsense
NUP133	-0.0771761	0.00874446	1	0	nonsense
LOC101927478	-0.00284198	0.77754	1	0	nonsense
ABCB10	-0.00802721	0.4232	1	0	nonsense
TAF5L	-0.0370384	0.0666852	1	0	nonsense
URB2	0.00801071	0.210374	1	0	nonsense
GALNT2	0.0867055	0.050705	1	0	nonsense
COG2	0.0018502	0.162795	1	0	nonsense
C1orf198	0.0143054	0.0033101	1	0	nonsense
TTC13	-0.13293	6.68694e-10	8.18882e-06	5.08678	nonsense
ARV1	-0.0107178	0.520766	1	0	nonsense
FAM89A	0.00978002	0.0193372	1	0	nonsense
C1orf131	0.0270989	0.017052	1	0	nonsense
GNPAT	-0.0208119	0.65025	1	0	nonsense
EXOC8	-0.0431624	0.457543	1	0	nonsense
SPRTN	-0.0703349	0.00190288	1	0	nonsense
EGLN1	-0.100373	1.17522e-06	0.0135009	1.86964	nonsense
TSNAX	-0.0132524	0.937226	1	0	nonsense
DISC1	0.0195089	0.000467031	1	0	nonsense
SIPA1L2	-0.00821581	0.118705	1	0	nonsense
MAP10	0.0118843	0.545153	1	0	nonsense
NTPCR	-0.0440049	0.176794	1	0	nonsense
PCNXL2	-0.0104119	0.655384	1	0	nonsense
KIAA1804	0.00512182	0.163695	1	0	nonsense
SLC35F3	0.00870009	0.0038423	1	0	nonsense
LOC101927765	-0.0292163	0.600062	1	0	nonsense
COA6	-0.0576875	0.0752252	1	0	nonsense
TARBP1	0.0402426	0.0061344	1	0	nonsense
IRF2BP2	0.0256565	0.00759326	1	0	nonsense
LINC01132	0.0012075	0.233867	1	0	nonsense
TOMM20	0.258507	2.30282e-30	3.09061e-26	25.51	nonsense
RBM34	-0.0841463	0.0104433	1	0	nonsense
ARID4B	-0.101365	0.0017193	1	0	nonsense
GGPS1	0.00865196	0.0934914	1	0	nonsense
TBCE	-0.0104459	0.433737	1	0	nonsense
B3GALNT2	-0.022166	0.997878	1	0	nonsense
GNG4	0.0269669	0.000117657	1	0	nonsense
LYST	-0.102387	1.0856e-05	0.120736	0.918162	nonsense
GPR137B	-0.138454	2.85231e-13	3.61645e-09	8.44172	nonsense
ERO1LB	-0.0618976	0.00919981	1	0	nonsense
EDARADD	-0.0190633	0.109237	1	0	nonsense
LGALS8	0.0403189	0.000734391	1	0	nonsense
LGALS8-AS1	-0.000299419	0.614714	1	0	nonsense
HEATR1	-0.0158738	0.753662	1	0	nonsense
MTR	0.0326254	0.0587689	1	0	nonsense
CHRM3-AS2	0.446677	2.41226e-80	3.34846e-76	75.4752	nonsense
GREM2	0.0104097	0.000781064	1	0	nonsense
FH	0.00548575	0.0529304	1	0	nonsense
KMO	-5.535e-05	0.257009	1	0	nonsense
OPN3	0.000365445	0.389438	1	0	nonsense
CHML	0.00387145	0.584014	1	0	nonsense
WDR64	0.00515483	0.0648109	1	0	nonsense
EXO1	0.00625541	0.0145407	1	0	nonsense
LINC01347	-0.00226358	0.76217	1	0	nonsense
CEP170	0.0597554	8.14859e-07	0.0094051	2.02664	nonsense
SDCCAG8	0.10487	2.48201e-10	3.05783e-06	5.51459	nonsense
AKT3	-0.0238198	0.519038	1	0	nonsense
ZBTB18	0.0287108	0.000125041	1	0	nonsense
ADSS	-0.168016	1.13351e-11	1.42097e-07	6.84741	nonsense
C1orf101	0.000514391	0.481011	1	0	nonsense
DESI2	-0.0536075	0.181786	1	0	nonsense
COX20	-0.109846	0.000123355	1	0	nonsense
HNRNPU-AS1	0.0290252	0.00671997	1	0	nonsense
HNRNPU	-0.145955	5.30516e-08	0.000628927	3.2014	nonsense
LOC101928068	0.0029806	0.341732	1	0	nonsense
EFCAB2	-0.00528127	0.773354	1	0	nonsense
SMYD3	-0.0724483	0.000671644	1	0	nonsense
TFB2M	-0.0136003	0.867713	1	0	nonsense
CNST	0.219444	1.17283e-26	1.56421e-22	21.8057	nonsense
SCCPDH	-0.0374074	0.483082	1	0	nonsense
AHCTF1	-0.0080256	0.618199	1	0	nonsense
ZNF695	0.00377487	0.00941811	1	0	nonsense
ZNF670	-0.0270628	0.0231739	1	0	nonsense
ZNF669	-0.0240993	0.427384	1	0	nonsense
ZNF124	0.017263	0.119029	1	0	nonsense
ZNF496	0.0449528	7.22575e-05	0.776624	0.109789	nonsense
NLRP3	0.00686595	0.200402	1	0	nonsense
TRIM58	-0.000405852	0.158221	1	0	nonsense
OR2L13	0.00615297	0.0284883	1	0	nonsense
SH3BP5L	-0.0102731	0.823159	1	0	nonsense
ZNF672	-0.0437115	0.0662793	1	0	nonsense
ZNF692	-8.10246e-06	0.455797	1	0	nonsense
PGBD2	-0.0038384	0.961252	1	0	nonsense
ZMYND11	-0.0553402	0.107761	1	0	nonsense
DIP2C	0.00333297	0.322274	1	0	nonsense
LARP4B	-0.0300069	0.763408	1	0	nonsense
GTPBP4	-0.0198542	0.798853	1	0	nonsense
IDI2-AS1	-0.003835	0.794038	1	0	nonsense
IDI1	-0.230783	6.52779e-22	8.60885e-18	17.0651	nonsense
WDR37	-0.129033	1.21197e-06	0.0139182	1.85642	nonsense
LINC00200	0.00214306	0.870738	1	0	nonsense
ADARB2	7.57796e-05	0.659875	1	0	nonsense
PFKP	-0.125244	1.72707e-07	0.00202775	2.69299	nonsense
PITRM1	-0.0154986	0.802711	1	0	nonsense
PITRM1-AS1	-0.00349481	0.0922576	1	0	nonsense
KLF6	-0.619967	5.26225e-143	7.39135e-139	138.131	down
AKR1E2	0.0120491	0.00625982	1	0	nonsense
AKR1C6P	0.00372566	0.0798757	1	0	nonsense
AKR1C3	-0.171611	4.48155e-23	5.92998e-19	18.2269	nonsense
NET1	0.0713558	5.19355e-12	6.52777e-08	7.18524	nonsense
ASB13	0.0410286	1.91308e-08	0.000228728	3.64068	nonsense
FAM208B	-0.056512	0.0120205	1	0	nonsense
GDI2	-0.0614729	0.032024	1	0	nonsense
ANKRD16	-0.00454327	0.60012	1	0	nonsense
FBXO18	-0.0638881	0.000388837	1	0	nonsense
IL15RA	-0.104794	2.79993e-07	0.00327032	2.48541	nonsense
IL2RA	0.100555	1.3367e-16	1.72528e-12	11.7631	nonsense
RBM17	-0.0336031	0.396755	1	0	nonsense
PFKFB3	0.0514956	1.11621e-06	0.0128342	1.89163	nonsense
LOC399715	-0.000495279	0.898373	1	0	nonsense
PRKCQ	-0.186852	1.08084e-14	1.38261e-10	9.8593	nonsense
PRKCQ-AS1	0.870924	3.38124e-149	4.75199e-145	144.323	up
LOC101928150	0.0259961	2.00007e-05	0.220308	0.65697	nonsense
SFMBT2	-0.0821463	0.000244146	1	0	nonsense
KIN	-0.0984352	0.000160744	1	0	nonsense
ATP5C1	-0.038487	0.0293386	1	0	nonsense
TAF3	-0.0215975	0.34173	1	0	nonsense
GATA3-AS1	0.000421474	0.764326	1	0	nonsense
GATA3	-0.0123749	0.793599	1	0	nonsense
CELF2	-0.213323	1.323e-20	1.73644e-16	15.7603	nonsense
USP6NL	0.0109978	0.00689045	1	0	nonsense
ECHDC3	0.0101718	0.00141147	1	0	nonsense
PROSER2	0.000500597	0.459895	1	0	nonsense
UPF2	-0.0817818	0.0195437	1	0	nonsense
DHTKD1	0.0101392	0.023125	1	0	nonsense
SEC61A2	-0.0174537	0.637852	1	0	nonsense
NUDT5	-0.0407294	0.428711	1	0	nonsense
CDC123	-0.0944845	0.000493829	1	0	nonsense
CAMK1D	-0.0595496	0.00446683	1	0	nonsense
CCDC3	-0.00146041	0.489651	1	0	nonsense
OPTN	-0.343846	1.72325e-55	2.36861e-51	50.6255	nonsense
MCM10	0.00715361	0.0163171	1	0	nonsense
PHYH	-0.0267782	0.23796	1	0	nonsense
SEPHS1	0.0143922	0.0440205	1	0	nonsense
PRPF18	-0.068402	0.0427788	1	0	nonsense
FRMD4A	-0.00294245	0.55286	1	0	nonsense
FAM107B	0.0983154	4.64652e-05	0.503543	0.297963	nonsense
CDNF	0.00794522	0.0115435	1	0	nonsense
HSPA14	-0.0386784	0.64934	1	0	nonsense
SUV39H2	-0.00332381	0.219188	1	0	nonsense
DCLRE1C	-0.0272626	0.606587	1	0	nonsense
MEIG1	-0.00016495	0.852202	1	0	nonsense
ACBD7	0.00149268	0.238957	1	0	nonsense
C10orf111	0.00192148	0.47491	1	0	nonsense
RPP38	-0.0461697	0.300607	1	0	nonsense
NMT2	0.0295824	0.00142554	1	0	nonsense
FAM171A1	0.0326314	0.000205648	1	0	nonsense
FAM188A	-0.0377246	0.0341758	1	0	nonsense
PTER	-0.00198818	0.378049	1	0	nonsense
RSU1	-0.21821	9.19013e-19	1.19876e-14	13.9213	nonsense
CUBN	0.0129964	0.004892	1	0	nonsense
TRDMT1	0.0719118	1.03922e-06	0.0119614	1.92222	nonsense
VIM-AS1	-0.11562	1.02123e-07	0.00120505	2.91899	nonsense
VIM	-0.0224629	0.213764	1	0	nonsense
ST8SIA6	-0.0443295	1.71415e-17	2.22342e-13	12.653	nonsense
HACD1	0.0119931	0.0499075	1	0	nonsense
STAM-AS1	0.00100756	0.0883587	1	0	nonsense
STAM	0.0515202	0.000498253	1	0	nonsense
NSUN6	0.026884	0.00408379	1	0	nonsense
ARL5B	-0.00492577	0.942445	1	0	nonsense
PLXDC2	-0.000840594	0.290478	1	0	nonsense
MLLT10	-0.0578878	0.134919	1	0	nonsense
DNAJC1	-0.446039	2.89265e-75	4.00806e-71	70.3971	nonsense
LOC100130992	0.000710267	0.663295	1	0	nonsense
COMMD3	-0.0174935	0.721838	1	0	nonsense
COMMD3-BMI1	-0.00196955	0.465049	1	0	nonsense
BMI1	-0.013569	0.431147	1	0	nonsense
SPAG6	0.00797592	0.00308572	1	0	nonsense
LOC100499489	-0.00478336	0.475574	1	0	nonsense
PIP4K2A	-0.206668	4.4127e-12	5.55074e-08	7.25565	nonsense
MSRB2	0.00545946	0.10879	1	0	nonsense
OTUD1	0.0104217	0.0964664	1	0	nonsense
KIAA1217	0.000831193	0.188028	1	0	nonsense
ARHGAP21	-0.0128545	0.91847	1	0	nonsense
PRTFDC1	0.000226333	0.965508	1	0	nonsense
THNSL1	0.0322836	0.000757964	1	0	nonsense
LINC01516	0.00269916	0.122094	1	0	nonsense
APBB1IP	-0.251139	3.09863e-26	4.12676e-22	21.3844	nonsense
LINC00264	-0.00923007	0.0380476	1	0	nonsense
PDSS1	0.0158427	0.00687242	1	0	nonsense
ABI1	-0.152759	4.28458e-08	0.000508623	3.2936	nonsense
LINC00202-1	0.00179914	0.0882395	1	0	nonsense
ANKRD26	0.0382093	0.000957911	1	0	nonsense
YME1L1	-0.101324	8.12215e-05	0.8711	0.0599319	nonsense
MASTL	0.00470585	0.00309867	1	0	nonsense
ACBD5	-0.115944	1.78148e-08	0.000213065	3.67149	nonsense
RAB18	-0.174787	5.39497e-09	6.51065e-05	4.18638	nonsense
MPP7	0.0749664	1.25333e-10	1.54912e-06	5.80991	nonsense
WAC-AS1	0.015568	0.159563	1	0	nonsense
WAC	-0.0635124	0.400166	1	0	nonsense
SVIL-AS1	-0.0257117	0.21503	1	0	nonsense
SVIL	0.0189022	0.10164	1	0	nonsense
MTPAP	0.00806762	0.151801	1	0	nonsense
MAP3K8	-0.455777	8.32169e-94	1.15946e-89	88.9357	nonsense
ZNF438	-0.0183279	0.389676	1	0	nonsense
ZEB1-AS1	0.0266881	0.000349158	1	0	nonsense
ZEB1	0.0809549	7.17084e-08	0.000847952	3.07163	nonsense
ARHGAP12	-0.0500367	0.00959381	1	0	nonsense
KIF5B	-0.14965	2.01736e-08	0.000241074	3.61785	nonsense
EPC1	-0.087923	0.00505198	1	0	nonsense
LOC101929431	0.00072182	0.622681	1	0	nonsense
CCDC7	-0.0244001	0.365924	1	0	nonsense
ITGB1	-0.77182	2.48332e-143	3.48856e-139	138.457	down
CUL2	-0.0670688	0.0318042	1	0	nonsense
CREM	-0.059752	0.275438	1	0	nonsense
CCNY	0.00158042	0.499579	1	0	nonsense
ZNF248	-0.00910706	0.937299	1	0	nonsense
ZNF25	-0.0301597	0.0310772	1	0	nonsense
ZNF33A	-0.0240788	0.877631	1	0	nonsense
ZNF37A	0.00457878	0.184885	1	0	nonsense
HSD17B7P2	-0.00406875	0.352062	1	0	nonsense
SEPT7P9	0.00842681	0.0153558	1	0	nonsense
LINC00999	0.0018482	0.553014	1	0	nonsense
LOC441666	0.000756193	0.946721	1	0	nonsense
ZNF37BP	-0.0200359	0.358473	1	0	nonsense
ZNF33B	0.0264604	0.0244904	1	0	nonsense
BMS1	-0.033402	0.694483	1	0	nonsense
RET	0.000156096	0.771485	1	0	nonsense
CSGALNACT2	-0.104142	5.55221e-05	0.599639	0.22211	nonsense
RASGEF1A	-0.0555041	0.0368812	1	0	nonsense
HNRNPF	-0.133331	9.51774e-11	1.17887e-06	5.92853	nonsense
ZNF487	-0.0273555	0.0953518	1	0	nonsense
ZNF239	0.010798	0.0784994	1	0	nonsense
ZNF485	0.00936608	0.384565	1	0	nonsense
ZNF32	-0.0270135	0.873503	1	0	nonsense
ZNF32-AS1	-0.00336256	0.110923	1	0	nonsense
RASSF4	-0.0896225	8.9962e-08	0.00106218	2.9738	nonsense
C10orf25	0.00491331	0.18924	1	0	nonsense
ZNF22	-0.0601356	0.103472	1	0	nonsense
ALOX5	0.0218938	1.10568e-05	0.122941	0.910303	nonsense
44263	-0.0297577	0.0407515	1	0	nonsense
ZFAND4	-0.0113699	0.84367	1	0	nonsense
FAM21C	-0.0951762	0.0019875	1	0	nonsense
AGAP4	0.00955798	0.0910882	1	0	nonsense
PTPN20	0.0211956	4.16436e-05	0.452291	0.344582	nonsense
BMS1P5	-0.0085929	0.890909	1	0	nonsense
SYT15	-0.00132755	0.649123	1	0	nonsense
AGAP9	-0.00471462	0.105923	1	0	nonsense
BMS1P6	-0.0036819	0.4333	1	0	nonsense
ANTXRLP1	0.0564575	5.51389e-07	0.00639942	2.19386	nonsense
GDF10	0.00632899	0.0231973	1	0	nonsense
GLUD1P7	-0.00134781	0.710082	1	0	nonsense
CTGLF12P	0.00288852	0.159001	1	0	nonsense
MAPK8	-0.0331336	0.468296	1	0	nonsense
ARHGAP22	-0.00437944	0.0069442	1	0	nonsense
VSTM4	-0.00280065	0.464672	1	0	nonsense
C10orf128	-0.274794	2.53811e-73	3.51528e-69	68.454	nonsense
ERCC6	-0.0159927	0.0313037	1	0	nonsense
PARG	0.0059316	0.285765	1	0	nonsense
PARGP1	-0.00688595	0.885922	1	0	nonsense
TIMM23B	0.00704511	0.405906	1	0	nonsense
AGAP7P	0.00438808	0.0972194	1	0	nonsense
NCOA4	-0.0114243	0.460617	1	0	nonsense
TIMM23	-0.00998408	0.986677	1	0	nonsense
AGAP6	0.011681	0.0334706	1	0	nonsense
FAM21EP	0.00358918	0.121761	1	0	nonsense
FAM21A	-0.125797	2.13524e-06	0.0243631	1.61327	nonsense
SGMS1	0.0126342	0.00714005	1	0	nonsense
SGMS1-AS1	-0.00615852	0.881975	1	0	nonsense
ASAH2B	0.00116767	0.658148	1	0	nonsense
CSTF2T	0.0412201	0.00338683	1	0	nonsense
ZWINT	0.0517104	8.20281e-05	0.879424	0.0558019	nonsense
IPMK	-0.0196147	0.189997	1	0	nonsense
CISD1	0.00585146	0.217586	1	0	nonsense
UBE2D1	-0.0419377	0.316763	1	0	nonsense
TFAM	-0.0715802	0.00841197	1	0	nonsense
FAM133CP	0.000404176	0.764263	1	0	nonsense
CCDC6	-0.0189018	0.615209	1	0	nonsense
ANK3	0.174672	1.20807e-24	1.60371e-20	19.7949	nonsense
CDK1	0.0343305	0.0110079	1	0	nonsense
ARID5B	-0.0126318	0.574249	1	0	nonsense
RTKN2	0.0979531	2.58238e-07	0.00301931	2.52009	nonsense
ZNF365	-0.136335	9.29707e-55	1.27705e-50	49.8938	nonsense
ADO	-0.0418239	0.000804552	1	0	nonsense
EGR2	-0.00115392	0.526442	1	0	nonsense
NRBF2	-0.0444577	0.108815	1	0	nonsense
JMJD1C	0.0336959	0.00884861	1	0	nonsense
JMJD1C-AS1	-0.00173057	0.442136	1	0	nonsense
REEP3	-0.00758894	0.700478	1	0	nonsense
DNAJC12	0.00156563	0.188028	1	0	nonsense
SIRT1	0.00268451	0.408237	1	0	nonsense
HERC4	0.0265459	0.00526537	1	0	nonsense
POU5F1P5	0.00196144	0.525315	1	0	nonsense
PBLD	0.00596225	0.0310806	1	0	nonsense
HNRNPH3	-0.0637762	0.0287588	1	0	nonsense
RUFY2	-0.0425658	0.0208931	1	0	nonsense
DNA2	0.0085777	0.00147667	1	0	nonsense
SLC25A16	-0.0238242	0.685707	1	0	nonsense
TET1	-0.00519372	0.696749	1	0	nonsense
CCAR1	-0.0559463	0.210171	1	0	nonsense
STOX1	0.000507735	0.558179	1	0	nonsense
DDX50	-0.0474895	0.522564	1	0	nonsense
DDX21	-0.00328076	0.525028	1	0	nonsense
KIAA1279	-0.0224066	0.474799	1	0	nonsense
SRGN	-0.866297	0	3.69525e-299	298.432	down
VPS26A	-0.241993	1.4029e-23	1.85856e-19	18.7308	nonsense
SUPV3L1	-0.138161	1.01706e-07	0.00120023	2.92073	nonsense
HKDC1	0.0566117	4.99698e-11	6.21674e-07	6.20644	nonsense
HK1	-0.0891177	0.00674752	1	0	nonsense
TSPAN15	-0.0364366	0.000109523	1	0	nonsense
NEUROG3	-0.00174064	0.648829	1	0	nonsense
C10orf35	0.0597804	2.02265e-08	0.000241687	3.61675	nonsense
H2AFY2	0.00312755	0.33198	1	0	nonsense
AIFM2	0.00122387	0.768799	1	0	nonsense
TYSND1	-0.0366032	0.471962	1	0	nonsense
SAR1A	-0.191859	5.99718e-16	7.71478e-12	11.1127	nonsense
PPA1	0.283324	4.78729e-37	6.47816e-33	32.1885	nonsense
LRRC20	-0.00991531	0.478801	1	0	nonsense
EIF4EBP2	-0.256334	3.73678e-23	4.94637e-19	18.3057	nonsense
PRF1	-1.56517	0	3.69525e-299	298.432	down
SGPL1	-0.0788288	4.0821e-07	0.00475074	2.32324	nonsense
PCBD1	-0.0986572	6.48516e-05	0.698322	0.155944	nonsense
UNC5B	0.00127973	0.187904	1	0	nonsense
UNC5B-AS1	0.00604873	0.0200852	1	0	nonsense
SLC29A3	-0.0485065	0.00104238	1	0	nonsense
CDH23	0.02553	0.00086877	1	0	nonsense
C10orf105	-0.00103612	0.649418	1	0	nonsense
C10orf54	0.0127884	0.556995	1	0	nonsense
PSAP	-0.455525	3.07802e-76	4.26583e-72	71.37	nonsense
SPOCK2	0.0659691	4.64722e-09	5.61662e-05	4.25052	nonsense
ASCC1	-0.015977	0.684064	1	0	nonsense
ANAPC16	0.168652	6.19333e-14	7.88782e-10	9.10304	nonsense
DDIT4	-0.129271	0.00270809	1	0	nonsense
DNAJB12	-0.0583782	0.335888	1	0	nonsense
MICU1	-0.0506379	0.238731	1	0	nonsense
MCU	-0.0323473	0.097282	1	0	nonsense
P4HA1	-0.0476156	0.456237	1	0	nonsense
NUDT13	0.00223242	0.377134	1	0	nonsense
ECD	-0.0703645	0.164076	1	0	nonsense
FAM149B1	-0.000778303	0.672358	1	0	nonsense
DNAJC9	-0.0430555	0.2691	1	0	nonsense
DNAJC9-AS1	1.75439e-05	0.526442	1	0	nonsense
MRPS16	-0.042672	0.513321	1	0	nonsense
CFAP70	0.0160317	0.00715396	1	0	nonsense
ANXA7	-0.0648417	0.0606048	1	0	nonsense
MSS51	0.000819894	0.312983	1	0	nonsense
PPP3CB	-0.0915769	0.000436163	1	0	nonsense
PPP3CB-AS1	-0.00844226	0.985113	1	0	nonsense
USP54	-0.0110266	0.0406903	1	0	nonsense
AGAP5	-0.0037804	0.426093	1	0	nonsense
BMS1P4	-0.00564845	0.449682	1	0	nonsense
GLUD1P3	0.000109482	0.791315	1	0	nonsense
SEC24C	-0.109911	0.000364872	1	0	nonsense
FUT11	-0.295371	1.05427e-56	1.45004e-52	51.8386	nonsense
CHCHD1	-0.0242884	0.606153	1	0	nonsense
ZSWIM8	-0.0666341	2.13219e-05	0.23469	0.629505	nonsense
ZSWIM8-AS1	0.00642803	0.224103	1	0	nonsense
NDST2	-0.020276	0.96576	1	0	nonsense
CAMK2G	-0.00879798	0.571148	1	0	nonsense
VCL	-0.366129	6.93763e-78	9.62041e-74	73.0168	nonsense
AP3M1	-0.064558	0.0878092	1	0	nonsense
ADK	0.131263	8.675e-13	1.09704e-08	7.95978	nonsense
KAT6B	-0.0500903	0.38044	1	0	nonsense
SAMD8	-0.0253952	0.510769	1	0	nonsense
VDAC2	0.0309141	0.0392947	1	0	nonsense
COMTD1	-0.127865	2.68083e-06	0.0305105	1.51555	nonsense
DLG5	-0.013467	0.000121909	1	0	nonsense
POLR3A	-0.0210062	0.586758	1	0	nonsense
RPS24	0.477707	0	3.69525e-299	298.432	nonsense
ZMIZ1-AS1	0.00808999	0.00467098	1	0	nonsense
ZMIZ1	-0.0693623	2.06388e-06	0.0235674	1.62769	nonsense
PPIF	-0.045397	0.0569514	1	0	nonsense
ZCCHC24	-0.000148845	0.766139	1	0	nonsense
EIF5AL1	-0.00405225	0.094372	1	0	nonsense
NUTM2B-AS1	-0.0782251	0.01416	1	0	nonsense
NUTM2B	-0.0015535	0.770878	1	0	nonsense
LOC642361	-0.0108956	0.751273	1	0	nonsense
TMEM254-AS1	0.0118189	0.0362471	1	0	nonsense
TMEM254	-0.0202167	0.751177	1	0	nonsense
ANXA11	-0.109385	3.46538e-08	0.00041193	3.38518	nonsense
FAM213A	0.0472996	1.36792e-06	0.0156914	1.80434	nonsense
TSPAN14	-0.130286	1.95246e-06	0.0223108	1.65149	nonsense
LOC101929574	0.0153548	0.0841454	1	0	nonsense
LOC102723703	-0.000677382	0.63431	1	0	nonsense
GHITM	-0.197518	2.1284e-19	2.78331e-15	14.5554	nonsense
CDHR1	-0.00385742	0.0669452	1	0	nonsense
CCSER2	-0.13782	3.31501e-06	0.0375922	1.4249	nonsense
WAPAL	-0.0614741	0.274617	1	0	nonsense
BMPR1A	-0.0526982	6.72841e-05	0.723977	0.140275	nonsense
GLUD1	-0.14941	1.51511e-07	0.00178116	2.7493	nonsense
FAM35A	0.0254756	0.0171915	1	0	nonsense
NUTM2A	-0.0018933	0.67952	1	0	nonsense
NUTM2A-AS1	-0.0971391	0.00323234	1	0	nonsense
LOC439994	-0.0182513	0.363693	1	0	nonsense
NUTM2D	0.00140148	0.295682	1	0	nonsense
MINPP1	-0.0281484	0.372598	1	0	nonsense
PAPSS2	0.00133176	0.139888	1	0	nonsense
ATAD1	-0.0467862	0.243184	1	0	nonsense
CFL1P1	0.00124842	0.459519	1	0	nonsense
KLLN	0.0037637	0.0564793	1	0	nonsense
PTEN	-0.0246712	0.974542	1	0	nonsense
RNLS	-0.0109807	0.983128	1	0	nonsense
LIPN	0.00416473	0.00571463	1	0	nonsense
ANKRD22	0.00772095	0.0202393	1	0	nonsense
STAMBPL1	0.0260172	0.0943591	1	0	nonsense
ACTA2	-0.108688	9.02212e-09	0.00010841	3.96493	nonsense
FAS	-0.16425	2.86253e-11	3.57301e-07	6.44697	nonsense
FAS-AS1	-0.00127333	0.873189	1	0	nonsense
CH25H	0.00202634	0.393285	1	0	nonsense
LIPA	-0.153418	2.63574e-08	0.00031426	3.50271	nonsense
IFIT2	-0.0558968	0.000111387	1	0	nonsense
IFIT3	-0.0719263	8.58461e-09	0.000103204	3.9863	nonsense
IFIT1	-0.00792307	0.269075	1	0	nonsense
IFIT5	-0.0503614	0.0155899	1	0	nonsense
PANK1	0.00137086	0.788806	1	0	nonsense
KIF20B	-0.0124293	0.995006	1	0	nonsense
LINC00865	0.0125071	0.150205	1	0	nonsense
RPP30	-0.0597607	0.0896196	1	0	nonsense
PCGF5	0.0403521	0.00255107	1	0	nonsense
HECTD2	-0.020936	0.0106469	1	0	nonsense
TNKS2-AS1	-0.00479281	0.920781	1	0	nonsense
TNKS2	-0.113657	0.000211813	1	0	nonsense
FGFBP3	-0.0514511	0.00842329	1	0	nonsense
BTAF1	-0.0260818	0.80742	1	0	nonsense
CPEB3	-0.0271392	0.0276123	1	0	nonsense
44260	-0.0233019	0.679567	1	0	nonsense
IDE	-0.0170668	0.798016	1	0	nonsense
KIF11	0.00247779	0.175199	1	0	nonsense
HHEX	-0.0364137	6.01985e-14	7.66929e-10	9.11524	nonsense
EXOC6	-0.056716	0.00144621	1	0	nonsense
CEP55	0.00261176	0.0890924	1	0	nonsense
FRA10AC1	0.00842988	0.0824149	1	0	nonsense
SLC35G1	0.0419764	0.000567376	1	0	nonsense
NOC3L	0.0109988	0.137866	1	0	nonsense
HELLS	-0.00436802	0.134486	1	0	nonsense
PDLIM1	-0.201416	1.06339e-27	1.42069e-23	22.8475	nonsense
SORBS1	-0.00225531	0.911566	1	0	nonsense
ALDH18A1	-0.0236324	0.70046	1	0	nonsense
TCTN3	0.0262414	0.00293732	1	0	nonsense
ENTPD1	0.0331842	0.00233418	1	0	nonsense
ENTPD1-AS1	-0.00107908	0.61852	1	0	nonsense
CCNJ	-0.00374847	0.337855	1	0	nonsense
ZNF518A	-0.0229367	0.202568	1	0	nonsense
DNTT	0.0041165	0.0705661	1	0	nonsense
TM9SF3	-0.0650817	0.0408132	1	0	nonsense
PIK3AP1	-0.220845	6.23516e-51	8.54404e-47	46.0683	nonsense
LCOR	-0.080135	0.00336488	1	0	nonsense
C10orf12	-0.0130707	0.308584	1	0	nonsense
ARHGAP19	-0.00502024	0.288378	1	0	nonsense
FRAT1	-0.0307763	0.0129602	1	0	nonsense
FRAT2	-0.042992	0.0249883	1	0	nonsense
RRP12	0.0161089	0.0176989	1	0	nonsense
PGAM1	-0.295874	4.3519e-49	5.95471e-45	44.2251	nonsense
EXOSC1	-0.0142338	0.961303	1	0	nonsense
ZDHHC16	-0.0231504	0.577256	1	0	nonsense
MMS19	0.000225725	0.23429	1	0	nonsense
UBTD1	0.00281087	0.554481	1	0	nonsense
MORN4	0.0102573	0.158891	1	0	nonsense
PI4K2A	-0.0431501	0.00521931	1	0	nonsense
AVPI1	-0.00225467	0.770607	1	0	nonsense
ZFYVE27	0.00574658	0.130901	1	0	nonsense
SFRP5	0.0112818	0.000950983	1	0	nonsense
LINC00866	-0.00437448	0.760824	1	0	nonsense
GOLGA7B	0.00372115	0.633895	1	0	nonsense
R3HCC1L	-0.0254459	0.823838	1	0	nonsense
PYROXD2	-0.105901	5.71269e-19	7.45734e-15	14.1274	nonsense
HPS1	-0.264142	3.08855e-25	4.10407e-21	20.3868	nonsense
HPSE2	0.000402976	0.634968	1	0	nonsense
CNNM1	0.00395704	0.0673628	1	0	nonsense
GOT1	-0.0315965	0.990895	1	0	nonsense
NKX2-3	-0.00138949	0.808981	1	0	nonsense
SLC25A28	0.00418438	0.0730123	1	0	nonsense
ENTPD7	-0.00717824	0.927521	1	0	nonsense
COX15	-0.0212498	0.970373	1	0	nonsense
CUTC	-0.0665675	0.0437814	1	0	nonsense
ABCC2	-0.00568656	0.0495419	1	0	nonsense
DNMBP	-0.010663	0.382938	1	0	nonsense
ERLIN1	-0.00499208	0.592342	1	0	nonsense
CHUK	-0.0485702	0.0902718	1	0	nonsense
CWF19L1	-0.0524657	0.576855	1	0	nonsense
BLOC1S2	-0.0832605	0.0376899	1	0	nonsense
SCD	-0.00176552	0.180546	1	0	nonsense
OLMALINC	0.0331315	5.55094e-05	0.599557	0.222169	nonsense
SEC31B	0.0447854	1.83081e-06	0.0209317	1.6792	nonsense
NDUFB8	-0.0906956	1.96164e-05	0.216212	0.66512	nonsense
HIF1AN	-0.0437368	0.662766	1	0	nonsense
FAM178A	-0.0900869	0.00321653	1	0	nonsense
SEMA4G	0.000776316	0.481055	1	0	nonsense
MRPL43	-0.0981111	0.00109311	1	0	nonsense
C10orf2	0.028865	0.001637	1	0	nonsense
LZTS2	0.0180405	0.0143421	1	0	nonsense
PDZD7	-0.000193923	0.715192	1	0	nonsense
SFXN3	-0.106698	7.03746e-11	8.73631e-07	6.05867	nonsense
BTRC	-0.0064297	0.944741	1	0	nonsense
POLL	0.0401107	0.000154189	1	0	nonsense
DPCD	-0.000707105	0.978552	1	0	nonsense
FBXW4	-0.0291788	0.197561	1	0	nonsense
NPM3	0.0434372	3.49425e-06	0.0396038	1.40226	nonsense
MGEA5	-0.137657	5.27376e-05	0.570146	0.244014	nonsense
C10orf76	-0.0197735	0.72903	1	0	nonsense
HPS6	-0.0965994	6.0765e-06	0.0683302	1.16539	nonsense
LDB1	-0.0124907	0.924481	1	0	nonsense
PPRC1	-0.00245164	0.902668	1	0	nonsense
NOLC1	-0.031976	0.507273	1	0	nonsense
GBF1	-0.0826113	0.00231418	1	0	nonsense
NFKB2	0.0520513	9.76943e-05	1	0	nonsense
PSD	0.00579917	0.0391008	1	0	nonsense
FBXL15	0.0238586	0.0195811	1	0	nonsense
CUEDC2	0.00595754	0.234595	1	0	nonsense
RPARP-AS1	0.0342974	0.000483317	1	0	nonsense
C10orf95	-0.00993234	0.173794	1	0	nonsense
TMEM180	0.0019297	0.12543	1	0	nonsense
ACTR1A	-0.191288	6.58416e-14	8.38426e-10	9.07654	nonsense
SUFU	-0.00981053	0.902799	1	0	nonsense
TRIM8	-0.098265	3.69931e-05	0.402447	0.395291	nonsense
ARL3	-0.0220496	0.631837	1	0	nonsense
SFXN2	0.0102767	0.221121	1	0	nonsense
WBP1L	-0.0567011	0.0130084	1	0	nonsense
C10orf32	-0.056138	0.270742	1	0	nonsense
CNNM2	-0.00891729	0.629112	1	0	nonsense
NT5C2	-0.00794198	0.245535	1	0	nonsense
PCGF6	-0.0429569	0.495573	1	0	nonsense
TAF5	-0.0375359	0.646731	1	0	nonsense
USMG5	-0.130693	5.1041e-10	6.26273e-06	5.20324	nonsense
PDCD11	0.00641927	0.0273191	1	0	nonsense
CALHM2	-0.43973	4.63841e-87	6.44924e-83	82.1905	nonsense
NEURL1	0.02168	0.00360932	1	0	nonsense
SH3PXD2A	0.00120252	0.24722	1	0	nonsense
SH3PXD2A-AS1	0.00201	0.0507616	1	0	nonsense
OBFC1	0.00337422	0.219585	1	0	nonsense
SLK	-0.0757177	5.08291e-05	0.549869	0.259741	nonsense
SFR1	-0.011663	0.726447	1	0	nonsense
GSTO1	-0.102066	4.99468e-05	0.540575	0.267144	nonsense
GSTO2	-0.00329186	0.425876	1	0	nonsense
ITPRIP	-0.17425	2.72011e-17	3.5239e-13	12.453	nonsense
CFAP58-AS1	-0.0184037	0.000442395	1	0	nonsense
SORCS3	0.00894991	0.00467098	1	0	nonsense
XPNPEP1	-0.0946153	0.000769173	1	0	nonsense
ADD3-AS1	-0.00386693	0.0407588	1	0	nonsense
ADD3	0.044748	0.115265	1	0	nonsense
MXI1	0.0113068	0.222948	1	0	nonsense
SMNDC1	-0.0752644	0.0947551	1	0	nonsense
DUSP5	-0.0785687	2.32548e-06	0.0265174	1.57647	nonsense
SMC3	-0.0476229	0.223064	1	0	nonsense
RBM20	0.00127209	0.139888	1	0	nonsense
PDCD4-AS1	0.103985	1.49639e-11	1.87288e-07	6.72749	nonsense
PDCD4	0.00868109	0.248603	1	0	nonsense
BBIP1	0.0768245	1.05481e-06	0.0121366	1.9159	nonsense
SHOC2	-0.0811109	0.03332	1	0	nonsense
RPL13AP6	-7.64257e-05	0.916752	1	0	nonsense
GPAM	-0.0169859	0.100081	1	0	nonsense
ACSL5	-0.134224	1.97556e-07	0.00231536	2.63538	nonsense
ZDHHC6	-0.0202326	0.841921	1	0	nonsense
VTI1A	-0.0932295	0.0189349	1	0	nonsense
LOC103344931	-3.84467e-05	0.674399	1	0	nonsense
TCF7L2	-0.029579	0.00130333	1	0	nonsense
CASP7	-0.0657456	0.0479179	1	0	nonsense
DCLRE1A	-0.0257404	0.987322	1	0	nonsense
NHLRC2	-0.0469148	0.0653301	1	0	nonsense
CCDC186	-0.146016	2.81683e-10	3.46837e-06	5.45987	nonsense
AFAP1L2	0.00536951	0.146723	1	0	nonsense
ABLIM1	0.499468	1.57288e-87	2.18725e-83	82.6601	nonsense
FAM160B1	-0.10185	8.88387e-05	0.951373	0.021649	nonsense
TRUB1	1.79525e-05	0.379905	1	0	nonsense
SHTN1	-0.000220784	0.442461	1	0	nonsense
SLC18A2	0.00979042	0.0057139	1	0	nonsense
PDZD8	-0.0780829	4.40254e-07	0.00511972	2.29075	nonsense
RAB11FIP2	-0.0196521	0.986883	1	0	nonsense
FAM204A	-0.119124	0.00011753	1	0	nonsense
CACUL1	-0.114388	7.09524e-06	0.0795731	1.09923	nonsense
EIF3A	-0.131372	3.11524e-08	0.000370683	3.431	nonsense
FAM45A	-0.0304555	0.677359	1	0	nonsense
FAM45B	0.00408067	0.206239	1	0	nonsense
SFXN4	0.0626117	1.93441e-07	0.00226752	2.64445	nonsense
PRDX3	0.0927012	0.00022171	1	0	nonsense
GRK5	0.0282414	0.00511568	1	0	nonsense
RGS10	0.766529	1.09449e-213	1.54455e-209	208.811	up
TIAL1	-0.0420915	0.344183	1	0	nonsense
BAG3	0.0689271	3.04192e-08	0.000362049	3.44123	nonsense
INPP5F	0.0092605	0.0892399	1	0	nonsense
MCMBP	-0.0676949	0.00970378	1	0	nonsense
SEC23IP	-0.0635914	0.0343141	1	0	nonsense
WDR11-AS1	-0.00255417	0.868843	1	0	nonsense
WDR11	-0.0274701	0.994951	1	0	nonsense
ATE1	-0.107915	0.000944134	1	0	nonsense
ATE1-AS1	-3.01271e-06	0.765764	1	0	nonsense
NSMCE4A	0.00367958	0.119927	1	0	nonsense
PLEKHA1	-0.213628	4.09586e-21	5.38606e-17	16.2687	nonsense
FAM24B-CUZD1	-0.0018742	0.0927424	1	0	nonsense
FAM24B	-0.0174261	0.82149	1	0	nonsense
LOC399815	0.0110387	0.208268	1	0	nonsense
C10orf88	0.00285829	0.394352	1	0	nonsense
PSTK	-0.0120934	0.63309	1	0	nonsense
IKZF5	0.0229522	0.024792	1	0	nonsense
ACADSB	0.00360589	0.335038	1	0	nonsense
HMX2	-0.000338875	0.401908	1	0	nonsense
BUB3	-0.141159	1.61819e-09	1.96998e-05	4.70554	nonsense
OAT	-0.0402398	0.356436	1	0	nonsense
LHPP	-0.0289707	0.375122	1	0	nonsense
FAM53B	-0.288139	6.12667e-41	8.32493e-37	36.0796	nonsense
METTL10	0.00430423	0.081103	1	0	nonsense
FAM175B	0.0231839	0.0304185	1	0	nonsense
ZRANB1	-0.0120914	0.399881	1	0	nonsense
CTBP2	-0.0783387	2.10155e-09	2.55401e-05	4.59278	nonsense
FLJ37035	0.00423311	0.125786	1	0	nonsense
EDRF1	-0.0947798	0.002808	1	0	nonsense
UROS	-0.0280737	0.956091	1	0	nonsense
BCCIP	-0.0654288	0.0872804	1	0	nonsense
DHX32	-0.00319688	0.782408	1	0	nonsense
FANK1	0.0245398	8.64398e-06	0.0965792	1.01512	nonsense
ADAM12	-0.0519265	1.01594e-05	0.113217	0.94609	nonsense
PTPRE	-0.313527	2.85229e-44	3.88824e-40	39.4102	nonsense
MKI67	0.0924837	9.0406e-05	0.967977	0.0141348	nonsense
LINC01163	-0.000823095	0.79511	1	0	nonsense
MGMT	-0.0475165	0.396225	1	0	nonsense
LINC00959	0.0288022	0.0343128	1	0	nonsense
CTAGE7P	-0.00155955	0.226913	1	0	nonsense
GLRX3	-0.0897584	0.0134666	1	0	nonsense
TCERG1L	-0.00071961	0.649319	1	0	nonsense
PPP2R2D	-0.00585471	0.811021	1	0	nonsense
BNIP3	0.153354	3.12471e-12	3.93527e-08	7.40503	nonsense
STK32C	-0.0191871	0.00113594	1	0	nonsense
LRRC27	-0.0130027	0.471732	1	0	nonsense
PWWP2B	-0.0108488	0.220294	1	0	nonsense
C10orf91	0.00378105	0.411382	1	0	nonsense
INPP5A	0.0048126	0.0920641	1	0	nonsense
ADAM8	-0.573645	2.45425e-121	3.43472e-117	116.464	nonsense
TUBGCP2	-0.0893696	0.0138679	1	0	nonsense
ZNF511	-0.080345	0.00368234	1	0	nonsense
CALY	0.00516771	0.0921462	1	0	nonsense
FUOM	-0.0100284	0.857298	1	0	nonsense
ECHS1	-0.0441017	0.703523	1	0	nonsense
PAOX	-0.0514508	0.00325166	1	0	nonsense
MTG1	-0.158098	3.44375e-07	0.00401506	2.39631	nonsense
SCART1	-0.030143	4.56996e-05	0.495338	0.305099	nonsense
CYP2E1	-0.000311062	0.67849	1	0	nonsense
[truncated: 12,269 more rows]
