# Supplementary material for: Single‐Cell RNA‐Seq of T Cells in B‐ALL Patients Reveals an Exhausted Subset with Remarkable Heterogeneity
Source: Adv Sci (Weinh). 2021 Aug 8;8(19):2101447. doi: 10.1002/advs.202101447 (PMC8498858; doi:10.1002/advs.202101447)
Supplement: Supplementary file 6 — Supplemental Table 5 [file ADVS-8-2101447-s003.xlsx]

## Sheet: Clonotypes in HIs
Table 5: List of TCR Clonotypes in each cell of HIs
cell index	batch	cell clusters	CDR3 amino acid sequence	CDR3 nucleotide sequence	TCR clonotypes	clone size	TCR clonal expresion groups
AAACCTGGTGATAAGT-1-h2-h2	h2	CD4_Naive	TRA:CAVAAGGYNKLIF;TRB:CASRTLGDTDTQYF	TRA:TGTGCTGTGGCTGCAGGTGGCTACAATAAGCTGATTTTT;TRB:TGTGCCAGCAGGACACTAGGGGACACAGATACGCAGTATTTT	0	1	1
AAACCTGTCACCCTCA-1-h2-h2	h2	MAIT	TRA:CAMSDQYGNNRLAF;TRA:CAPMDSNYQLIW;TRB:CASSYPPDGGQPQHF	TRA:TGTGCAATGAGCGACCAGTATGGGAACAACAGACTCGCTTTT;TRA:TGTGCCCCCATGGATAGCAACTATCAGTTAATCTGG;TRB:TGTGCCAGCAGCTACCCACCCGATGGGGGACAGCCCCAGCATTTT	1	1	1
AAACCTGTCTACCTGC-1-h2-h2	h2	CD8_TE	TRA:CAVRDIPSGAGSYQLTF;TRB:CASSPGPPGGYTF	TRA:TGTGCTGTGAGAGACATCCCTTCTGGGGCTGGGAGTTACCAACTCACTTTC;TRB:TGTGCCAGCAGTCCCGGGCCCCCGGGGGGCTACACCTTC	2	192	>= 3
AAACCTGTCTGATTCT-1-h2-h2	h2	CD4_Naive	TRA:CAVRSDGQKLLF;TRA:CAVILRYNNNDMRF;TRB:CSAGGLNNEQFF	TRA:TGTGCCGTGAGGTCAGATGGCCAGAAGCTGCTCTTT;TRA:TGTGCTGTGATCCTGAGATACAATAACAATGACATGCGCTTT;TRB:TGCAGTGCTGGAGGTCTAAACAATGAGCAGTTCTTC	3	1	1
AAACCTGTCTGGCGTG-1-h2-h2	h2	CD8_Naive	TRA:CAFMKHITGNQFYF;TRB:CASSLGEVQPQHF	TRA:TGTGCTTTCATGAAGCATATAACCGGTAACCAGTTCTATTTT;TRB:TGTGCCAGCAGTTTGGGGGAGGTTCAGCCCCAGCATTTT	4	1	1
AAACGGGAGGCAGTCA-1-h2-h2	h2	CD8_Naive	TRA:CAVSPFSGGYNKLIF;TRB:CASSLGGRSNQPQHF	TRA:TGTGCTGTGAGCCCTTTTTCTGGTGGCTACAATAAGCTGATTTTT;TRB:TGTGCCAGCAGCTTAGGGGGACGGAGCAATCAGCCCCAGCATTTT	5	1	1
AAACGGGCACAACGTT-1-h2-h2	h2	CD8_TE	TRA:CAVRDIPSGAGSYQLTF;TRB:CASSPGPPGGYTF	TRA:TGTGCTGTGAGAGACATCCCTTCTGGGGCTGGGAGTTACCAACTCACTTTC;TRB:TGTGCCAGCAGTCCCGGGCCCCCGGGGGGCTACACCTTC	2	192	>= 3
AAACGGGCACACCGCA-1-h2-h2	h2	CD8_Naive	TRA:CAESYPKGTDKLIF;TRB:CSGLPDSGRYGYTF	TRA:TGTGCAGAGAGTTACCCTAAGGGGACCGACAAGCTCATCTTT;TRB:TGCAGTGGTCTTCCCGACAGTGGCCGGTATGGCTACACCTTC	6	1	1
AAACGGGGTAGCTGCC-1-h2-h2	h2	MAIT	TRA:CAAMDSNYQLIW;TRB:CSAREAREPSYNEQFF	TRA:TGTGCTGCCATGGATAGCAACTATCAGTTAATCTGG;TRB:TGCAGTGCTAGAGAGGCGCGGGAGCCCTCCTACAATGAGCAGTTCTTC	7	1	>= 3
AAACGGGTCAGTCAGT-1-h2-h2	h2	Th	TRA:CALSGYTDKLIF;TRB:CSARVVIGTGSYEQYF	TRA:TGTGCTCTAAGTGGATACACCGACAAGCTCATCTTT;TRB:TGCAGTGCTAGAGTAGTGATTGGGACAGGGTCCTACGAGCAGTACTTC	8	1	1
AAAGATGAGCCCAATT-1-h2-h2	h2	CD4_Naive	TRA:CAVNMRYTNAGKSTF;TRB:CASGGQGANEKLFF	TRA:TGTGCCGTGAACATGAGGTACACCAATGCAGGCAAATCAACCTTT;TRB:TGTGCCAGTGGGGGACAGGGGGCTAATGAAAAACTGTTTTTT	9	1	1
AAAGATGAGGGAAACA-1-h2-h2	h2	CD8_TE	TRA:CAVRDIPSGAGSYQLTF;TRB:CASSPGPPGGYTF	TRA:TGTGCTGTGAGAGACATCCCTTCTGGGGCTGGGAGTTACCAACTCACTTTC;TRB:TGTGCCAGCAGTCCCGGGCCCCCGGGGGGCTACACCTTC	2	192	>= 3
AAAGATGAGTACGCCC-1-h2-h2	h2	CD4_Naive	TRA:CVVTGRTYKYIF;TRB:CASSGGQSSDEQYF	TRA:TGTGTGGTGACGGGCAGAACCTACAAATACATCTTT;TRB:TGTGCCAGCAGCGGCGGGCAGAGTAGCGACGAGCAGTACTTC	10	1	1
AAAGATGGTAGAGCTG-1-h2-h2	h2	CD8_TE	TRA:CVVNGDGGATNKLIF;TRB:CASSTYNPSYGSTDTQYF	TRA:TGTGTGGTGAACGGGGATGGTGGTGCTACAAACAAGCTCATCTTT;TRB:TGTGCCAGCAGCACCTATAACCCCTCCTACGGGAGTACAGATACGCAGTATTTT	11	10	>= 3
AAAGATGGTATAATGG-1-h2-h2	h2	CD8_TE	TRA:CAVRDIPSGAGSYQLTF;TRB:CASSPGPPGGYTF	TRA:TGTGCTGTGAGAGACATCCCTTCTGGGGCTGGGAGTTACCAACTCACTTTC;TRB:TGTGCCAGCAGTCCCGGGCCCCCGGGGGGCTACACCTTC	2	192	>= 3
AAAGATGGTGACAAAT-1-h2-h2	h2	CD8_Naive	TRA:CAVFGNEKLTF;TRB:CASSFRGTNPHNEQFF	TRA:TGTGCTGTCTTTGGAAATGAGAAATTAACCTTT;TRB:TGTGCCAGCAGCTTCCGGGGTACCAACCCCCACAATGAGCAGTTCTTC	12	1	1
AAAGATGGTTAAGAAC-1-h2-h2	h2	MAIT	TRA:CAVMDSNYQLIW;TRB:CASSDSASGSINEQFF	TRA:TGTGCTGTCATGGATAGCAACTATCAGTTAATCTGG;TRB:TGTGCCAGCAGTGACTCGGCTAGCGGGAGTATTAATGAGCAGTTCTTC	13	1	1
AAAGATGGTTGGTGGA-1-h2-h2	h2	CD8_TE	TRA:CAVRDIPSGAGSYQLTF;TRB:CASSPGPPGGYTF	TRA:TGTGCTGTGAGAGACATCCCTTCTGGGGCTGGGAGTTACCAACTCACTTTC;TRB:TGTGCCAGCAGTCCCGGGCCCCCGGGGGGCTACACCTTC	2	192	>= 3
AAAGCAAAGAGTAATC-1-h2-h2	h2	Th	TRA:CAVANNNARLMF;TRB:CASSGQGNYGYTF	TRA:TGTGCTGTGGCCAATAACAATGCCAGACTCATGTTT;TRB:TGTGCCAGCAGTGGACAGGGGAACTATGGCTACACCTTC	14	1	1
AAAGCAAAGGTGGGTT-1-h2-h2	h2	CD8_TE	TRA:CAMREPYSGGGADGLTF;TRB:CASGSLRPGTGRVDTQYF	TRA:TGTGCAATGAGAGAGCCTTATTCAGGAGGAGGTGCTGACGGACTCACCTTT;TRB:TGTGCTAGTGGTTCCCTACGCCCCGGGACAGGGAGGGTAGATACGCAGTATTTT	15	9	>= 3
AAAGCAAAGTGGGCTA-1-h2-h2	h2	CD8_Naive	TRA:CATGINDMRF;TRB:CATSRVATNQPQHF	TRA:TGTGCTACGGGTATCAATGACATGCGCTTT;TRB:TGTGCCACCAGCAGAGTTGCAACCAATCAGCCCCAGCATTTT	16	1	1
AAAGCAACACGTAAGG-1-h2-h2	h2	CD4_Naive	TRA:CAVEGRDDKIIF;TRB:CASSSQPGTYEQYF	TRA:TGTGCTGTGGAAGGGAGAGATGACAAGATCATCTTT;TRB:TGTGCCAGCAGTTCACAACCCGGGACCTACGAGCAGTACTTC	17	1	1
AAAGCAACAGTCGATT-1-h2-h2	h2	CD8_Naive	TRA:CAMRLNTNAGKSTF;TRB:CASSSPYSNQPQHF	TRA:TGTGCAATGAGGCTTAACACCAATGCAGGCAAATCAACCTTT;TRB:TGTGCCAGCAGTTCCCCTTATAGCAATCAGCCCCAGCATTTT	18	1	1
AAAGCAATCCCTTGCA-1-h2-h2	h2	CD4_Naive	TRA:CVVRPRGGTYKYIF;TRB:CASSLWDFATNEKLFF	TRA:TGTGTTGTGAGGCCCCGAGGGGGAACCTACAAATACATCTTT;TRB:TGTGCCAGCAGTTTATGGGACTTCGCAACTAATGAAAAACTGTTTTTT	19	1	1
AAAGTAGAGCCGCCTA-1-h2-h2	h2	CD4_Naive	TRA:CAVRTYGNKLVF;TRB:CASSLPGRRSYEQYF	TRA:TGTGCCGTGAGGACATATGGAAACAAGCTGGTCTTT;TRB:TGCGCCAGCAGCTTACCGGGACGCCGATCCTACGAGCAGTACTTC	20	1	1
AAAGTAGAGCCTATGT-1-h2-h2	h2	CD4_Naive	TRA:CAGTIAAGNKLTF;TRB:CASSYSLGQGYEQYF	TRA:TGTGCAGGGACCATAGCTGCAGGCAACAAGCTAACTTTT;TRB:TGTGCCAGCAGTTACTCGTTGGGACAGGGGTACGAGCAGTACTTC	21	1	1
AAAGTAGCACGTAAGG-1-h2-h2	h2	CD8_EM	TRA:CAVSDPQGAQKLVF;TRA:CAFMTSQGGSEKLVF;TRB:CSARVDGSYEQYF	TRA:TGTGCTGTGAGTGACCCTCAGGGAGCCCAGAAGCTGGTATTT;TRA:TGTGCTTTCATGACCTCTCAGGGCGGATCTGAAAAGCTGGTCTTT;TRB:TGCAGTGCCCGAGTGGATGGTAGCTACGAGCAGTACTTC	22	1	1
AAAGTAGCACTTCTGC-1-h2-h2	h2	CD8_Naive	TRA:CAVPMDSSYKLIF;TRB:CASSLEFRGGLTYEQYF	TRA:TGTGCTGTGCCAATGGATAGCAGCTATAAATTGATCTTC;TRB:TGTGCCAGCAGCTTAGAGTTCCGGGGGGGACTTACCTACGAGCAGTACTTC	23	1	1
AAAGTAGGTACTCTCC-1-h2-h2	h2	Th	TRA:CGYGGATNKLIF;TRB:CASNPQRGSDTQYF	TRA:TGTGGTTATGGTGGTGCTACAAACAAGCTCATCTTT;TRB:TGTGCCAGCAACCCCCAGAGGGGCTCAGATACGCAGTATTTT	24	1	1
AAAGTAGGTCAAGCGA-1-h2-h2	h2	CD4_Naive	TRA:CAARVTGGGNKLTF;TRB:CASSSDYNEQFF	TRA:TGTGCAGCAAGGGTGACGGGAGGAGGAAACAAACTCACCTTT;TRB:TGTGCCAGCAGCTCTGACTACAATGAGCAGTTCTTC	25	1	1
AAAGTAGGTTTAGGAA-1-h2-h2	h2	MAIT	TRA:CATMDSNYQLIW;TRB:CASSDSTGSPNEQFF	TRA:TGTGCCACCATGGATAGCAACTATCAGTTAATCTGG;TRB:TGTGCCAGCAGTGACTCGACCGGGAGTCCCAATGAGCAGTTCTTC	26	1	1
AAAGTAGTCACCATAG-1-h2-h2	h2	CD4_Naive	TRA:CAVEEGFQKLVF;TRB:CSARDNRDHEQFF	TRA:TGTGCTGTGGAGGAAGGCTTTCAGAAACTTGTATTT;TRB:TGCAGTGCTAGAGATAACAGGGATCATGAGCAGTTCTTC	27	1	1
AAAGTAGTCAGCTCTC-1-h2-h2	h2	CD8_Naive	TRA:CAVRVVSGGYQKVTF;TRB:CASSQDGQFVSGANVLTF	TRA:TGTGCTGTGAGAGTCGTTTCTGGGGGTTACCAGAAAGTTACCTTT;TRB:TGTGCCAGCAGCCAAGATGGCCAGTTCGTCTCTGGGGCCAACGTCCTGACTTTC	28	1	1
AAAGTAGTCATTGCGA-1-h2-h2	h2	MAIT	TRA:CAVNTGDYKLSF;TRB:CASSDRVEGEQFF	TRA:TGTGCTGTGAACACCGGCGACTACAAGCTCAGCTTT;TRB:TGTGCCAGCAGTGACCGGGTGGAAGGGGAGCAGTTCTTC	29	1	1
AAAGTAGTCGCAGGCT-1-h2-h2	h2	Th	TRA:CLVGGPNQAGTALIF;TRB:CASSLGTRDPINEKLFF	TRA:TGCCTCGTGGGTGGTCCCAACCAGGCAGGAACTGCTCTGATCTTT;TRB:TGTGCCAGCAGTTTAGGGACAAGGGACCCCATTAATGAAAAACTGTTTTTT	30	1	1
AAAGTAGTCTCGCATC-1-h2-h2	h2	CD4_Naive	TRA:CAVRDSNAGNMLTF;TRB:CASSVGTGRRNTDTQYF	TRA:TGTGCTGTGAGAGACAGTAATGCAGGCAACATGCTCACCTTT;TRB:TGTGCCAGCAGCGTAGGGACGGGCAGGAGAAACACAGATACGCAGTATTTT	31	1	1
AAAGTAGTCTTCATGT-1-h2-h2	h2	MAIT	TRA:CAVRDSNYQLIW;TRB:CATSDLAGDTDTQYF	TRA:TGTGCTGTGAGGGATAGCAACTATCAGTTAATCTGG;TRB:TGTGCCACCAGTGATTTGGCGGGAGACACAGATACGCAGTATTTT	32	8	1
AAATGCCAGATGCCTT-1-h2-h2	h2	Th	TRA:CAMSAKRGSNYKLTF;TRB:CASSLEGTGIEQYF	TRA:TGTGCAATGAGCGCGAAAAGAGGTAGCAACTATAAACTGACATTT;TRB:TGTGCCAGCAGCTTGGAGGGGACAGGGATCGAGCAGTACTTC	33	1	1
AAATGCCCACAAGCCC-1-h2-h2	h2	MAIT	TRA:CAVLDSNYQLIW;TRB:CASSDTSGSGIGGELFF	TRA:TGTGCTGTATTGGATAGCAACTATCAGTTAATCTGG;TRB:TGTGCCAGCAGTGACACAAGCGGGAGTGGCATTGGCGGGGAGCTGTTTTTT	34	34	>= 3
AAATGCCGTCTAGTCA-1-h2-h2	h2	CD8_TE	TRA:CAVRDIPSGAGSYQLTF;TRB:CASSPGPPGGYTF	TRA:TGTGCTGTGAGAGACATCCCTTCTGGGGCTGGGAGTTACCAACTCACTTTC;TRB:TGTGCCAGCAGTCCCGGGCCCCCGGGGGGCTACACCTTC	2	192	>= 3
AAATGCCTCACTTATC-1-h2-h2	h2	CD4_Naive	TRA:CALRDNNARLMF;TRB:CASSQVLTRTDTQYF	TRA:TGTGCTCTCCGGGATAACAATGCCAGACTCATGTTT;TRB:TGCGCCAGCAGCCAAGTTCTAACTCGAACAGATACGCAGTATTTT	35	1	1
AACACGTAGAAACCGC-1-h2-h2	h2	Th	TRA:CATPMDSSYKLIF;TRA:CALLILTGGGNKLTF;TRB:CASSEGQNGGQPQHF	TRA:TGTGCTACGCCCATGGATAGCAGCTATAAATTGATCTTC;TRA:TGTGCTCTCCTAATACTCACGGGAGGAGGAAACAAACTCACCTTT;TRB:TGTGCCAGCAGCGAGGGACAAAACGGGGGTCAGCCCCAGCATTTT	36	1	1
AACACGTAGTTAGCGG-1-h2-h2	h2	CD8_Naive	TRA:CALSDYNAGNMLTF;TRB:CASSSLYGYTF	TRA:TGTGCTCTGAGTGACTATAATGCAGGCAACATGCTCACCTTT;TRB:TGTGCCAGCAGTTCCTTATATGGCTACACCTTC	37	1	1
AACACGTGTACTTAGC-1-h2-h2	h2	CD4_Naive	TRA:CAEIGSGGSYIPTF;TRB:CASSPERGKLFF	TRA:TGTGCAGAGATCGGATCAGGAGGAAGCTACATACCTACATTT;TRB:TGTGCCAGCAGCCCCGAACGGGGGAAACTGTTTTTT	38	1	1
AACACGTGTGCAACGA-1-h2-h2	h2	CD4_Naive	TRA:CAVERQGGSEKLVF;TRB:CASKVASTDTQYF	TRA:TGTGCTGTGGAGCGTCAGGGCGGATCTGAAAAGCTGGTCTTT;TRB:TGTGCCAGCAAGGTGGCGAGCACAGATACGCAGTATTTT	39	1	1
AACACGTGTGGGTATG-1-h2-h2	h2	Th	TRA:CAASGSSGSARQLTF;TRB:CASSFPVTLFSGANVLTF	TRA:TGTGCAGCAAGCGGCTCTTCTGGTTCTGCAAGGCAACTGACCTTT;TRB:TGTGCCAGCAGCTTTCCCGTGACTTTATTCTCTGGGGCCAACGTCCTGACTTTC	40	1	1
AACCATGAGTGTGAAT-1-h2-h2	h2	CD8_EM	TRA:CAYRRSQGAQKLVF;TRB:CASSLAGLAASYEQYF	TRA:TGTGCTTATAGGAGGTCTCAGGGAGCCCAGAAGCTGGTATTT;TRB:TGCGCCAGCAGCTTGGCCGGACTAGCGGCCTCCTACGAGCAGTACTTC	41	1	1
AACCATGCAACAACCT-1-h2-h2	h2	CD4_Naive	TRA:CAVNVGSSNTGKLIF;TRB:CASSLERTYGYTF	TRA:TGTGCCGTGAATGTGGGCTCTAGCAACACAGGCAAACTAATCTTT;TRB:TGTGCCAGCAGCTTGGAACGGACCTATGGCTACACCTTC	42	1	1
AACCATGCAAGGTGTG-1-h2-h2	h2	Treg	TRA:CLVGAGGSYIPTF;TRB:CASSQRQGYGNEQFF	TRA:TGCCTCGTGGGTGCAGGAGGAAGCTACATACCTACATTT;TRB:TGCGCCAGCAGCCAACGACAGGGGTACGGAAATGAGCAGTTCTTC	43	1	1
AACCATGTCCGTTGCT-1-h2-h2	h2	CD8_Naive	TRA:CALGDQTGANNLFF;TRB:CASSLLAGEVEQYF	TRA:TGTGCTCTGGGAGATCAAACTGGGGCAAACAACCTCTTCTTT;TRB:TGTGCCAGCAGTTTACTAGCGGGAGAGGTCGAGCAGTACTTC	44	1	1
AACCATGTCTCGATGA-1-h2-h2	h2	CD8_Naive	TRA:CAMREPNTGFQKLVF;TRB:CASSQLAESNTGELFF	TRA:TGTGCAATGAGAGAGCCGAACACAGGCTTTCAGAAACTTGTATTT;TRB:TGTGCCAGCAGCCAACTAGCAGAATCGAACACCGGGGAGCTGTTTTTT	45	1	1
AACCGCGAGTGTTTGC-1-h2-h2	h2	MAIT	TRA:CAVKDSNYQLIW;TRB:CASSDGTRETGELFF	TRA:TGTGCTGTGAAGGATAGCAACTATCAGTTAATCTGG;TRB:TGTGCCAGCAGTGATGGGACGAGGGAGACCGGGGAGCTGTTTTTT	46	1	1
AACCGCGCAAGTAATG-1-h2-h2	h2	MAIT	TRA:CAVLDSNYQLIW;TRB:CASSDTSGSGIGGELFF	TRA:TGTGCTGTATTGGATAGCAACTATCAGTTAATCTGG;TRB:TGTGCCAGCAGTGACACAAGCGGGAGTGGCATTGGCGGGGAGCTGTTTTTT	34	34	>= 3
AACCGCGCACGGCTAC-1-h2-h2	h2	CD8_TE	TRA:CVVSDSSGGGADGLTF;TRB:CASSLGLLTSGRAYNEQFF	TRA:TGTGTTGTGAGTGATAGTTCAGGAGGAGGTGCTGACGGACTCACCTTT;TRB:TGTGCCAGCAGCTTAGGCCTGTTAACTAGCGGGCGAGCATACAATGAGCAGTTCTTC	47	72	>= 3
AACCGCGCAGGACGTA-1-h2-h2	h2	CD8_Naive	TRA:CAMRGKDWGSARQLTF;TRB:CASSKTTRGGYEQYF	TRA:TGTGCAATGAGAGGGAAAGACTGGGGTTCTGCAAGGCAACTGACCTTT;TRB:TGTGCCAGCAGCAAAACCACCAGGGGAGGCTACGAGCAGTACTTC	48	1	1
AACCGCGGTGTTTGTG-1-h2-h2	h2	Th	TRA:CAMISGNTPLVF;TRB:CASSLGTAITGELFF	TRA:TGTGCAATGATCTCAGGAAACACACCTCTTGTCTTT;TRB:TGTGCCAGCAGCTTAGGGACGGCCATAACCGGGGAGCTGTTTTTT	49	2	2
AACGTTGAGTACATGA-1-h2-h2	h2	Th	TRA:CAASPGAQKLVF;TRB:CASREAGVRDTQYF	TRA:TGTGCAGCAAGCCCTGGAGCCCAGAAGCTGGTATTT;TRB:TGCGCCAGCAGGGAAGCGGGAGTGAGAGATACGCAGTATTTT	50	1	1
AACGTTGCACGACTCG-1-h2-h2	h2	CD4_Naive	TRA:CAVTRGAGNMLTF;TRB:CASRAAYEQYF	TRA:TGTGCCGTGACCAGGGGGGCAGGCAACATGCTCACCTTT;TRB:TGTGCCAGCAGAGCGGCCTACGAGCAGTACTTC	51	1	1
AACGTTGTCAGCTCTC-1-h2-h2	h2	Th	TRA:CAVGLDRGSTLGRLYF;TRB:CASSLAQGRNQPQHF	TRA:TGTGCTGTGGGCCTCGACAGAGGCTCAACCCTGGGGAGGCTATACTTT;TRB:TGCGCCAGCAGCTTGGCACAGGGGAGGAATCAGCCCCAGCATTTT	52	1	1
AACGTTGTCCGTCATC-1-h2-h2	h2	CD4_Naive	TRA:CAASNSLNTGFQKLVF;TRB:CASSQGRVGWEETQYF	TRA:TGTGCAGCAAGTAATTCTTTGAACACAGGCTTTCAGAAACTTGTATTT;TRB:TGCGCCAGCAGCCAAGGACGTGTAGGATGGGAAGAGACCCAGTACTTC	53	1	1
AACTCAGCAAGAAGAG-1-h2-h2	h2	Th	TRA:CAVEKAGGSYIPTF;TRB:CATTTSLSGANVLTF	TRA:TGTGCTGTGGAAAAGGCGGGAGGAAGCTACATACCTACATTT;TRB:TGTGCCACCACCACCAGTCTCTCTGGGGCCAACGTCCTGACTTTC	54	1	1
AACTCAGCAGGGAGAG-1-h2-h2	h2	CD4_Naive	TRA:CAVQGSYNTDKLIF;TRB:CASGPVEQYF;TRB:CASSIGGHQPQHF	TRA:TGTGCTGTGCAGGGATCTTATAACACCGACAAGCTCATCTTT;TRB:TGTGCCAGCGGCCCTGTCGAGCAGTACTTC;TRB:TGTGCCAGTAGTATAGGGGGCCATCAGCCCCAGCATTTT	55	1	1
AACTCAGCATGTCGAT-1-h2-h2	h2	Th	TRA:CAFMKHWGGGTSYGKLTF;TRB:CASSIEAQGTQPQHF	TRA:TGTGCTTTCATGAAGCACTGGGGTGGTGGTACTAGCTATGGAAAGCTGACATTT;TRB:TGTGCCAGTAGTATTGAAGCACAGGGCACTCAGCCCCAGCATTTT	56	1	1
AACTCAGGTATCAGTC-1-h2-h2	h2	MAIT	TRA:CAVEDSNYQLIW;TRB:CASSYIAGAADTQYF	TRA:TGTGCTGTGGAGGATAGCAACTATCAGTTAATCTGG;TRB:TGTGCCAGCAGTTACATAGCGGGAGCCGCAGATACGCAGTATTTT	57	1	1
AACTCAGTCGCCTGAG-1-h2-h2	h2	CD4_Naive	TRA:CLVGSDGNAGNMLTF;TRA:CSPNAGGTSYGKLTF;TRB:CASSFNRATEAFF	TRA:TGCCTCGTGGGTTCCGACGGTAATGCAGGCAACATGCTCACCTTT;TRA:TGTTCTCCTAATGCTGGTGGTACTAGCTATGGAAAGCTGACATTT;TRB:TGTGCCAGCAGTTTCAACAGGGCCACTGAAGCTTTCTTT	58	1	1
AACTCCCAGAAGGGTA-1-h2-h2	h2	CD4_Naive	TRA:CAVPHGSTLGRLYF;TRB:CASSLPATGVNEQFF	TRA:TGTGCCGTGCCCCATGGGTCAACCCTGGGGAGGCTATACTTT;TRB:TGTGCCAGTAGTCTACCAGCGACAGGCGTTAATGAGCAGTTCTTC	59	1	1
AACTCCCAGGATATAC-1-h2-h2	h2	CD8_Naive	TRA:CAVGIYNFNKFYF;TRB:CASSRPLAGADNEQFF	TRA:TGTGCTGTGGGAATATACAACTTCAACAAATTTTACTTT;TRB:TGTGCCAGTAGTAGGCCTCTAGCGGGAGCGGACAATGAGCAGTTCTTC	60	1	1
AACTCCCCAGCTGGCT-1-h2-h2	h2	CD8_Naive	TRA:CAVRDSWIYNQGGKLIF;TRB:CASSQQGISYEQYF	TRA:TGTGCTGTGAGAGACAGTTGGATTTATAACCAGGGAGGAAAGCTTATCTTC;TRB:TGTGCCAGCAGCCAACAGGGGATTTCTTACGAGCAGTACTTC	61	1	1
AACTCCCCAGGGCATA-1-h2-h2	h2	Th	TRA:CAFFKTSYDKVIF;TRB:CASSPNRDRGFEKLFF	TRA:TGTGCTTTCTTCAAAACCTCCTACGACAAGGTGATATTT;TRB:TGTGCCAGCTCTCCAAACCGGGACAGGGGTTTTGAAAAACTGTTTTTT	62	1	1
AACTCCCCAGGGTTAG-1-h2-h2	h2	MAIT	TRA:CAVQDSNYQLIW;TRB:CASSTGTGHTGELFF	TRA:TGTGCTGTTCAGGATAGCAACTATCAGTTAATCTGG;TRB:TGTGCCAGCAGCACCGGGACAGGGCACACCGGGGAGCTGTTTTTT	63	1	1
AACTCCCGTTCCACTC-1-h2-h2	h2	CD8_TE	TRA:CAVRDIPSGAGSYQLTF;TRB:CASSPGPPGGYTF	TRA:TGTGCTGTGAGAGACATCCCTTCTGGGGCTGGGAGTTACCAACTCACTTTC;TRB:TGTGCCAGCAGTCCCGGGCCCCCGGGGGGCTACACCTTC	2	192	>= 3
AACTCTTAGAAGGGTA-1-h2-h2	h2	Th	TRA:CAVQPYGGSQGNLIF;TRB:CASSYRDNDYGYTF	TRA:TGTGCTGTGCAGCCCTATGGAGGAAGCCAAGGAAATCTCATCTTT;TRB:TGTGCCAGCAGCTACCGGGACAATGACTATGGCTACACCTTC	64	1	1
AACTCTTAGCAGACTG-1-h2-h2	h2	CD8_Naive	TRA:CAVPWRNTPLVF;TRB:CASSPSFGSGETQYF	TRA:TGTGCTGTGCCTTGGAGAAACACACCTCTTGTCTTT;TRB:TGTGCCAGCTCACCATCTTTCGGGAGCGGAGAGACCCAGTACTTC	65	1	1
AACTCTTCAACACCTA-1-h2-h2	h2	CD4_Naive	TRA:CAAVYYGGATNKLIF;TRB:CASSHTVSNQPQHF	TRA:TGTGCAGCAGTATATTATGGTGGTGCTACAAACAAGCTCATCTTT;TRB:TGCGCCAGCAGCCATACCGTGAGCAATCAGCCCCAGCATTTT	66	1	1
AACTCTTCAGATTGCT-1-h2-h2	h2	Th	TRA:CAASLFSRGSQGNLIF;TRB:CASSLQRRAGTSVYEQYF	TRA:TGTGCAGCAAGCCTATTTAGCCGAGGAAGCCAAGGAAATCTCATCTTT;TRB:TGTGCCAGCAGCCTACAACGTCGGGCCGGGACTAGCGTCTACGAGCAGTACTTC	67	1	1
AACTCTTCATTAGGCT-1-h2-h2	h2	Th	TRA:CAASLSGGSYIPTF;TRB:CASSFGQGHWETQYF	TRA:TGTGCCGCCAGCCTATCAGGAGGAAGCTACATACCTACATTT;TRB:TGTGCCAGCAGCTTTGGGCAGGGACATTGGGAGACCCAGTACTTC	68	1	1
AACTCTTTCTAACCGA-1-h2-h2	h2	MAIT	TRA:CAVIDSNYQLIW;TRB:CASSFGTANSPLHF	TRA:TGTGCTGTGATAGACAGCAACTATCAGTTAATCTGG;TRB:TGTGCCAGCAGTTTCGGGACAGCTAATTCACCCCTCCACTTT	69	1	1
AACTCTTTCTGCAAGT-1-h2-h2	h2	Th	TRA:CAFMTQSRNTPLVF;TRB:CASSGGLAGSYEQFF	TRA:TGTGCTTTCATGACACAGTCGAGAAACACACCTCTTGTCTTT;TRB:TGTGCCAGCAGCGGGGGACTAGCGGGAAGCTATGAGCAGTTCTTC	70	1	1
AACTGGTAGTACCGGA-1-h2-h2	h2	CD4_Naive	TRA:CAFMIVGNNDMRF;TRB:CASSASAEQYF	TRA:TGTGCTTTCATGATCGTAGGTAACAATGACATGCGCTTT;TRB:TGTGCCAGCAGTGCTAGCGCCGAGCAGTACTTC	71	1	1
AACTGGTAGTACGATA-1-h2-h2	h2	CD4_Naive	TRA:CLDSEGYNTDKLIF;TRB:CASKGTPADYGYTF	TRA:TGCCTCGACAGTGAGGGTTATAACACCGACAAGCTCATCTTT;TRB:TGTGCCAGCAAAGGGACCCCGGCTGACTATGGCTACACCTTC	72	1	1
AACTGGTCATTATCTC-1-h2-h2	h2	CD4_Naive	TRA:CAMSPNNAGNMLTF;TRB:CASSPTGTREQYF	TRA:TGTGCAATGAGCCCTAATAATGCAGGCAACATGCTCACCTTT;TRB:TGTGCCAGCAGTCCTACAGGGACTAGGGAGCAGTACTTC	73	1	1
AACTGGTTCATTGCCC-1-h2-h2	h2	Th	TRA:CAGLSGGGADGLTF;TRB:CAWVSDSGNTIYF	TRA:TGTGCAGGGCTCTCAGGAGGAGGTGCTGACGGACTCACCTTT;TRB:TGTGCCTGGGTCAGCGACTCTGGAAACACCATATATTTT	74	1	1
AACTGGTTCTTGGGTA-1-h2-h2	h2	CD8_TE	TRA:CAVRDIPSGAGSYQLTF;TRB:CASSPGPPGGYTF	TRA:TGTGCTGTGAGAGACATCCCTTCTGGGGCTGGGAGTTACCAACTCACTTTC;TRB:TGTGCCAGCAGTCCCGGGCCCCCGGGGGGCTACACCTTC	2	192	>= 3
AACTTTCAGCTACCGC-1-h2-h2	h2	Th	TRA:CAVDGGANNLFF;TRB:CASSQERYEQYF	TRA:TGTGCCGTGGACGGTGGGGCAAACAACCTCTTCTTT;TRB:TGTGCCAGCAGCCAAGAGCGCTACGAGCAGTACTTC	75	1	1
AACTTTCGTAGGGTAC-1-h2-h2	h2	CD8_EM	TRA:CGTEFSGNTPLVF;TRA:CASQGGSEKLVF;TRB:CASSLMDGMNTEAFF	TRA:TGCGGCACAGAGTTTTCAGGAAACACACCTCTTGTCTTT;TRA:TGTGCTTCTCAGGGCGGATCTGAAAAGCTGGTCTTT;TRB:TGCGCCAGCAGCTTGATGGACGGCATGAACACTGAAGCTTTCTTT	76	2	2
AACTTTCGTGGCCCTA-1-h2-h2	h2	CD8_TE	TRA:CAVRDIPSGAGSYQLTF;TRB:CASSPGPPGGYTF	TRA:TGTGCTGTGAGAGACATCCCTTCTGGGGCTGGGAGTTACCAACTCACTTTC;TRB:TGTGCCAGCAGTCCCGGGCCCCCGGGGGGCTACACCTTC	2	192	>= 3
AACTTTCTCTGCTGCT-1-h2-h2	h2	MAIT	TRA:CAVMDSNYQLIW;TRB:CSARGLPSGDYNEQFF	TRA:TGTGCTGTGATGGATAGCAACTATCAGTTAATCTGG;TRB:TGCAGTGCTAGAGGCCTCCCTAGCGGAGATTACAATGAGCAGTTCTTC	77	1	1
AAGACCTAGCGCCTCA-1-h2-h2	h2	MAIT	TRA:CAVRDSNYQLIW;TRB:CASSESGDSDTQYF	TRA:TGTGCTGTGAGAGATAGCAACTATCAGTTAATCTGG;TRB:TGTGCCAGCAGTGAATCCGGGGACTCAGATACGCAGTATTTT	78	3	1
AAGACCTGTGCAGACA-1-h2-h2	h2	Th	TRA:CAVSVPGGYNKLIF;TRB:CASSPETGFNEAFF	TRA:TGTGCTGTGAGTGTGCCTGGTGGCTACAATAAGCTGATTTTT;TRB:TGTGCCAGCAGCCCCGAAACAGGGTTCAATGAAGCTTTCTTT	79	1	1
AAGACCTTCACAAACC-1-h2-h2	h2	Th	TRA:CANPPDGQKLLF;TRB:CASSNTGNEQFF	TRA:TGTGCTAACCCCCCAGATGGCCAGAAGCTGCTCTTT;TRB:TGTGCCAGCAGCAATACTGGCAATGAGCAGTTCTTC	80	1	1
AAGCCGCAGAACTCGG-1-h2-h2	h2	CD4_Naive	TRA:CAVGAGDKIIF;TRB:CASSQVGGLAGPWFF	TRA:TGTGCTGTGGGTGCAGGGGACAAGATCATCTTT;TRB:TGTGCCAGCAGCCAAGTTGGGGGATTAGCGGGACCCTGGTTCTTC	81	1	1
AAGCCGCAGATACACA-1-h2-h2	h2	Th	TRA:CVTLKAAGNKLTF;TRB:CASSHRTETYNEQFF	TRA:TGTGTCACATTGAAAGCTGCAGGCAACAAGCTAACTTTT;TRB:TGTGCCAGCAGCCATAGGACGGAAACCTACAATGAGCAGTTCTTC	82	1	1
AAGCCGCAGCTATGCT-1-h2-h2	h2	Th	TRA:CALFNNNARLMF;TRB:CASSTGLDYGYTF	TRA:TGTGCTCTTTTCAATAACAATGCCAGACTCATGTTT;TRB:TGTGCCAGTAGTACAGGTCTCGACTATGGCTACACCTTC	83	1	1
AAGCCGCAGGCCCTTG-1-h2-h2	h2	CD4_Naive	TRA:CAPMGSWGKLQF;TRB:CASSYSGVQETQYF	TRA:TGTGCACCGATGGGCAGCTGGGGGAAATTGCAGTTT;TRB:TGTGCCAGCAGTTACTCCGGGGTCCAAGAGACCCAGTACTTC	84	1	1
AAGCCGCAGGTGCTTT-1-h2-h2	h2	CD4_Naive	TRA:CALTDTGFQKLVF;TRB:CASSRRDSVQETQYF	TRA:TGTGCTCTAACCGATACAGGCTTTCAGAAACTTGTATTT;TRB:TGTGCCAGCAGTAGGAGGGACAGCGTTCAAGAGACCCAGTACTTC	85	1	1
AAGCCGCCAATAGAGT-1-h2-h2	h2	CD4_Naive	TRA:CAETGIGGFKTIF;TRB:CSARDRDNQPQHF	TRA:TGTGCAGAGACCGGGATTGGAGGCTTCAAAACTATCTTT;TRB:TGCAGTGCTAGAGATCGGGATAATCAGCCCCAGCATTTT	86	1	1
AAGCCGCCATAGGATA-1-h2-h2	h2	Th	TRA:CAASGGNTPLVF;TRB:CASSYGSETQYF	TRA:TGTGCAGCAAGCGGAGGAAACACACCTCTTGTCTTT;TRB:TGTGCCAGTAGCTATGGTTCGGAGACCCAGTACTTC	87	1	1
AAGGAGCAGACTAGGC-1-h2-h2	h2	CD4_Naive	TRA:CAASMGNAGNMLTF;TRB:CASSQEGGSYGYTF	TRA:TGTGCAGCAAGTATGGGGAATGCAGGCAACATGCTCACCTTT;TRB:TGTGCCAGCAGCCAAGAGGGAGGGAGCTATGGCTACACCTTC	88	1	1
AAGGAGCCAAGAAAGG-1-h2-h2	h2	CD8_TE	TRA:CAVGAILTGGGNKLTF;TRB:CTASSYNEQFF	TRA:TGTGCTGTGGGTGCAATACTCACGGGAGGAGGAAACAAACTCACCTTT;TRB:TGCACCGCCTCCTCTTACAATGAGCAGTTCTTC	89	12	>= 3
AAGGAGCCATGCCACG-1-h2-h2	h2	MAIT	TRA:CAVDSNYQLIW;TRA:CAVRDGDYKLSF;TRB:CASSQELAGGPDTQYF	TRA:TGTGCCGTGGATAGCAACTATCAGTTAATCTGG;TRA:TGTGCTGTGAGAGACGGGGACTACAAGCTCAGCTTT;TRB:TGCGCCAGCAGCCAAGAACTAGCGGGAGGGCCAGATACGCAGTATTTT	90	1	1
AAGGAGCGTGAGGCTA-1-h2-h2	h2	CD8_Naive	TRA:CLVDARLMF;TRA:CAVRVILWGWELPTHF;TRB:CASSLAGVADTQYF	TRA:TGCCTCGTGGACGCCAGACTCATGTTT;TRA:TGTGCTGTGAGGGTCATACTCTGGGGCTGGGAGTTACCAACTCACTTT;TRB:TGCGCCAGCAGCTTGGCCGGAGTAGCAGATACGCAGTATTTT	91	1	1
AAGGAGCTCAGCTCGG-1-h2-h2	h2	MAIT	TRA:CAAPSGGYQKVTF;TRA:CAVKDSNYQLIW;TRB:CASSVSQGANQPQHF	TRA:TGTGCTGCGCCTTCTGGGGGTTACCAGAAAGTTACCTTT;TRA:TGTGCTGTGAAGGATAGCAACTATCAGTTAATCTGG;TRB:TGTGCCAGCAGTGTGAGCCAGGGGGCTAATCAGCCCCAGCATTTT	92	1	1
AAGGAGCTCATCTGCC-1-h2-h2	h2	CD8_TE	TRA:CAMREPYSGGGADGLTF;TRB:CASGSLRPGTGRVDTQYF	TRA:TGTGCAATGAGAGAGCCTTATTCAGGAGGAGGTGCTGACGGACTCACCTTT;TRB:TGTGCTAGTGGTTCCCTACGCCCCGGGACAGGGAGGGTAGATACGCAGTATTTT	15	9	>= 3
AAGGAGCTCGGAATCT-1-h2-h2	h2	CD8_Naive	TRA:CVVLSGGNNRLAF;TRB:CASSLESGGGIDTQYF	TRA:TGTGTGGTGTTATCGGGGGGGAACAACAGACTCGCTTTT;TRB:TGTGCCAGCAGCTTAGAAAGCGGGGGGGGGATCGATACGCAGTATTTT	93	1	1
AAGGCAGAGAGATGAG-1-h2-h2	h2	Th	TRA:CAASWSNNARLMF;TRB:CASSTLWELAGGYNEQFF	TRA:TGTGCAGCAAGTTGGAGTAACAATGCCAGACTCATGTTT;TRB:TGTGCCAGCAGTACCCTTTGGGAACTAGCGGGCGGGTACAATGAGCAGTTCTTC	94	1	1
AAGGCAGAGATAGTCA-1-h2-h2	h2	Th	TRA:CAEGGRRALTF;TRB:CASSPDSTDTQYF	TRA:TGTGCCGAGGGGGGCAGGAGAGCACTTACTTTT;TRB:TGTGCCAGCAGCCCTGACAGCACAGATACGCAGTATTTT	95	1	1
AAGGCAGCATTAGCCA-1-h2-h2	h2	Th	TRA:CAYRSARAGSYQLTF;TRB:CASSPAGHGDEQYF	TRA:TGTGCTTATAGGAGCGCGCGGGCTGGGAGTTACCAACTCACTTTC;TRB:TGTGCCAGCAGCCCGGCCGGACACGGGGACGAGCAGTACTTC	96	1	1
AAGGCAGGTATTAGCC-1-h2-h2	h2	MAIT	TRA:CAVMDSNYQLIW;TRB:CASSEMTGGSDGYTF	TRA:TGTGCTGTCATGGATAGCAACTATCAGTTAATCTGG;TRB:TGTGCCAGCAGTGAAATGACAGGTGGTTCAGATGGCTACACCTTC	97	18	>= 3
AAGGCAGTCAGAAATG-1-h2-h2	h2	Th	TRA:CAMSAATGTASKLTF;TRB:CASSSNPGLAANEQFF	TRA:TGTGCAATGAGCGCGGCGACCGGCACTGCCAGTAAACTCACCTTT;TRB:TGTGCCAGCAGCTCAAACCCGGGACTAGCTGCCAATGAGCAGTTCTTC	98	1	1
AAGGTTCAGATGTTAG-1-h2-h2	h2	CD8_Naive	TRA:CAESGGGGFKTIF;TRB:CASSDPGTSGRSYEQYF	TRA:TGTGCAGAGAGTGGAGGTGGAGGCTTCAAAACTATCTTT;TRB:TGTGCCAGCAGTGACCCTGGGACTAGCGGGAGATCCTACGAGCAGTACTTC	99	1	1
AAGGTTCAGTAGATGT-1-h2-h2	h2	Th	TRA:CAI;TRB:CASSWGQGDTEAFF	TRA:TGTGCGATA;TRB:TGTGCCAGCAGTTGGGGACAGGGGGACACTGAAGCTTTCTTT	100	1	1
AAGGTTCCAATAGAGT-1-h2-h2	h2	CD8_Naive	TRA:CAARDSGYALNF;TRB:CASSHATAGVSSGANVLTF	TRA:TGTGCAGCAAGGGATTCCGGGTATGCACTCAACTTC;TRB:TGTGCCAGCAGCCACGCGACTGCTGGGGTCAGCTCTGGGGCCAACGTCCTGACTTTC	101	1	1
AAGTCTGCAGCTCGCA-1-h2-h2	h2	MAIT	TRA:CAVRDSNYQLIW;TRB:CASSDGYTGELFF	TRA:TGTGCTGTGAGAGATAGCAACTATCAGTTAATCTGG;TRB:TGTGCCAGCAGTGACGGGTACACCGGGGAGCTGTTTTTT	102	6	1
AAGTCTGCATGCCTTC-1-h2-h2	h2	Treg	TRA:CAANRRGTSGSRLTF;TRB:CASSSYREETQYF	TRA:TGTGCAGCAAATAGAAGGGGAACCAGTGGCTCTAGGTTGACCTTT;TRB:TGTGCCAGCAGCTCGTACAGGGAAGAGACCCAGTACTTC	103	1	1
AAGTCTGGTCCCTTGT-1-h2-h2	h2	CD4_Naive	TRA:CAVITGGYNKLIF;TRB:CASSQGLAGGLSSYNEQFF	TRA:TGTGCTGTGATAACTGGTGGCTACAATAAGCTGATTTTT;TRB:TGTGCCAGCAGCCAGGGACTAGCGGGAGGCCTAAGCTCCTACAATGAGCAGTTCTTC	104	1	1
AAGTCTGGTCGCGTGT-1-h2-h2	h2	CD8_Naive	TRA:CAASHPGNEKLTF;TRB:CASSFHPRTLYGYTF	TRA:TGTGCAGCATCCCATCCTGGAAATGAGAAATTAACCTTT;TRB:TGTGCCAGCAGTTTTCATCCGAGGACTCTCTATGGCTACACCTTC	105	1	1
AAGTCTGGTTGTCTTT-1-h2-h2	h2	CD8_Naive	TRA:CAGPAYGQNFVF;TRA:CAVTPTEMNRDDKIIF;TRB:CASSYGTDNSPLHF	TRA:TGTGCTGGGCCCGCTTATGGTCAGAATTTTGTCTTT;TRA:TGTGCTGTGACCCCTACGGAGATGAACAGAGATGACAAGATCATCTTT;TRB:TGTGCCAGCAGTTACGGTACAGATAATTCACCCCTCCACTTT	106	1	1
AAGTCTGTCCACGAAT-1-h2-h2	h2	Th	TRA:CALVGGGSYIPTF;TRB:CASITQGGTEAFF	TRA:TGTGCCCTAGTTGGGGGAGGAAGCTACATACCTACATTT;TRB:TGTGCCAGCATAACCCAGGGAGGGACTGAAGCTTTCTTT	107	1	1
AAGTCTGTCGATAGAA-1-h2-h2	h2	MAIT	TRA:CAVTDSNYQLIW;TRB:CSARVQGGGDYEQYF	TRA:TGTGCTGTAACGGATAGCAACTATCAGTTAATCTGG;TRB:TGCAGTGCTAGAGTCCAGGGGGGAGGGGACTACGAGCAGTACTTC	108	2	2
AAGTCTGTCTGTGCAA-1-h2-h2	h2	CD8_TE	TRA:CAVRDIPSGAGSYQLTF;TRB:CASSPGPPGGYTF	TRA:TGTGCTGTGAGAGACATCCCTTCTGGGGCTGGGAGTTACCAACTCACTTTC;TRB:TGTGCCAGCAGTCCCGGGCCCCCGGGGGGCTACACCTTC	2	192	>= 3
AATCCAGAGAGAGCTC-1-h2-h2	h2	MAIT	TRA:CAVRDSNYQLIW;TRB:CASSQDPTGGYEQYF	TRA:TGTGCTGTGAGAGATAGCAACTATCAGTTAATCTGG;TRB:TGTGCCAGCAGCCAAGACCCGACAGGGGGCTACGAGCAGTACTTC	109	3	2
AATCCAGAGGCCCTTG-1-h2-h2	h2	CD4_Naive	TRA:CAAPNSNSGYALNF;TRB:CASSQGVAGVHEQYF	TRA:TGTGCAGCACCCAACTCAAATTCCGGGTATGCACTCAACTTC;TRB:TGTGCCAGCAGCCAAGGGGTAGCGGGAGTCCACGAGCAGTACTTC	110	1	1
AATCCAGAGGCTAGGT-1-h2-h2	h2	CD4_Naive	TRA:CAASFGSAGNKLTF;TRB:CSARGSYEQYF	TRA:TGTGCAGCAAGTTTTGGCTCCGCAGGCAACAAGCTAACTTTT;TRB:TGCAGTGCTAGAGGTTCCTACGAGCAGTACTTC	111	1	1
AATCCAGAGTCAAGGC-1-h2-h2	h2	Th	TRA:CAVIGWRTGANNLFF;TRB:CASSPPPLSSGANVLTF	TRA:TGTGCTGTGATCGGGTGGAGGACTGGGGCAAACAACCTCTTCTTT;TRB:TGTGCCAGCAGCCCACCGCCCCTAAGTTCTGGGGCCAACGTCCTGACTTTC	112	1	1
AATCCAGGTGCACTTA-1-h2-h2	h2	Th	TRA:CAENILGNTPLVF;TRB:CASTSRGSGTDTQYF	TRA:TGTGCAGAGAATATTCTGGGAAACACACCTCTTGTCTTT;TRB:TGTGCCAGCACCTCGAGGGGGTCGGGCACAGATACGCAGTATTTT	113	1	1
AATCCAGGTGCGGTAA-1-h2-h2	h2	CD8_EM	TRA:CAMRVNYGQNFVF;TRB:CASSLALGLAGVASDEQFF	TRA:TGTGCAATGAGGGTAAACTATGGTCAGAATTTTGTCTTT;TRB:TGTGCCAGCAGCTTAGCCTTAGGACTAGCGGGAGTGGCATCGGATGAGCAGTTCTTC	114	10	>= 3
AATCCAGTCGGTCTAA-1-h2-h2	h2	CD4_Naive	TRA:CAASDQGAQKLVF;TRB:CASRIPGLAKYF	TRA:TGTGCAGCAAGCGATCAGGGAGCCCAGAAGCTGGTATTT;TRB:TGTGCCAGCAGGATACCGGGACTTGCCAAATATTTT	115	1	1
AATCCAGTCTGCAGTA-1-h2-h2	h2	MAIT	TRA:CAVMDSNYQLIW;TRB:CASSHRVETDTQYF	TRA:TGTGCTGTTATGGATAGCAACTATCAGTTAATCTGG;TRB:TGTGCCAGCAGCCACCGGGTTGAGACAGATACGCAGTATTTT	116	1	1
AATCGGTCAATGGAGC-1-h2-h2	h2	MAIT	TRA:CASMDSNYQLIW;TRB:CASTAGTDLRVEYF	TRA:TGTGCTTCAATGGATAGCAACTATCAGTTAATCTGG;TRB:TGTGCCAGCACGGCGGGGACAGATCTACGAGTGGAGTACTTC	117	1	1
AATCGGTCATCCTTGC-1-h2-h2	h2	CD8_Naive	TRA:CAVQADSNYQLIW;TRB:CASSLGSGETQYF	TRA:TGTGCTGTGCAGGCGGATAGCAACTATCAGTTAATCTGG;TRB:TGTGCCAGCAGCCTCGGGAGCGGCGAGACCCAGTACTTC	118	1	1
AATCGGTGTCAAACTC-1-h2-h2	h2	Th	TRA:CAMTVSSYGQNFVF;TRB:CASSLDMDQPQHF	TRA:TGTGCAATGACCGTTTCATCCTATGGTCAGAATTTTGTCTTT;TRB:TGCGCCAGCAGCTTGGATATGGATCAGCCCCAGCATTTT	119	1	1
AATCGGTGTCCAACTA-1-h2-h2	h2	MAIT	TRA:CAVLDSNYQLIW;TRB:CASSDTSGSGIGGELFF	TRA:TGTGCTGTATTGGATAGCAACTATCAGTTAATCTGG;TRB:TGTGCCAGCAGTGACACAAGCGGGAGTGGCATTGGCGGGGAGCTGTTTTTT	34	34	>= 3
AATCGGTGTGCATCTA-1-h2-h2	h2	CD4_Naive	TRA:CAVRTLGGYQKVTF;TRB:CASSIVGEGIYEQYF	TRA:TGTGCTGTGAGAACTCTGGGGGGTTACCAGAAAGTTACCTTT;TRB:TGTGCCAGTAGTATTGTAGGGGAGGGAATCTACGAGCAGTACTTC	120	1	1
AATCGGTTCAGTGCAT-1-h2-h2	h2	Treg	TRA:CATDSIPQGGSEKLVF;TRB:CAIMGSAVGEQYF	TRA:TGTGCTACGGACTCGATTCCTCAGGGCGGATCTGAAAAGCTGGTCTTT;TRB:TGTGCCATCATGGGGTCGGCGGTAGGCGAGCAGTACTTC	121	1	1
ACACCAAAGAGTCTGG-1-h2-h2	h2	MAIT	TRA:CAVMDSNYQLIW;TRB:CASSYSGTSGQETQYF	TRA:TGTGCTGTGATGGATAGCAACTATCAGTTAATCTGG;TRB:TGTGCCAGCAGTTACTCGGGGACTAGCGGCCAAGAGACCCAGTACTTC	122	1	1
ACACCAAAGATGTTAG-1-h2-h2	h2	CD4_Naive	TRA:CASGHTGGFKTIF;TRB:CASSQALPGQGAGELFF	TRA:TGTGCTTCGGGACATACTGGAGGCTTCAAAACTATCTTT;TRB:TGCGCCAGCAGCCAAGCCCTACCGGGACAGGGGGCCGGGGAGCTGTTTTTT	123	1	1
ACACCAAAGCCGGTAA-1-h2-h2	h2	MAIT	TRA:CAVMDSNYQLIW;TRB:CSARDPRERESGEQYF	TRA:TGTGCTGTCATGGATAGCAACTATCAGTTAATCTGG;TRB:TGCAGTGCTAGAGATCCTCGGGAGCGGGAGTCCGGTGAGCAGTACTTC	124	1	1
ACACCAAAGTACGATA-1-h2-h2	h2	CD4_Naive	TRA:CAMREGRGANAGKSTF;TRB:CAWSASGLPYNEQFF	TRA:TGTGCAATGAGAGAGGGCCGAGGAGCCAATGCAGGCAAATCAACCTTT;TRB:TGTGCCTGGAGTGCTTCAGGACTCCCCTACAATGAGCAGTTCTTC	125	1	1
ACACCAACAAGTACCT-1-h2-h2	h2	CD8_Naive	TRA:CALSEADQANDYKLSF;TRB:CASSLGGTGGTGANVLTF	TRA:TGTGCTCTGAGTGAGGCGGATCAGGCTAACGACTACAAGCTCAGCTTT;TRB:TGTGCCAGCAGCTTAGGGGGGACAGGGGGTACTGGGGCCAACGTCCTGACTTTC	126	1	1
ACACCAAGTGTGGTTT-1-h2-h2	h2	CD8_Naive	TRA:CAALNTGNQFYF;TRB:CASSPSPTDGGETQYF	TRA:TGTGCAGCGCTTAACACCGGTAACCAGTTCTATTTT;TRB:TGTGCCAGCAGCCCCTCCCCCACCGATGGGGGAGAGACCCAGTACTTC	127	1	1
ACACCAATCTGCCCTA-1-h2-h2	h2	MAIT	TRA:CAVRDRDDKIIF;TRA:CVPQRGGKLIF;TRB:CASSPEDGGSYNEQFF	TRA:TGTGCTGTGAGAGATCGTGATGACAAGATCATCTTT;TRA:TGTGTGCCTCAACGGGGGGGAAAGCTTATCTTC;TRB:TGTGCCAGCAGCCCAGAAGATGGGGGCTCCTACAATGAGCAGTTCTTC	128	1	1
ACACCCTAGGATGGTC-1-h2-h2	h2	CD8_Naive	TRA:CAVRGSQGNLIF;TRB:CASSLSGLIYEQYF	TRA:TGTGCTGTGCGGGGAAGCCAAGGAAATCTCATCTTT;TRB:TGTGCCAGCAGTTTATCAGGGTTGATCTACGAGCAGTACTTC	129	1	1
ACACCCTCACCTATCC-1-h2-h2	h2	CD4_Naive	TRA:CAEVSGGYNKLIF;TRB:CSATPAFEAFF	TRA:TGTGCAGAGGTATCTGGTGGCTACAATAAGCTGATTTTT;TRB:TGCAGTGCTACCCCGGCCTTTGAAGCTTTCTTT	130	1	1
ACACCCTCAGCTTCGG-1-h2-h2	h2	Th	TRA:CAGEASGGAQKLVF;TRB:CASSYGQGAGYTF	TRA:TGTGCAGGGGAGGCCTCGGGGGGAGCCCAGAAGCTGGTATTT;TRB:TGTGCCAGCAGTTACGGACAGGGGGCGGGCTACACCTTC	131	1	1
ACACCCTCAGGACGTA-1-h2-h2	h2	MAIT	TRA:CAVRDSNYQLIW;TRB:CASSHQADGSYEQYF	TRA:TGTGCTGTGAGAGATAGCAACTATCAGTTAATCTGG;TRB:TGTGCCAGCAGCCACCAAGCCGACGGCTCCTACGAGCAGTACTTC	132	1	1
ACACCCTCAGTATAAG-1-h2-h2	h2	Th	TRA:CAMRLYTGNQFYF;TRB:CASSVAPDYQPQHF	TRA:TGTGCAATGAGACTTTATACCGGTAACCAGTTCTATTTT;TRB:TGTGCCAGCAGCGTAGCCCCTGACTATCAGCCCCAGCATTTT	133	1	1
ACACCCTCATCGTCGG-1-h2-h2	h2	CD4_Naive	TRA:CAVNVGRRALTF;TRA:CAVGENTDKLIF;TRB:CASSYSQENYGYTF	TRA:TGTGCCGTGAATGTGGGCAGGAGAGCACTTACTTTT;TRA:TGTGCTGTGGGGGAAAACACCGACAAGCTCATCTTT;TRB:TGTGCCAGCAGTTACAGCCAGGAGAACTATGGCTACACCTTC	134	1	1
ACACCCTGTTCCCTTG-1-h2-h2	h2	CD4_Naive	TRA:CALSDSLVNTDKLIF;TRB:CASSSGEGYEQYF	TRA:TGTGCTCTGAGTGATTCCCTTGTAAACACCGACAAGCTCATCTTT;TRB:TGTGCCAGCAGCTCAGGGGAGGGCTACGAGCAGTACTTC	135	1	1
ACACCCTTCAAAGACA-1-h2-h2	h2	CD4_Naive	TRA:CALNDNYGQNFVF;TRB:CASSPRRNTEAFF	TRA:TGTGCTCTGAACGATAACTATGGTCAGAATTTTGTCTTT;TRB:TGCGCCAGCAGCCCTCGACGGAACACTGAAGCTTTCTTT	136	1	1
ACACCCTTCACTCTTA-1-h2-h2	h2	CD8_Naive	TRA:CALDSNAGNNRKLIW;TRB:CATSRGMNQPQHF	TRA:TGTGCTCTAGACTCTAATGCTGGCAACAACCGTAAGCTGATTTGG;TRB:TGTGCCACCAGCAGAGGCATGAATCAGCCCCAGCATTTT	137	1	1
ACACCCTTCAGGATCT-1-h2-h2	h2	CD4_Naive	TRA:CAASKAAGTALIF;TRB:CATQGAHVEKLFF	TRA:TGTGCAGCAAGTAAGGCAGCAGGAACTGCTCTGATCTTT;TRB:TGTGCCACTCAGGGGGCGCACGTTGAAAAACTGTTTTTT	138	1	1
ACACCCTTCGCCATAA-1-h2-h2	h2	Th	TRA:CAVRGTSGSRLTF;TRB:CSAGLAGGGTQYF	TRA:TGTGCTGTGAGGGGGACCAGTGGCTCTAGGTTGACCTTT;TRB:TGCAGTGCTGGACTAGCGGGAGGGGGTACGCAGTATTTT	139	1	1
ACACCGGCAATGGTCT-1-h2-h2	h2	Th	TRA:CVVTPSYNTDKLIF;TRB:CASRVNGVLYGYTF	TRA:TGTGTGGTGACCCCATCTTATAACACCGACAAGCTCATCTTT;TRB:TGTGCCAGCAGGGTTAATGGGGTTCTCTATGGCTACACCTTC	140	1	1
ACACCGGCATGGATGG-1-h2-h2	h2	CD8_TE	TRA:CALSEAGQDGANSKLTF;TRB:CASSWWPTSNYGYTF	TRA:TGTGCTCTGAGTGAGGCAGGTCAAGATGGAGCCAATAGTAAGCTGACATTT;TRB:TGCGCCAGCAGCTGGTGGCCGACCTCTAACTATGGCTACACCTTC	141	1	1
ACACCGGCATGGGAAC-1-h2-h2	h2	CD4_Naive	TRA:CAMSPQNDKLSF;TRB:CASSQDVGLRFTEAFF	TRA:TGTGCAATGAGCCCCCAGAACGACAAGCTCAGCTTT;TRB:TGTGCCAGCAGCCAAGATGTAGGACTGCGGTTCACTGAAGCTTTCTTT	142	1	1
ACACCGGTCAGTTAGC-1-h2-h2	h2	CD4_Naive	TRA:CAASPRSNDYKLSF;TRB:CARSRDNYYEQYF	TRA:TGTGCAGCAAGCCCACGTTCTAACGACTACAAGCTCAGCTTT;TRB:TGTGCCAGATCCAGGGATAACTACTACGAGCAGTACTTC	143	1	1
ACACCGGTCCAAAGTC-1-h2-h2	h2	CD8_EM	TRA:CAVREDSNYQLIW;TRB:CASSVATGDDTEAFF	TRA:TGTGCTGTGAGAGAGGATAGCAACTATCAGTTAATCTGG;TRB:TGTGCCAGCAGCGTAGCTACCGGGGACGACACTGAAGCTTTCTTT	144	2	2
ACACCGGTCCTAAGTG-1-h2-h2	h2	CD8_Naive	TRA:CALSEARGNSGGYQKVTF;TRB:CASSPRGSYNEQFF	TRA:TGTGCTCTGAGTGAGGCTCGGGGGAATTCTGGGGGTTACCAGAAAGTTACCTTT;TRB:TGCGCCAGCAGCCCCCGGGGCAGTTACAATGAGCAGTTCTTC	145	1	1
ACACTGAAGTCCATAC-1-h2-h2	h2	CD4_Naive	TRA:CAASPTNAGGTSYGKLTF;TRB:CASSYGTGHSGNTIYF	TRA:TGTGCAGCAAGCCCCACTAATGCTGGTGGTACTAGCTATGGAAAGCTGACATTT;TRB:TGTGCCAGCAGTTACGGGACAGGACACTCTGGAAACACCATATATTTT	146	1	1
ACACTGACAATAAGCA-1-h2-h2	h2	Th	TRA:CAVESSNTGKLIF;TRB:CASSLLKSEAFF	TRA:TGTGCTGTGGAATCTAGCAACACAGGCAAACTAATCTTT;TRB:TGTGCCAGCAGTTTATTAAAGTCTGAAGCTTTCTTT	147	2	1
ACACTGACATGTCCTC-1-h2-h2	h2	MAIT	TRA:CAVLDSNYQLIW;TRB:CASSDTSGSGIGGELFF	TRA:TGTGCTGTATTGGATAGCAACTATCAGTTAATCTGG;TRB:TGTGCCAGCAGTGACACAAGCGGGAGTGGCATTGGCGGGGAGCTGTTTTTT	34	34	>= 3
ACACTGAGTCGGCATC-1-h2-h2	h2	Th	TRA:CAALTGNQFYF;TRB:CAWSVSGYEQYF	TRA:TGTGCCGCCCTCACCGGTAACCAGTTCTATTTT;TRB:TGTGCCTGGAGTGTCTCAGGGTACGAGCAGTACTTC	148	1	1
ACACTGAGTGCACTTA-1-h2-h2	h2	CD4_Naive	TRA:CVLSNDYKLSF;TRB:CASSMSTALNTGELFF	TRA:TGTGTGCTTTCTAACGACTACAAGCTCAGCTTT;TRB:TGTGCCAGTAGTATGTCGACGGCCTTGAACACCGGGGAGCTGTTTTTT	149	1	1
ACACTGATCCATTCTA-1-h2-h2	h2	CD4_Naive	TRA:CAASEGSDMRF;TRB:CATETGGGGDTQYF	TRA:TGTGCAGCAAGTGAGGGGAGTGACATGCGCTTT;TRB:TGTGCCACCGAGACAGGGGGCGGGGGAGATACGCAGTATTTT	150	1	1
ACAGCCGAGCTTTGGT-1-h2-h2	h2	CD8_Naive	TRA:CATDPIYNQGGKLIF;TRA:CAGRTGANSKLTF;TRB:CASRRLAGGSGNEQFF	TRA:TGTGCTACGGACCCGATTTATAACCAGGGAGGAAAGCTTATCTTC;TRA:TGTGCTGGGCGTACTGGAGCCAATAGTAAGCTGACATTT;TRB:TGTGCCAGCAGACGACTAGCGGGAGGGTCGGGCAATGAGCAGTTCTTC	151	1	1
ACAGCCGAGGGATGGG-1-h2-h2	h2	Th	TRA:CAYFYGGATNKLIF;TRB:CASSVEGGIGLAGTSYNEQFF	TRA:TGTGCTTACTTCTATGGTGGTGCTACAAACAAGCTCATCTTT;TRB:TGTGCCAGCAGCGTAGAGGGGGGTATCGGGCTAGCGGGTACCTCCTACAATGAGCAGTTCTTC	152	1	1
ACAGCCGAGTGAACGC-1-h2-h2	h2	Th	TRA:CFLLAPGGYNKLIF;TRA:CAVQTYGNNRLAF;TRB:CASSYPPKTEQYF	TRA:TGCTTTTTACTTGCTCCTGGTGGCTACAATAAGCTGATTTTT;TRA:TGTGCTGTGCAGACCTATGGGAACAACAGACTCGCTTTT;TRB:TGTGCCAGCAGTTACCCCCCCAAAACGGAGCAGTACTTC	153	1	1
ACAGCCGGTCGATTGT-1-h2-h2	h2	Th	TRA:CAVRPRGSTLGRLYF;TRB:CASSYGENTEAFF	TRA:TGTGCTGTGAGGCCAAGAGGCTCAACCCTGGGGAGGCTATACTTT;TRB:TGTGCCAGCAGTTATGGGGAGAACACTGAAGCTTTCTTT	154	1	1
ACAGCCGTCCGCAGTG-1-h2-h2	h2	CD8_EM	TRA:CAMREGPPSAGNNRKLIW;TRB:CASSGQVGNEQFF	TRA:TGTGCAATGAGAGAGGGCCCGCCAAGTGCTGGCAACAACCGTAAGCTGATTTGG;TRB:TGTGCCAGCAGCGGACAGGTGGGCAATGAGCAGTTCTTC	155	2	2
ACAGCCGTCGTTGCCT-1-h2-h2	h2	CD8_EM	TRA:CVVSDGYGGATNKLIF;TRB:CASLSLATHGNEQFF	TRA:TGTGTTGTGAGTGATGGGTATGGTGGTGCTACAAACAAGCTCATCTTT;TRB:TGTGCCAGCCTAAGCCTAGCGACCCATGGCAATGAGCAGTTCTTC	156	5	>= 3
ACAGCCGTCTGAGTGT-1-h2-h2	h2	Treg	TRA:CVVSVGYGNKLVF;TRB:CASSIVIAGDYEQYF	TRA:TGTGTGGTGAGCGTCGGATATGGAAACAAGCTGGTCTTT;TRB:TGTGCCAGTAGTATCGTGATAGCGGGAGACTACGAGCAGTACTTC	157	1	1
ACAGCTACAGTTTACG-1-h2-h2	h2	CD8_TE	TRA:CVVSDRGSTLGRLYF;TRB:CASSGKDYPAQETQYF	TRA:TGTGTGGTGAGCGACAGAGGCTCAACCCTGGGGAGGCTATACTTT;TRB:TGTGCCAGCAGTGGGAAGGACTACCCGGCCCAAGAGACCCAGTACTTC	158	9	>= 3
ACAGCTAGTATTCTCT-1-h2-h2	h2	Th	TRA:CAVQAAIQGAQKLVF;TRB:CASSRNLNQPQHF	TRA:TGTGCTGTGCAGGCTGCTATTCAGGGAGCCCAGAAGCTGGTATTT;TRB:TGTGCCAGCAGCCGAAACCTCAATCAGCCCCAGCATTTT	159	1	1
ACAGCTAGTCCGCTGA-1-h2-h2	h2	CD8_Naive	TRA:CALPPLKAGNNRKLIW;TRB:CASSLGGDTQYF	TRA:TGTGCTCTGCCTCCCCTAAAAGCTGGCAACAACCGTAAGCTGATTTGG;TRB:TGTGCCAGCAGCTTAGGGGGGGATACGCAGTATTTT	160	1	1
ACAGCTATCCGAAGAG-1-h2-h2	h2	Th	TRA:CIFHSGGGADGLTF;TRB:CSAAPGLAIHEQYF	TRA:TGCATTTTTCATTCAGGAGGAGGTGCTGACGGACTCACCTTT;TRB:TGCAGTGCTGCCCCGGGACTAGCAATCCACGAGCAGTACTTC	161	1	1
ACAGCTATCCTCTAGC-1-h2-h2	h2	CD8_Naive	TRA:CAVSEASSASKIIF;TRB:CASLVSLRNEQFF	TRA:TGTGCTGTGAGTGAAGCCAGCAGTGCTTCCAAGATAATCTTT;TRB:TGTGCCAGCCTTGTATCTTTGAGGAATGAGCAGTTCTTC	162	1	1
ACAGCTATCGGCGGTT-1-h2-h2	h2	Treg	TRA:CAASIGGSNYKLTF;TRB:CASSLLAGEQYF	TRA:TGTGCAGCAAGTATAGGAGGTAGCAACTATAAACTGACATTT;TRB:TGTGCCAGCAGTTTATTAGCGGGCGAGCAGTACTTC	163	1	1
ACATACGAGAATGTTG-1-h2-h2	h2	CD8_TE	TRA:CAVRDIPSGAGSYQLTF;TRB:CASSPGPPGGYTF	TRA:TGTGCTGTGAGAGACATCCCTTCTGGGGCTGGGAGTTACCAACTCACTTTC;TRB:TGTGCCAGCAGTCCCGGGCCCCCGGGGGGCTACACCTTC	2	192	>= 3
ACATACGCACTAGTAC-1-h2-h2	h2	Th	TRA:CAVNGAGNNRKLIW;TRB:CATSGGNQETQYF	TRA:TGTGCCGTGAACGGTGCTGGCAACAACCGTAAGCTGATTTGG;TRB:TGTGCCACCAGTGGGGGGAACCAAGAGACCCAGTACTTC	164	1	1
ACATACGCAGGCAGTA-1-h2-h2	h2	Th	TRA:CAVRSLTGGGNKLTF;TRB:CASRQTARGTLTGELFF	TRA:TGTGCTGTGAGATCACTCACGGGAGGAGGAAACAAACTCACCTTT;TRB:TGTGCCAGCAGACAAACTGCCCGGGGGACCCTAACCGGGGAGCTGTTTTTT	165	1	1
ACATCAGAGGGTTCCC-1-h2-h2	h2	CD8_Naive	TRA:CVVSATSGTYKYIF;TRB:CASSFMPGTRGIANEKLFF	TRA:TGTGTTGTGAGTGCTACCTCAGGAACCTACAAATACATCTTT;TRB:TGTGCCAGCAGTTTTATGCCCGGGACCCGGGGTATAGCTAATGAAAAACTGTTTTTT	166	1	1
ACATCAGAGTGTCCCG-1-h2-h2	h2	Th	TRA:CAERDPSNTGKLIF;TRB:CAISSGLAGGSGNEQFF	TRA:TGTGCAGAGCGGGATCCTAGCAACACAGGCAAACTAATCTTT;TRB:TGTGCCATCAGTTCCGGACTAGCGGGAGGGTCGGGAAATGAGCAGTTCTTC	167	1	1
ACATCAGCAATAAGCA-1-h2-h2	h2	CD8_Naive	TRA:CALGDYAGNNRKLIW;TRB:CATSDGTSRNEQFF	TRA:TGTGCTCTAGGGGATTATGCTGGCAACAACCGTAAGCTGATTTGG;TRB:TGTGCCACCAGTGATGGGACTAGCAGGAATGAGCAGTTCTTC	168	1	1
ACATCAGCACCCATTC-1-h2-h2	h2	CD8_TE	TRA:CAVRDIPSGAGSYQLTF;TRB:CASSPGPPGGYTF	TRA:TGTGCTGTGAGAGACATCCCTTCTGGGGCTGGGAGTTACCAACTCACTTTC;TRB:TGTGCCAGCAGTCCCGGGCCCCCGGGGGGCTACACCTTC	2	192	>= 3
ACATCAGCATAACCTG-1-h2-h2	h2	CD4_Naive	TRA:CALEEGGATNKLIF;TRA:CAVARYGGSQGNLIF;TRB:CASSSSGRTTDTQYF	TRA:TGTGCTCTCGAGGAGGGTGGTGCTACAAACAAGCTCATCTTT;TRA:TGTGCTGTGGCTCGTTATGGAGGAAGCCAAGGAAATCTCATCTTT;TRB:TGTGCCAGCAGCTCGAGCGGGAGAACCACAGATACGCAGTATTTT	169	1	1
ACATCAGCATGTTCCC-1-h2-h2	h2	CD4_Naive	TRA:CALNSGGGGNKLTF;TRB:CTTTGRDTDTQYF	TRA:TGTGCTCTGAATTCGGGGGGAGGAGGAAACAAACTCACCTTT;TRB:TGCACCACTACGGGGAGAGACACAGATACGCAGTATTTT	170	1	1
ACATCAGGTAGCGTCC-1-h2-h2	h2	Th	TRA:CALRSHQGAQKLVF;TRB:CASSRPLAGGRLANTGELFF	TRA:TGTGCTCTAAGGAGCCATCAGGGAGCCCAGAAGCTGGTATTT;TRB:TGTGCCAGCAGCCGACCACTAGCGGGAGGGCGATTGGCGAACACCGGGGAGCTGTTTTTT	171	1	1
ACATCAGGTTATTCTC-1-h2-h2	h2	CD4_Naive	TRA:CALRAYGGSQGNLIF;TRB:CSVERAGVATDTQYF	TRA:TGTGCTCTGAGGGCTTATGGAGGAAGCCAAGGAAATCTCATCTTT;TRB:TGCAGCGTTGAGAGGGCAGGGGTGGCCACAGATACGCAGTATTTT	172	1	1
ACATCAGTCTGTCAAG-1-h2-h2	h2	CD4_Naive	TRA:CIAYSGAGSYQLTF;TRB:CASSYGGAGGYTF	TRA:TGCATCGCATACTCTGGGGCTGGGAGTTACCAACTCACTTTC;TRB:TGTGCCAGCAGTTATGGGGGGGCGGGTGGCTACACCTTC	173	1	1
ACATGGTAGCTGATAA-1-h2-h2	h2	Th	TRA:CAASRGNTDKLIF;TRB:CASSQVSGINQPQHF	TRA:TGTGCAGCAAGCCGGGGAAACACCGACAAGCTCATCTTT;TRB:TGTGCCAGCAGCCAAGTGTCAGGGATCAATCAGCCCCAGCATTTT	174	1	1
ACATGGTAGGCAGTCA-1-h2-h2	h2	Th	TRA:CALTAAGNKLTF;TRB:CSVQPPGQGPWEQFF	TRA:TGTGCTCTAACAGCTGCAGGCAACAAGCTAACTTTT;TRB:TGCAGCGTTCAACCCCCGGGACAGGGGCCCTGGGAGCAGTTCTTC	175	1	1
ACATGGTAGGCCGAAT-1-h2-h2	h2	CD8_Naive	TRA:CAYRKNYGGSQGNLIF;TRB:CASSQDRAGPYEQYF	TRA:TGTGCTTATAGGAAGAATTATGGAGGAAGCCAAGGAAATCTCATCTTT;TRB:TGCGCCAGCAGCCAAGACAGGGCTGGACCCTACGAGCAGTACTTC	176	1	1
ACATGGTAGGGAAACA-1-h2-h2	h2	CD8_TE	TRA:CILRASSGGSNYKLTF;TRB:CASSLSPSGSHEQYF	TRA:TGCATCCTGAGAGCCTCTAGTGGAGGTAGCAACTATAAACTGACATTT;TRB:TGTGCCAGCAGCTTAAGCCCTAGCGGGAGCCACGAGCAGTACTTC	177	24	>= 3
ACATGGTAGTCCATAC-1-h2-h2	h2	Th	TRA:CAASVYSNTGKLIF;TRB:CASSQRGLAGTDTQYF	TRA:TGTGCAGCAAGCGTTTATAGCAACACAGGCAAACTAATCTTT;TRB:TGTGCCAGCAGCCAACGCGGACTAGCGGGAACAGATACGCAGTATTTT	178	1	1
ACATGGTAGTTCGCGC-1-h2-h2	h2	Th	TRA:CAVGGISNFGNEKLTF;TRB:CAITVSGTSYEQYF	TRA:TGTGCTGTGGGGGGGATATCTAACTTTGGAAATGAGAAATTAACCTTT;TRB:TGTGCCATCACCGTAAGCGGGACTTCCTACGAGCAGTACTTC	179	1	1
ACATGGTCACTTCGAA-1-h2-h2	h2	CD8_TE	TRA:CAVRDIPSGAGSYQLTF;TRB:CASSPGPPGGYTF	TRA:TGTGCTGTGAGAGACATCCCTTCTGGGGCTGGGAGTTACCAACTCACTTTC;TRB:TGTGCCAGCAGTCCCGGGCCCCCGGGGGGCTACACCTTC	2	192	>= 3
ACATGGTGTATATCCG-1-h2-h2	h2	Th	TRA:CVVMTNFGNEKLTF;TRB:CASQGGTGESSYEQYF	TRA:TGTGTGGTGATGACTAACTTTGGAAATGAGAAATTAACCTTT;TRB:TGTGCCAGCCAAGGGGGTACGGGGGAGAGCTCCTACGAGCAGTACTTC	180	1	1
ACATGGTGTGTTGGGA-1-h2-h2	h2	CD4_Naive	TRA:CAVRMDSSYKLIF;TRB:CATSDVGQGALEQFF	TRA:TGTGCTGTCCGGATGGATAGCAGCTATAAATTGATCTTC;TRB:TGTGCCACCAGTGACGTGGGACAGGGGGCATTAGAGCAGTTCTTC	181	1	1
ACATGGTGTTACCGAT-1-h2-h2	h2	Th	TRA:CAVGADSNDYKLSF;TRB:CASSHLGQEDTEAFF	TRA:TGTGCCGTGGGGGCGGATTCTAACGACTACAAGCTCAGCTTT;TRB:TGTGCCAGCAGCCACTTAGGACAGGAGGACACTGAAGCTTTCTTT	182	1	1
ACATGGTTCAATCTCT-1-h2-h2	h2	CD4_Naive	TRA:CVVTHPSYNTDKLIF;TRB:CAWSSSGQPQHF	TRA:TGTGTGGTGACCCACCCATCTTATAACACCGACAAGCTCATCTTT;TRB:TGTGCCTGGAGTTCTTCGGGACAGCCCCAGCATTTT	183	1	1
ACATGGTTCACCATAG-1-h2-h2	h2	CD8_Naive	TRA:CAISGSARQLTF;TRB:CSVSTPTANGYTF	TRA:TGTGCCATTTCTGGTTCTGCAAGGCAACTGACCTTT;TRB:TGCAGCGTTTCTACCCCGACAGCGAACGGCTACACCTTC	184	1	1
ACATGGTTCTTGTACT-1-h2-h2	h2	CD8_Naive	TRA:CAPNTSGTYKYIF;TRA:CAVLYNFNKFYF;TRB:CASSGSGSLETQYF	TRA:TGTGCCCCGAATACCTCAGGAACCTACAAATACATCTTT;TRA:TGTGCTGTGCTATACAACTTCAACAAATTTTACTTT;TRB:TGTGCCAGCAGCGGTAGCGGGAGCCTTGAGACCCAGTACTTC	185	1	1
ACCAGTAAGGTAAACT-1-h2-h2	h2	CD4_Naive	TRA:CAASSNSGYALNF;TRB:CASSSQGARDTQYF	TRA:TGTGCAGCCAGTTCAAATTCCGGGTATGCACTCAACTTC;TRB:TGCGCCAGCAGCTCCCAGGGGGCAAGAGATACGCAGTATTTT	186	1	1
ACCAGTAAGGTGCTTT-1-h2-h2	h2	CD4_Naive	TRA:CVVNGEGEPGANNLFF;TRB:CASSVSRGSATGELFF	TRA:TGTGTGGTGAACGGTGAGGGGGAACCTGGGGCAAACAACCTCTTCTTT;TRB:TGTGCCAGCAGCGTATCACGAGGGAGTGCCACCGGGGAGCTGTTTTTT	187	1	1
ACCAGTAAGTTAACGA-1-h2-h2	h2	CD8_TE	TRA:CAMRVNYGQNFVF;TRB:CASSLALGLAGVASDEQFF	TRA:TGTGCAATGAGGGTAAACTATGGTCAGAATTTTGTCTTT;TRB:TGTGCCAGCAGCTTAGCCTTAGGACTAGCGGGAGTGGCATCGGATGAGCAGTTCTTC	114	10	>= 3
ACCAGTATCCCGGATG-1-h2-h2	h2	Th	TRA:CIVQMNTGFQKLVF;TRB:CSAVRRKSYNEQFF	TRA:TGCATCGTTCAGATGAACACAGGCTTTCAGAAACTTGTATTT;TRB:TGCAGTGCGGTCCGCCGCAAATCCTACAATGAGCAGTTCTTC	188	1	1
ACCAGTATCGTTGCCT-1-h2-h2	h2	CD4_Naive	TRA:CAVRHNTNAGKSTF;TRB:CASSSKTTGSYEQYF	TRA:TGTGCTGTGAGGCATAACACCAATGCAGGCAAATCAACCTTT;TRB:TGTGCCAGTTCCTCTAAGACGACAGGGAGTTACGAGCAGTACTTC	189	1	1
ACCCACTAGAATGTTG-1-h2-h2	h2	CD8_Naive	TRA:CALTDKLIF;TRB:CASSSTEYEQYF	TRA:TGTGCTCTAACCGACAAGCTCATCTTT;TRB:TGTGCCAGCAGCTCGACCGAATACGAGCAGTACTTC	190	1	1
ACCCACTAGACGCAAC-1-h2-h2	h2	CD8_Naive	TRA:CILRLQTNAGGTSYGKLTF;TRB:CASRNGLAGPLGTQYF	TRA:TGCATCCTGAGGTTACAAACTAATGCTGGTGGTACTAGCTATGGAAAGCTGACATTT;TRB:TGTGCCAGCAGAAACGGACTAGCGGGACCACTTGGGACCCAGTACTTC	191	1	1
ACCCACTAGCGTAGTG-1-h2-h2	h2	MAIT	TRA:CAVLDSNYQLIW;TRB:CASSDTSGSGIGGELFF	TRA:TGTGCTGTATTGGATAGCAACTATCAGTTAATCTGG;TRB:TGTGCCAGCAGTGACACAAGCGGGAGTGGCATTGGCGGGGAGCTGTTTTTT	34	34	>= 3
ACCCACTCAAGACGTG-1-h2-h2	h2	CD4_Naive	TRA:CALGTYKYIF;TRB:CAWKPGPGQPQHF	TRA:TGTGCTCTAGGAACCTACAAATACATCTTT;TRB:TGTGCCTGGAAGCCGGGGCCCGGTCAGCCCCAGCATTTT	192	1	1
ACCCACTCACATTAGC-1-h2-h2	h2	Th	TRA:CAASTTYNFNKFYF;TRB:CASSPTGRNEKLFF	TRA:TGTGCAGCAAGTACGACTTACAACTTCAACAAATTTTACTTT;TRB:TGTGCCAGTAGCCCGACAGGAAGGAATGAAAAACTGTTTTTT	193	1	1
ACCCACTCAGGAATCG-1-h2-h2	h2	CD8_TE	TRA:CVVSDSSGGGADGLTF;TRB:CASSLGLLTSGRAYNEQFF	TRA:TGTGTTGTGAGTGATAGTTCAGGAGGAGGTGCTGACGGACTCACCTTT;TRB:TGTGCCAGCAGCTTAGGCCTGTTAACTAGCGGGCGAGCATACAATGAGCAGTTCTTC	47	72	>= 3
ACCCACTTCTGGCGTG-1-h2-h2	h2	Th	TRA:CAVEKGYSSASKIIF;TRB:CASSLDRRSPRAKNIQYF	TRA:TGTGCTGTGGAGAAGGGGTACAGCAGTGCTTCCAAGATAATCTTT;TRB:TGTGCCAGCAGCTTAGATAGGAGGAGTCCCCGGGCCAAAAACATTCAGTACTTC	194	1	1
ACCGTAAAGGAATGGA-1-h2-h2	h2	MAIT	TRA:CAALDSNYQLIW;TRB:CSAGAGGRDYNEQFF	TRA:TGTGCTGCTCTAGATAGCAACTATCAGTTAATCTGG;TRB:TGCAGTGCTGGGGCCGGAGGGAGGGACTACAATGAGCAGTTCTTC	195	6	>= 3
ACCGTAAAGGGATACC-1-h2-h2	h2	CD4_Naive	TRA:CAIDPNAGKSTF;TRA:CAENRGFGNVLHC;TRB:CATSASGELFF	TRA:TGTGCAATCGACCCCAATGCAGGCAAATCAACCTTT;TRA:TGTGCAGAGAATAGAGGCTTTGGGAATGTGCTGCATTGC;TRB:TGTGCCACCAGTGCATCCGGTGAGCTGTTTTTT	196	1	1
ACCGTAACATACGCCG-1-h2-h2	h2	CD4_Naive	TRA:CVVSEGVGGSYIPTF;TRB:CSAREARSSYEQYF	TRA:TGTGTTGTGAGTGAAGGAGTGGGAGGAAGCTACATACCTACATTT;TRB:TGCAGTGCTAGAGAGGCACGATCCTCCTACGAGCAGTACTTC	197	1	1
ACCGTAAGTTAGAACA-1-h2-h2	h2	Th	TRA:CLVGVPAGNKLTF;TRB:CASSQAVSYNEQFF	TRA:TGCCTCGTGGGTGTCCCTGCAGGCAACAAGCTAACTTTT;TRB:TGTGCCAGCAGCCAGGCCGTGTCCTACAATGAGCAGTTCTTC	198	1	1
ACCGTAATCTATGTGG-1-h2-h2	h2	MAIT	TRA:CAGSRQLTF;TRB:CASSDGPGGSYNEQFF	TRA:TGTGCCGGCTCAAGGCAACTGACCTTT;TRB:TGTGCCAGCAGTGACGGGCCGGGAGGATCCTACAATGAGCAGTTCTTC	199	1	>= 3
ACCGTAATCTTGAGGT-1-h2-h2	h2	CD4_Naive	TRA:CAGENYGGSQGNLIF;TRA:CAVRGDQGAQKLVF;TRB:CASSRGGGSPEAFF	TRA:TGTGCAGGCGAGAATTATGGAGGAAGCCAAGGAAATCTCATCTTT;TRA:TGTGCTGTGAGAGGGGATCAGGGAGCCCAGAAGCTGGTATTT;TRB:TGTGCCAGCAGCCGAGGGGGGGGCTCCCCTGAAGCTTTCTTT	200	1	1
ACCTTTAAGCAAATCA-1-h2-h2	h2	Th	TRA:CAGPSAGNNRKLIW;TRB:CASSLGQETGNTIYF	TRA:TGTGCCGGGCCGAGTGCTGGCAACAACCGTAAGCTGATTTGG;TRB:TGTGCCAGCAGCTTGGGACAGGAGACTGGAAACACCATATATTTT	201	1	1
ACCTTTAAGTCTCAAC-1-h2-h2	h2	Th	TRA:CAYRRYNTDKLIF;TRB:CASSLGQGAQKHTF	TRA:TGTGCTTATAGGAGGTATAACACCGACAAGCTCATCTTT;TRB:TGTGCCAGCAGCTTAGGACAGGGGGCGCAAAAGCATACCTTC	202	1	1
ACCTTTACACCGAAAG-1-h2-h2	h2	MAIT	TRA:CAVRDSNYQLIW;TRB:CASSKLAGGEETQYF	TRA:TGTGCTGTGAGAGATAGCAACTATCAGTTAATCTGG;TRB:TGTGCCAGCAGTAAACTAGCGGGAGGGGAAGAGACCCAGTACTTC	203	1	1
ACCTTTACAGCGTAAG-1-h2-h2	h2	CD4_Naive	TRA:CAGSSSNTGKLIF;TRB:CASRYGEAFF	TRA:TGTGCAGGGAGCTCTAGCAACACAGGCAAACTAATCTTT;TRB:TGTGCCAGCAGGTACGGTGAAGCTTTCTTT	204	1	1
ACCTTTATCGATAGAA-1-h2-h2	h2	MAIT	TRA:CVVSDRGSTLGRLYF;TRB:CASSEAKAYEQYF	TRA:TGTGTGGTGAGCGACAGAGGCTCAACCCTGGGGAGGCTATACTTT;TRB:TGTGCCAGCAGTGAAGCGAAAGCCTACGAGCAGTACTTC	205	1	1
ACGAGCCAGAGTTGGC-1-h2-h2	h2	CD8_TE	TRA:CAMREPYSGGGADGLTF;TRB:CASGSLRPGTGRVDTQYF	TRA:TGTGCAATGAGAGAGCCTTATTCAGGAGGAGGTGCTGACGGACTCACCTTT;TRB:TGTGCTAGTGGTTCCCTACGCCCCGGGACAGGGAGGGTAGATACGCAGTATTTT	15	9	>= 3
ACGAGCCAGTGTACTC-1-h2-h2	h2	MAIT	TRA:CVPLSNDYKLSF;TRB:CATRKGDRETGELFF	TRA:TGTGTGCCTTTATCTAACGACTACAAGCTCAGCTTT;TRB:TGTGCCACCAGGAAGGGGGACAGGGAAACCGGGGAGCTGTTTTTT	206	1	1
ACGAGCCCAAGGGTCA-1-h2-h2	h2	CD4_Naive	TRA:CAVAANQAGTALIF;TRB:CASSQGFKETQYF	TRA:TGTGCTGTGGCAGCCAACCAGGCAGGAACTGCTCTGATCTTT;TRB:TGCGCCAGCAGCCAAGGATTTAAAGAGACCCAGTACTTC	207	1	1
ACGAGCCCAATCAGAA-1-h2-h2	h2	CD8_TE	TRA:CAVRDIPSGAGSYQLTF;TRB:CASSPGPPGGYTF	TRA:TGTGCTGTGAGAGACATCCCTTCTGGGGCTGGGAGTTACCAACTCACTTTC;TRB:TGTGCCAGCAGTCCCGGGCCCCCGGGGGGCTACACCTTC	2	192	>= 3
ACGAGCCGTACAGACG-1-h2-h2	h2	Th	TRA:CALDGDSGAGSYQLTF;TRB:CASSTRTGGARGYTF	TRA:TGTGCTCTAGACGGGGACTCTGGGGCTGGGAGTTACCAACTCACTTTC;TRB:TGTGCCAGCAGTACGAGGACAGGGGGGGCTCGCGGCTACACCTTC	208	1	1
ACGAGCCGTTAGATGA-1-h2-h2	h2	CD8_Naive	TRA:CVVNYGQNFVF;TRB:CASSQGGYGYTF	TRA:TGTGTGGTGAACTATGGTCAGAATTTTGTCTTT;TRB:TGCGCCAGCAGCCAAGGAGGTTATGGCTACACCTTC	209	1	1
ACGAGCCGTTGATTGC-1-h2-h2	h2	CD8_Naive	TRA:CAVSPSVNKFYF;TRB:CASSLIVRGTVYTGELFF	TRA:TGTGCTGTGAGTCCTTCTGTGAACAAATTTTACTTT;TRB:TGTGCCAGCAGTTTAATCGTTCGAGGGACGGTGTACACCGGGGAGCTGTTTTTT	210	1	1
ACGAGCCTCCTCATTA-1-h2-h2	h2	CD4_Naive	TRA:CARFRGNNAGNMLTF;TRB:CASSLWTSGEQFF	TRA:TGTGCTCGCTTCCGAGGCAATAATGCAGGCAACATGCTCACCTTT;TRB:TGTGCCAGTAGTCTATGGACTAGCGGTGAGCAGTTCTTC	211	1	1
ACGAGCCTCGCTTGTC-1-h2-h2	h2	MAIT	TRA:CAEGNYGGSQGNLIF;TRA:CVVSGWNAGNMLTF;TRB:CAQGQLNTEAFF	TRA:TGTGCAGAGGGGAATTATGGAGGAAGCCAAGGAAATCTCATCTTT;TRA:TGTGTTGTGAGTGGATGGAATGCAGGCAACATGCTCACCTTT;TRB:TGTGCCCAGGGACAGTTGAACACTGAAGCTTTCTTT	212	1	1
ACGAGGACACTACAGT-1-h2-h2	h2	CD4_Naive	TRA:CAESTGLIGTGTASKLTF;TRB:CASSPPRVPNVLAGVWEQFF	TRA:TGTGCAGAGTCCACTGGCCTGATAGGAACCGGCACTGCCAGTAAACTCACCTTT;TRB:TGTGCCAGCTCACCACCCCGGGTACCGAACGTCCTAGCGGGAGTATGGGAGCAGTTCTTC	213	1	1
ACGAGGATCACGATGT-1-h2-h2	h2	CD8_Naive	TRA:CAVIDSNYQLIW;TRB:CSARGDSGSYEQYF	TRA:TGTGCTGTGATAGACAGCAACTATCAGTTAATCTGG;TRB:TGCAGTGCCCGGGGGGACAGCGGCTCCTACGAGCAGTACTTC	214	1	1
ACGAGGATCTTGTCAT-1-h2-h2	h2	CD4_Naive	TRA:CASNDKIIF;TRA:CAERDTGGGNKLTF;TRB:CSAIEDGYSYEQYF	TRA:TGCGCCTCGAATGACAAGATCATCTTT;TRA:TGTGCAGAGAGGGACACGGGAGGAGGAAACAAACTCACCTTT;TRB:TGCAGTGCTATCGAGGACGGGTACTCCTACGAGCAGTACTTC	215	1	1
ACGATACAGAGTTGGC-1-h2-h2	h2	Th	TRA:CAYRSSNNNARLMF;TRB:CASSEVPTSGANVLTF	TRA:TGTGCTTATAGGAGCTCGAATAACAATGCCAGACTCATGTTT;TRB:TGTGCCAGCAGCGAAGTCCCGACCTCTGGGGCCAACGTCCTGACTTTC	216	1	1
ACGATACCAAGGCTCC-1-h2-h2	h2	CD4_Naive	TRA:CAGLNAGNNRKLIW;TRB:CASSPQGLETQYF	TRA:TGTGCAGGACTTAATGCTGGCAACAACCGTAAGCTGATTTGG;TRB:TGTGCCAGCTCACCACAGGGATTGGAGACCCAGTACTTC	217	1	1
ACGATACCAAGTACCT-1-h2-h2	h2	Th	TRA:CAVRGGLYGGATNKLIF;TRB:CAIRLAGGKGHNEQFF	TRA:TGTGCTGTGAGAGGGGGGCTTTATGGTGGTGCTACAAACAAGCTCATCTTT;TRB:TGTGCCATCCGACTAGCGGGAGGGAAGGGGCACAATGAGCAGTTCTTC	218	1	1
ACGATACCACACCGAC-1-h2-h2	h2	CD4_TE	TRA:CILRASSGGSNYKLTF;TRB:CASSLSPSGSHEQYF	TRA:TGCATCCTGAGAGCCTCTAGTGGAGGTAGCAACTATAAACTGACATTT;TRB:TGTGCCAGCAGCTTAAGCCCTAGCGGGAGCCACGAGCAGTACTTC	177	24	>= 3
ACGATACCAGTAAGCG-1-h2-h2	h2	Th	TRA:CAMNEAQGAQKLVF;TRB:CASSERYWSGIVGTQYF	TRA:TGTGCAATGAACGAGGCTCAGGGAGCCCAGAAGCTGGTATTT;TRB:TGTGCCAGCAGTGAGCGTTATTGGAGCGGGATAGTCGGGACCCAGTACTTC	219	1	1
ACGATACTCACAATGC-1-h2-h2	h2	CD8_Naive	TRA:CAVSDSNQFYF;TRA:CVVKKAGTALIF;TRB:CATTPGAGAYNEQFF	TRA:TGTGCTGTGAGTGACAGTAACCAGTTCTATTTT;TRA:TGTGTGGTGAAGAAGGCAGGAACTGCTCTGATCTTT;TRB:TGTGCCACAACCCCGGGGGCGGGAGCCTACAATGAGCAGTTCTTC	220	1	1
ACGATACTCACATAGC-1-h2-h2	h2	CD4_Naive	TRA:CLVGDGTGGGNKLTF;TRB:CASSGPVRQGHEQYF	TRA:TGCCTCGTGGGTGACGGGACGGGAGGAGGAAACAAACTCACCTTT;TRB:TGTGCCAGCAGCGGTCCCGTCAGACAGGGTCACGAGCAGTACTTC	221	1	1
ACGATACTCATCATTC-1-h2-h2	h2	Th	TRA:CAENSGGSNYKLTF;TRB:CASSQGRKLFF	TRA:TGTGCAGAAAATAGTGGAGGTAGCAACTATAAACTGACATTT;TRB:TGCGCCAGCAGCCAGGGGCGAAAACTGTTTTTT	222	1	1
ACGATGTAGGCTAGCA-1-h2-h2	h2	CD4_Naive	TRA:CAVNVINNNDMRF;TRB:CASSLEWGREQYF	TRA:TGTGCCGTGAACGTGATTAATAACAATGACATGCGCTTT;TRB:TGTGCCAGCAGCTTGGAATGGGGGCGCGAGCAGTACTTC	223	1	1
ACGATGTGTCTTTCAT-1-h2-h2	h2	CD8_Naive	TRA:CAMNEAGSYQLTF;TRB:CASSLGLAGAPFQETQYF	TRA:TGTGCAATGAACGAGGCTGGGAGTTACCAACTCACTTTC;TRB:TGTGCCAGCAGCCTAGGACTAGCGGGAGCCCCATTCCAAGAGACCCAGTACTTC	224	1	1
ACGATGTTCTGCGACG-1-h2-h2	h2	Th	TRA:CIVRVSSNTGKLIF;TRB:CASSPSGDSYGYTF	TRA:TGCATCGTCAGAGTCTCTAGCAACACAGGCAAACTAATCTTT;TRB:TGTGCCAGCAGCCCGTCGGGGGACTCGTATGGCTACACCTTC	225	1	1
ACGCAGCAGAGTCTGG-1-h2-h2	h2	CD8_TE	TRA:CVVSDSSGGGADGLTF;TRB:CASSLGLLTSGRAYNEQFF	TRA:TGTGTTGTGAGTGATAGTTCAGGAGGAGGTGCTGACGGACTCACCTTT;TRB:TGTGCCAGCAGCTTAGGCCTGTTAACTAGCGGGCGAGCATACAATGAGCAGTTCTTC	47	72	>= 3
ACGCAGCAGCAGATCG-1-h2-h2	h2	CD8_TE	TRA:CAVRDIPSGAGSYQLTF;TRB:CASSPGPPGGYTF	TRA:TGTGCTGTGAGAGACATCCCTTCTGGGGCTGGGAGTTACCAACTCACTTTC;TRB:TGTGCCAGCAGTCCCGGGCCCCCGGGGGGCTACACCTTC	2	192	>= 3
ACGCAGCAGTGAAGAG-1-h2-h2	h2	CD8_TE	TRA:CAVSTSGGSYIPTF;TRB:CASSQFTGPDQPQHF	TRA:TGTGCCGTTTCTACATCAGGAGGAAGCTACATACCTACATTT;TRB:TGCGCCAGCAGTCAATTCACAGGGCCTGATCAGCCCCAGCATTTT	226	7	>= 3
ACGCAGCCAAACTGTC-1-h2-h2	h2	Th	TRA:CAVQAVNQAGTALIF;TRB:CASSLRTVYEQYF	TRA:TGTGCTGTGCAGGCGGTCAACCAGGCAGGAACTGCTCTGATCTTT;TRB:TGTGCCAGCAGCCTGAGGACCGTTTACGAGCAGTACTTC	227	1	1
ACGCAGCCAGGCTGAA-1-h2-h2	h2	MAIT	TRA:CAALDSNYQLIW;TRB:CASSQDRGSSDEQYF	TRA:TGTGCCGCTTTGGATAGCAACTATCAGTTAATCTGG;TRB:TGTGCCAGCAGCCAAGATCGAGGGAGCTCCGACGAGCAGTACTTC	228	1	1
ACGCAGCCATCACCCT-1-h2-h2	h2	CD8_TE	TRA:CAVRDIPSGAGSYQLTF;TRB:CASSPGPPGGYTF	TRA:TGTGCTGTGAGAGACATCCCTTCTGGGGCTGGGAGTTACCAACTCACTTTC;TRB:TGTGCCAGCAGTCCCGGGCCCCCGGGGGGCTACACCTTC	2	192	>= 3
ACGCAGCCATCAGTCA-1-h2-h2	h2	CD8_EM	TRA:CAASEAGGGSQGNLIF;TRA:CAVMRNNARLMF;TRB:CASSSRTSGSYNEQFF	TRA:TGTGCAGCAAGCGAGGCGGGGGGAGGAAGCCAAGGAAATCTCATCTTT;TRA:TGTGCTGTTATGAGGAACAATGCCAGACTCATGTTT;TRB:TGTGCCAGCAGTTCTAGGACTAGCGGGTCCTACAATGAGCAGTTCTTC	229	1	1
ACGCAGCGTGCCTTGG-1-h2-h2	h2	CD4_Naive	TRA:CAENSPRGYNKLIF;TRB:CSARGGGGTHSNQPQHF	TRA:TGTGCAGAGAATTCCCCCAGGGGCTACAATAAGCTGATTTTT;TRB:TGCAGTGCTAGAGGCGGGGGCGGGACTCATAGCAATCAGCCCCAGCATTTT	230	1	1
ACGCAGCGTGGTACAG-1-h2-h2	h2	CD4_Naive	TRA:CAASEMTSGTYKYIF;TRB:CASRTTDYYGYTF	TRA:TGTGCAGCAAGCGAGATGACCTCAGGAACCTACAAATACATCTTT;TRB:TGCGCCAGCAGAACGACAGATTACTATGGCTACACCTTC	231	1	1
ACGCAGCGTGTCGCTG-1-h2-h2	h2	CD8_TE	TRA:CAVRDIPSGAGSYQLTF;TRB:CASSPGPPGGYTF	TRA:TGTGCTGTGAGAGACATCCCTTCTGGGGCTGGGAGTTACCAACTCACTTTC;TRB:TGTGCCAGCAGTCCCGGGCCCCCGGGGGGCTACACCTTC	2	192	>= 3
ACGCAGCTCGATGAGG-1-h2-h2	h2	Th	TRA:CATLSWGKLQF;TRB:CATSERTSGRAGGKQYF	TRA:TGTGCTACGTTGAGCTGGGGGAAATTGCAGTTT;TRB:TGTGCCACCAGTGAACGGACTAGCGGGAGGGCCGGGGGTAAGCAGTATTTT	232	1	1
ACGCAGCTCTCTTATG-1-h2-h2	h2	CD8_Naive	TRA:CAVSSNSGGYQKVTF;TRB:CATSRGRDGSYEQYF	TRA:TGCGCTGTGAGTTCGAATTCTGGGGGTTACCAGAAAGTTACCTTT;TRB:TGTGCCACCAGCAGGGGACGGGACGGCTCCTACGAGCAGTACTTC	233	1	1
ACGCAGCTCTTATCTG-1-h2-h2	h2	CD8_TE	TRA:CAVDNYGQNFVF;TRB:CAWGPGLLNEKLFF	TRA:TGTGCTGTGGATAACTATGGTCAGAATTTTGTCTTT;TRB:TGTGCCTGGGGGCCCGGACTCTTGAATGAAAAACTGTTTTTT	234	6	>= 3
ACGCCAGAGGGATCTG-1-h2-h2	h2	MAIT	TRA:CAVMDSSYKLIF;TRB:CASSIFEGQYNEQFF	TRA:TGTGCTGTGATGGATAGCAGCTATAAATTGATCTTC;TRB:TGTGCCAGTAGTATCTTCGAGGGCCAATACAATGAGCAGTTCTTC	235	1	1
ACGCCAGAGTTACGGG-1-h2-h2	h2	CD4_Naive	TRA:CAVNGRDDKIIF;TRB:CASSYSTGAASTDTQYF	TRA:TGCGCTGTGAATGGGAGAGATGACAAGATCATCTTT;TRB:TGTGCCAGCAGTTACTCGACCGGAGCGGCAAGCACAGATACGCAGTATTTT	236	1	1
ACGCCAGCAAAGAATC-1-h2-h2	h2	CD8_Naive	TRA:CAVSDLYNQGGKLIF;TRB:CSVGGRGGAPNTGELFF	TRA:TGTGCTGTGAGTGACCTTTATAACCAGGGAGGAAAGCTTATCTTC;TRB:TGCAGCGTTGGAGGGCGAGGGGGGGCCCCGAACACCGGGGAGCTGTTTTTT	237	1	1
ACGCCAGCAGCGTTCG-1-h2-h2	h2	MAIT	TRA:CAGLDSNYQLIW;TRB:CASSDSDRDTQYF	TRA:TGTGCTGGACTCGATAGCAACTATCAGTTAATCTGG;TRB:TGTGCCAGCAGTGACTCGGATAGGGATACGCAGTATTTT	238	2	2
ACGCCAGCAGTGACAG-1-h2-h2	h2	CD8_EM	TRA:CAMREVPKGGATNKLIF;TRA:CAGPNYGGSQGNLIF;TRB:CASSVTSGDYNEQFF	TRA:TGTGCAATGAGAGAGGTCCCTAAGGGTGGTGCTACAAACAAGCTCATCTTT;TRA:TGTGCAGGGCCGAATTATGGAGGAAGCCAAGGAAATCTCATCTTT;TRB:TGTGCCAGTAGTGTCACTAGCGGAGACTACAATGAGCAGTTCTTC	239	1	1
ACGCCAGCATTGGCGC-1-h2-h2	h2	CD4_Naive	TRA:CIVRRWGSQGNLIF;TRB:CASSFNSGIYEQYF	TRA:TGCATCGTCAGAAGGTGGGGAAGCCAAGGAAATCTCATCTTT;TRB:TGTGCCAGCAGTTTTAATAGCGGGATATACGAGCAGTACTTC	240	1	1
ACGCCAGGTTTAGGAA-1-h2-h2	h2	Th	TRA:CIVRVAFGNEKLTF;TRB:CASSLGDNYEQYF	TRA:TGCATCGTCAGAGTCGCATTTGGAAATGAGAAATTAACCTTT;TRB:TGTGCCAGCAGCTTAGGGGACAACTACGAGCAGTACTTC	241	1	1
ACGCCAGTCCGAACGC-1-h2-h2	h2	CD4_Naive	TRA:CAMSLYSGAGSYQLTF;TRB:CASSRAGLAGGLREQFF	TRA:TGTGCAATGAGTCTATACTCTGGGGCTGGGAGTTACCAACTCACTTTC;TRB:TGTGCCAGCAGCCGTGCCGGACTAGCGGGAGGACTACGGGAGCAGTTCTTC	242	1	1
ACGCCGAAGGCTAGGT-1-h2-h2	h2	CD8_TE	TRA:CAVRDIPSGAGSYQLTF;TRB:CASSPGPPGGYTF	TRA:TGTGCTGTGAGAGACATCCCTTCTGGGGCTGGGAGTTACCAACTCACTTTC;TRB:TGTGCCAGCAGTCCCGGGCCCCCGGGGGGCTACACCTTC	2	192	>= 3
ACGCCGAGTAGCGTAG-1-h2-h2	h2	CD8_TE	TRA:CAVRDIPSGAGSYQLTF;TRB:CASSPGPPGGYTF	TRA:TGTGCTGTGAGAGACATCCCTTCTGGGGCTGGGAGTTACCAACTCACTTTC;TRB:TGTGCCAGCAGTCCCGGGCCCCCGGGGGGCTACACCTTC	2	192	>= 3
ACGCCGATCAACACAC-1-h2-h2	h2	Th	TRA:CALEGSSNTGKLIF;TRB:CASSSLRANNEQFF	TRA:TGTGCTCTAGAGGGCTCTAGCAACACAGGCAAACTAATCTTT;TRB:TGTGCCAGCAGCTCCCTAAGGGCCAACAATGAGCAGTTCTTC	243	1	1
ACGCCGATCCCTTGTG-1-h2-h2	h2	Th	TRA:CVVRKAGGFKTIF;TRB:CASELSNEQFF	TRA:TGTGTGGTGAGAAAGGCTGGAGGCTTCAAAACTATCTTT;TRB:TGTGCCAGCGAGCTTAGCAATGAGCAGTTCTTC	244	1	1
ACGGAGAAGAATAGGG-1-h2-h2	h2	CD4_Naive	TRA:CALKKEGGTDGQKLLF;TRA:CVVNWGVNDMRF;TRB:CSASLTSGTSYNEQFF	TRA:TGTGCTCTGAAAAAAGAGGGCGGAACAGATGGCCAGAAGCTGCTCTTT;TRA:TGTGTGGTGAACTGGGGAGTCAATGACATGCGCTTT;TRB:TGCAGTGCTAGTCTGACTAGCGGGACGTCCTACAATGAGCAGTTCTTC	245	1	1
ACGGAGAAGAGTGACC-1-h2-h2	h2	CD4_Naive	TRA:CAARPRYGQNFVF;TRB:CASRQGADYGYTF	TRA:TGTGCAGCAAGACCCCGCTATGGTCAGAATTTTGTCTTT;TRB:TGTGCCAGCAGACAGGGGGCTGACTATGGCTACACCTTC	246	1	1
ACGGAGAAGATGTCGG-1-h2-h2	h2	Treg	TRA:CAPVMIKAAGNKLTF;TRA:CVVTLNTNAGKSTF;TRB:CASSGGTSAYTDTQYF	TRA:TGTGCTCCCGTCATGATCAAAGCTGCAGGCAACAAGCTAACTTTT;TRA:TGTGTGGTGACCTTAAACACCAATGCAGGCAAATCAACCTTT;TRB:TGCGCCAGCAGCGGAGGGACTAGCGCCTACACAGATACGCAGTATTTT	247	1	1
ACGGAGACAATAGCAA-1-h2-h2	h2	CD4_Naive	TRA:CAASINARLMF;TRB:CASSLELAGENEQFF	TRA:TGTGCAGCAAGTATCAATGCCAGACTCATGTTT;TRB:TGCGCCAGCAGCTTGGAACTAGCGGGGGAAAATGAGCAGTTCTTC	248	1	1
ACGGAGACATAAGACA-1-h2-h2	h2	CD8_TE	TRA:CAVRDIPSGAGSYQLTF;TRB:CASSPGPPGGYTF	TRA:TGTGCTGTGAGAGACATCCCTTCTGGGGCTGGGAGTTACCAACTCACTTTC;TRB:TGTGCCAGCAGTCCCGGGCCCCCGGGGGGCTACACCTTC	2	192	>= 3
ACGGAGAGTGAAGGCT-1-h2-h2	h2	Th	TRA:CIVSATTGGFKTIF;TRB:CASTNRYEQYF	TRA:TGCATCGTCAGCGCCACAACTGGAGGCTTCAAAACTATCTTT;TRB:TGTGCCAGCACGAATCGCTACGAGCAGTACTTC	249	1	1
ACGGAGAGTTACGACT-1-h2-h2	h2	Treg	TRA:CAVRDAGGTSYGKLTF;TRB:CASSGGPRVASPFHEQYF	TRA:TGTGCCGTGAGGGATGCTGGTGGTACTAGCTATGGAAAGCTGACATTT;TRB:TGTGCCAGCAGCGGAGGACCAAGGGTGGCTAGTCCCTTTCACGAGCAGTACTTC	250	1	1
ACGGCCAAGTCAATAG-1-h2-h2	h2	CD8_Naive	TRA:CAAPNTGNQFYF;TRB:CASRSLAGGPDTQYF	TRA:TGTGCAGCTCCGAACACCGGTAACCAGTTCTATTTT;TRB:TGTGCCAGCAGGTCACTAGCGGGAGGGCCAGATACGCAGTATTTT	251	1	1
ACGGCCACAATAGCGG-1-h2-h2	h2	Th	TRA:CAESIGNQGGKLIF;TRB:CASSFRDTQYF	TRA:TGTGCAGAGAGTATCGGTAACCAGGGAGGAAAGCTTATCTTC;TRB:TGTGCCAGCAGCTTCCGAGATACGCAGTATTTT	252	1	1
ACGGCCAGTAGCTCCG-1-h2-h2	h2	CD4_Naive	TRA:CAASAGPGTYKYIF;TRB:CASSPREGNQPQHF	TRA:TGTGCAGCAAGCGCTGGGCCAGGAACCTACAAATACATCTTT;TRB:TGTGCCAGCTCACCACGGGAGGGGAATCAGCCCCAGCATTTT	253	1	1
ACGGCCATCCTTTCTC-1-h2-h2	h2	CD4_Naive	TRA:CAVRDRRNTGFQKLVF;TRB:CASTRGASGPYEQYF	TRA:TGTGCTGTGAGAGATCGAAGGAACACAGGCTTTCAGAAACTTGTATTT;TRB:TGTGCCAGCACCCGAGGCGCTAGCGGACCCTACGAGCAGTACTTC	254	1	1
ACGGCCATCTGGTGTA-1-h2-h2	h2	CD8_TE	TRA:CILRASSGGSNYKLTF;TRB:CASSLSPSGSHEQYF	TRA:TGCATCCTGAGAGCCTCTAGTGGAGGTAGCAACTATAAACTGACATTT;TRB:TGTGCCAGCAGCTTAAGCCCTAGCGGGAGCCACGAGCAGTACTTC	177	24	>= 3
ACGGGCTCAGGACGTA-1-h2-h2	h2	Th	TRA:CAVGANAGNNRKLIW;TRB:CASSLQGLPTDTQYF	TRA:TGTGCTGTGGGCGCTAATGCTGGCAACAACCGTAAGCTGATTTGG;TRB:TGTGCCAGCAGCTTACAGGGCCTCCCCACAGATACGCAGTATTTT	255	1	1
ACGGGCTGTGCATCTA-1-h2-h2	h2	CD4_Naive	TRA:CIVNPSGGYQKVTF;TRB:CASSLGTGSNNEQFF	TRA:TGCATCGTAAACCCTTCTGGGGGTTACCAGAAAGTTACCTTT;TRB:TGTGCCAGCAGCTTAGGGACAGGGTCCAACAATGAGCAGTTCTTC	256	1	1
ACGGGTCAGGGTGTTG-1-h2-h2	h2	Th	TRA:CAVRSNTGNQFYF;TRB:CASSPRQGTYEQYF	TRA:TGTGCTGTGAGATCGAACACCGGTAACCAGTTCTATTTT;TRB:TGTGCCAGCAGCCCACGACAGGGTACCTACGAGCAGTACTTC	257	1	1
ACGGGTCCACAGCCCA-1-h2-h2	h2	CD4_Naive	TRA:CAEIPPRGSYIPTF;TRB:CASSGSASAGGSPLHF	TRA:TGTGCAGAGATCCCTCCACGAGGAAGCTACATACCTACATTT;TRB:TGTGCCAGCAGTGGATCAGCCTCGGCGGGGGGTTCACCCCTCCACTTT	258	1	1
ACGGGTCCAGGCTGAA-1-h2-h2	h2	Th	TRA:CAESSLNNAGNMLTF;TRB:CASSLQGGNEQFF	TRA:TGTGCAGAGAGCTCCTTGAATAATGCAGGCAACATGCTCACCTTT;TRB:TGTGCCAGCAGCTTGCAGGGGGGGAATGAGCAGTTCTTC	259	1	1
ACGGGTCGTCCAAGTT-1-h2-h2	h2	MAIT	TRA:CAVLDSNYQLIW;TRB:CSASKPRGNQPQHF	TRA:TGTGCTGTGCTTGATAGCAACTATCAGTTAATCTGG;TRB:TGCAGTGCTAGTAAACCACGGGGAAATCAGCCCCAGCATTTT	260	2	2
ACGGGTCGTTTGCATG-1-h2-h2	h2	CD8_Naive	TRA:CAMRDHSEGGSYIPTF;TRB:CASNEGSSYNEQFF	TRA:TGTGCAATGAGAGACCACTCAGAAGGAGGAAGCTACATACCTACATTT;TRB:TGTGCCAGCAACGAAGGAAGCTCCTACAATGAGCAGTTCTTC	261	1	1
ACGGGTCTCACGCGGT-1-h2-h2	h2	CD4_Naive	TRA:CALRGGGAQKLVF;TRB:CASSSRTSYNEQFF	TRA:TGTGCTCTCCGGGGAGGGGGAGCCCAGAAGCTGGTATTT;TRB:TGCGCCAGCAGCTCCCGGACCTCCTACAATGAGCAGTTCTTC	262	1	1
ACGTCAAAGGGATGGG-1-h2-h2	h2	Th	TRA:CIGPQGGSEKLVF;TRB:CSAKRDFNNEQFF	TRA:TGCATCGGACCTCAGGGCGGATCTGAAAAGCTGGTCTTT;TRB:TGCAGTGCAAAGCGGGACTTTAACAATGAGCAGTTCTTC	263	1	1
ACGTCAACACGGTAGA-1-h2-h2	h2	CD8_TE	TRA:CAVSTSGGSYIPTF;TRB:CASSQFTGPDQPQHF	TRA:TGTGCCGTTTCTACATCAGGAGGAAGCTACATACCTACATTT;TRB:TGCGCCAGCAGTCAATTCACAGGGCCTGATCAGCCCCAGCATTTT	226	7	>= 3
ACGTCAACAGGAATCG-1-h2-h2	h2	Th	TRA:CAVRDRYGQNFVF;TRB:CASSITWGGDSGNTIYF	TRA:TGTGCTGTGAGAGACCGGTATGGTCAGAATTTTGTCTTT;TRB:TGTGCCAGTAGTATTACTTGGGGGGGTGACTCTGGAAACACCATATATTTT	264	1	1
ACGTCAACATGCCTTC-1-h2-h2	h2	CD8_Naive	TRA:CAGGLGAGKSTF;TRB:CASSLEPRGAETQYF	TRA:TGTGCAGGAGGTCTCGGTGCAGGCAAATCAACCTTT;TRB:TGTGCTAGCAGCTTAGAGCCGAGGGGTGCGGAGACCCAGTACTTC	265	1	1
ACGTCAAGTAGGACAC-1-h2-h2	h2	CD4_Naive	TRA:CGTPTRNNNARLMF;TRB:CASIDRANQPQHF	TRA:TGCGGCACGCCCACCCGGAATAACAATGCCAGACTCATGTTT;TRB:TGTGCCAGCATCGACAGGGCCAATCAGCCCCAGCATTTT	266	1	1
ACGTCAAGTAGGCATG-1-h2-h2	h2	CD4_Naive	TRA:CASGGDSNYQLIW;TRB:CAIGQEADNEQFF	TRA:TGTGCCTCAGGTGGGGATAGCAACTATCAGTTAATCTGG;TRB:TGTGCCATCGGGCAGGAGGCGGACAATGAGCAGTTCTTC	267	1	1
ACGTCAAGTTTGTTGG-1-h2-h2	h2	MAIT	TRA:CAALDSNYQLIW;TRB:CSASLRDYNEQFF	TRA:TGTGCTGCGTTAGATAGCAACTATCAGTTAATCTGG;TRB:TGCAGTGCTTCCTTAAGGGACTACAATGAGCAGTTCTTC	268	5	>= 3
ACGTCAATCGAACGGA-1-h2-h2	h2	CD8_Naive	TRA:CAVRTMEYGNKLVF;TRB:CASSQDPGVGEQFF	TRA:TGTGCTGTGAGAACCATGGAATATGGAAACAAGCTGGTCTTT;TRB:TGCGCCAGCAGCCAAGACCCAGGAGTGGGTGAGCAGTTCTTC	269	1	1
ACTATCTAGAGCTATA-1-h2-h2	h2	MAIT	TRA:CAGMDSNYQLIW;TRB:CASSNPGQGETGELFF	TRA:TGTGCTGGCATGGATAGCAACTATCAGTTAATCTGG;TRB:TGTGCCAGCAGTAACCCGGGACAGGGGGAAACCGGGGAGCTGTTTTTT	270	4	>= 3
ACTATCTAGCAATCTC-1-h2-h2	h2	MAIT	TRA:CAVMDSNYQLIW;TRB:CASSEMTGGSDGYTF	TRA:TGTGCTGTCATGGATAGCAACTATCAGTTAATCTGG;TRB:TGTGCCAGCAGTGAAATGACAGGTGGTTCAGATGGCTACACCTTC	97	18	>= 3
ACTATCTGTGCTCTTC-1-h2-h2	h2	CD4_Naive	TRA:CIVRVANAGGTSYGKLTF;TRB:CASSKDRGWNTEAFF	TRA:TGCATCGTCAGAGTCGCTAATGCTGGTGGTACTAGCTATGGAAAGCTGACATTT;TRB:TGTGCCAGTAGTAAGGACAGGGGGTGGAACACTGAAGCTTTCTTT	271	1	1
ACTATCTGTGGCTCCA-1-h2-h2	h2	CD4_Naive	TRA:CAVTKGGNYGQNFVF;TRB:CASSLNGYSNQPQHF	TRA:TGTGCTGTGACCAAGGGGGGGAACTATGGTCAGAATTTTGTCTTT;TRB:TGTGCCAGCAGCTTAAACGGATATAGCAATCAGCCCCAGCATTTT	272	1	1
ACTATCTGTTTGTGTG-1-h2-h2	h2	Th	TRA:CAASKQFYF;TRB:CSARPATNEKLFF	TRA:TGTGCAGCAAGTAAACAGTTCTATTTT;TRB:TGCAGTGCTAGGCCAGCAACTAATGAAAAACTGTTTTTT	273	1	1
ACTATCTTCAGCAACT-1-h2-h2	h2	Th	TRA:CAGARGPGNTPLVF;TRB:CASSNLQGSGANVLTF	TRA:TGTGCAGGAGCTCGCGGCCCAGGAAACACACCTCTTGTCTTT;TRB:TGCGCCAGCAGCAACCTACAGGGCTCTGGGGCCAACGTCCTGACTTTC	274	1	1
ACTATCTTCTCGCATC-1-h2-h2	h2	CD4_Naive	TRA:CAEISPGSQGNLIF;TRB:CASSLIVNTGELFF	TRA:TGTGCAGAGATTTCACCGGGAAGCCAAGGAAATCTCATCTTT;TRB:TGTGCCAGCAGCTTAATAGTGAACACCGGGGAGCTGTTTTTT	275	1	1
ACTGAACCAATAACGA-1-h2-h2	h2	Treg	TRA:CAMSVKAGGSYIPTF;TRB:CASSYSSFISQAGETQYF	TRA:TGTGCAATGAGCGTCAAGGCAGGAGGAAGCTACATACCTACATTT;TRB:TGTGCCAGCAGTTACTCGTCGTTTATCAGTCAAGCGGGGGAGACCCAGTACTTC	276	1	1
ACTGAACCACATCCGG-1-h2-h2	h2	Th	TRA:CAGGGSNYKLTF;TRB:CASIPNREGNYGYTF	TRA:TGTGCTGGGGGAGGTAGCAACTATAAACTGACATTT;TRB:TGTGCCAGCATACCGAACAGGGAAGGCAACTATGGCTACACCTTC	277	1	1
ACTGAACGTGTCCTCT-1-h2-h2	h2	CD8_Naive	TRA:CAMREPRVDSSYKLIF;TRB:CASSLMLAGAGELFF	TRA:TGTGCAATGAGAGAGCCCCGGGTGGATAGCAGCTATAAATTGATCTTC;TRB:TGTGCCAGCAGCTTAATGCTAGCGGGAGCCGGGGAGCTGTTTTTT	278	1	1
ACTGAACTCCGGGTGT-1-h2-h2	h2	CD4_Naive	TRA:CAVPAGGGGADGLTF;TRB:CASNTGPVETQYF	TRA:TGTGCTGTGCCTGCGGGAGGAGGAGGTGCTGACGGACTCACCTTT;TRB:TGTGCCAGCAATACAGGGCCGGTCGAGACCCAGTACTTC	279	1	1
ACTGAACTCGCAAGCC-1-h2-h2	h2	CD8_Naive	TRA:CVVLRHGSSNTGKLIF;TRB:CASSRSMNTEAFF	TRA:TGTGTGGTGCTCCGTCATGGCTCTAGCAACACAGGCAAACTAATCTTT;TRB:TGTGCCAGTAGTCGTTCTATGAACACTGAAGCTTTCTTT	280	1	1
ACTGAACTCGCTGATA-1-h2-h2	h2	MAIT	TRA:CPERPGGYQKVTF;TRA:CAAMDSNYQLIW;TRB:CSAREAREPSYNEQFF	TRA:TGCCCCGAAAGACCTGGGGGTTACCAGAAAGTTACCTTT;TRA:TGTGCTGCCATGGATAGCAACTATCAGTTAATCTGG;TRB:TGCAGTGCTAGAGAGGCGCGGGAGCCCTCCTACAATGAGCAGTTCTTC	281	7	>= 3
ACTGAACTCGGAAACG-1-h2-h2	h2	MAIT	TRA:CAMREGRDSSYKLIF;TRB:CASSARDDYNTGELFF	TRA:TGTGCAATGAGAGAGGGAAGAGATAGCAGCTATAAATTGATCTTC;TRB:TGTGCCAGCAGCGCCCGGGACGACTATAACACCGGGGAGCTGTTTTTT	282	1	1
ACTGAGTAGACTTGAA-1-h2-h2	h2	Th	TRA:CVVSVAARGFSGGYNKLIF;TRB:CSARVTQVSYEQYF	TRA:TGTGTTGTGAGTGTAGCGGCTCGAGGGTTTTCTGGTGGCTACAATAAGCTGATTTTT;TRB:TGCAGTGCTAGAGTTACACAGGTCTCCTACGAGCAGTACTTC	283	1	1
ACTGAGTAGGCAGTCA-1-h2-h2	h2	MAIT	TRA:CAVSDSNYQLIW;TRB:CATSDFRDTGELFF;TRB:CASSNNNQPQHF	TRA:TGTGCTGTCTCGGATAGCAACTATCAGTTAATCTGG;TRB:TGTGCCACCAGTGATTTTCGGGACACCGGGGAGCTGTTTTTT;TRB:TGTGCCAGCAGCAACAACAATCAGCCCCAGCATTTT	284	1	2
ACTGAGTAGTCTCAAC-1-h2-h2	h2	CD4_Naive	TRA:CAVGANAGNMLTF;TRB:CASSVTGHSTYEQYF	TRA:TGTGCTGTGGGAGCTAATGCAGGCAACATGCTCACCTTT;TRB:TGTGCCAGCAGCGTAACAGGGCATAGTACCTACGAGCAGTACTTC	285	1	1
ACTGAGTCACAGACTT-1-h2-h2	h2	Treg	TRA:CAASRLTSGTYKYIF;TRB:CASSHDRNQPQHF	TRA:TGTGCAGCAAGTCGACTTACCTCAGGAACCTACAAATACATCTTT;TRB:TGTGCCAGCAGCCATGACAGGAATCAGCCCCAGCATTTT	286	1	1
ACTGAGTCAGACGCAA-1-h2-h2	h2	CD4_Naive	TRA:CALSRAGFQKLVF;TRB:CASSFGVLDTEAFF	TRA:TGTGCTCTGAGTAGGGCAGGCTTTCAGAAACTTGTATTT;TRB:TGTGCCAGCAGCTTCGGGGTGTTGGACACTGAAGCTTTCTTT	287	1	1
ACTGAGTGTTACGACT-1-h2-h2	h2	Th	TRA:CAYRSARGHDMRF;TRB:CATSFGQSTLENIQYF	TRA:TGTGCTTATAGGAGCGCGAGGGGCCACGACATGCGCTTT;TRB:TGTGCCACCAGCTTCGGACAGTCAACCTTGGAAAACATTCAGTACTTC	288	1	1
ACTGATGAGTACGACG-1-h2-h2	h2	MAIT	TRA:CVVSPTEAAGNKLTF;TRB:CASSVYSGTGPDTQYF	TRA:TGTGTTGTGAGCCCCACGGAAGCTGCAGGCAACAAGCTAACTTTT;TRB:TGTGCCAGCAGTGTTTATAGCGGGACGGGCCCAGATACGCAGTATTTT	289	1	1
ACTGATGCAACACCCG-1-h2-h2	h2	MAIT	TRA:CAVRDSNYQLIW;TRB:CASSQVQGENTEAFF	TRA:TGTGCTGTGAGAGATAGCAACTATCAGTTAATCTGG;TRB:TGTGCCAGCAGCCAAGTACAGGGGGAGAACACTGAAGCTTTCTTT	290	1	1
ACTGATGCAATGACCT-1-h2-h2	h2	CD4_Naive	TRA:CAMSAGTLSSGGYQKVTF;TRB:CASRGHTNTGELFF	TRA:TGTGCAATGAGCGCCGGTACTCTGAGTTCTGGGGGTTACCAGAAAGTTACCTTT;TRB:TGTGCCAGCAGGGGACATACGAACACCGGGGAGCTGTTTTTT	291	1	1
ACTGATGCACAAGCCC-1-h2-h2	h2	Th	TRA:CATDAQGAQKLVF;TRB:CASSYTQAGQAYGYTF	TRA:TGTGCTACGGACGCTCAGGGAGCCCAGAAGCTGGTATTT;TRB:TGTGCCAGCAGTTACACGCAGGCGGGACAAGCATATGGCTACACCTTC	292	1	1
ACTGATGCACGAAGCA-1-h2-h2	h2	CD4_Naive	TRA:CAGSNQAGTALIF;TRB:CASRVGGGGVSGYTF	TRA:TGTGCAGGGTCGAACCAGGCAGGAACTGCTCTGATCTTT;TRB:TGTGCCAGCAGGGTGGGAGGTGGAGGTGTTTCTGGCTACACCTTC	293	1	1
ACTGATGCACGGTAAG-1-h2-h2	h2	CD4_Naive	TRA:CVVGGNTGKLIF;TRB:CAISGGQGRTTDTQYF	TRA:TGTGTGGTGGGAGGCAACACAGGCAAACTAATCTTT;TRB:TGTGCCATCAGTGGGGGACAGGGGCGCACCACAGATACGCAGTATTTT	294	1	1
ACTGATGTCGTGGGAA-1-h2-h2	h2	CD4_Naive	TRA:CVVSPNQAGTALIF;TRB:CSAKQGASTEAFF	TRA:TGTGTTGTGAGTCCCAACCAGGCAGGAACTGCTCTGATCTTT;TRB:TGCAGTGCAAAACAGGGGGCCAGCACTGAAGCTTTCTTT	295	1	1
ACTGCTCAGTCAATAG-1-h2-h2	h2	Th	TRA:CAVNSGSARQLTF;TRB:CSARDPTGAGDEQFF	TRA:TGTGCAGTTAATTCTGGTTCTGCAAGGCAACTGACCTTT;TRB:TGCAGTGCTAGAGATCCAACGGGAGCGGGCGATGAGCAGTTCTTC	296	1	1
ACTGCTCAGTCGAGTG-1-h2-h2	h2	Th	TRA:CAVNPYSGAGSYQLTF;TRB:CASSFPMQGYEQYF	TRA:TGTGCTGTGAATCCATACTCTGGGGCTGGGAGTTACCAACTCACTTTC;TRB:TGCGCCAGCAGCTTTCCGATGCAGGGCTACGAGCAGTACTTC	297	1	1
ACTGCTCCAATGAATG-1-h2-h2	h2	MAIT	TRA:CAVLSNDYKLSF;TRB:CASSNLAGGPDEQFF	TRA:TGTGCTGTCTTATCTAACGACTACAAGCTCAGCTTT;TRB:TGTGCCAGCAGCAATCTAGCGGGAGGGCCGGATGAGCAGTTCTTC	298	1	1
ACTGCTCCACAACTGT-1-h2-h2	h2	Th	TRA:CLVALSGSARQLTF;TRA:CATESDSSYKLIF;TRB:CASNTGRGLGNSPLHF	TRA:TGCCTCGTGGCCCTTTCTGGTTCTGCAAGGCAACTGACCTTT;TRA:TGTGCTACGGAGTCGGATAGCAGCTATAAATTGATCTTC;TRB:TGTGCCAGCAATACAGGTCGGGGGCTCGGTAATTCACCCCTCCACTTT	299	1	1
ACTGCTCTCCTGTACC-1-h2-h2	h2	MAIT	TRA:CAVTDSNYQLIW;TRB:CATREGLETGELFF	TRA:TGTGCTGTTACGGATAGCAACTATCAGTTAATCTGG;TRB:TGTGCCACCCGTGAGGGATTGGAGACCGGGGAGCTGTTTTTT	300	1	1
ACTGTCCAGATCGATA-1-h2-h2	h2	Th	TRA:CAVSEDSSYKLIF;TRB:CATSDELARSTDTQYF	TRA:TGTGCTGTGAGTGAAGATAGCAGCTATAAATTGATCTTC;TRB:TGTGCCACCAGTGACGAACTAGCGCGAAGCACAGATACGCAGTATTTT	301	2	1
ACTGTCCCATCGACGC-1-h2-h2	h2	CD8_TE	TRA:CAASPDTGNQFYF;TRB:CASNGQTGETQYF	TRA:TGTGCAGCAAGCCCGGACACCGGTAACCAGTTCTATTTT;TRB:TGTGCCAGTAATGGTCAAACTGGGGAGACCCAGTACTTC	302	2	2
ACTGTCCGTCAAACTC-1-h2-h2	h2	CD8_EM	TRA:CAVFDNYGQNFVF;TRB:CASSPNSDRDGYTF	TRA:TGTGCTGTTTTTGATAACTATGGTCAGAATTTTGTCTTT;TRB:TGTGCCAGCAGTCCTAACTCGGACAGGGATGGCTACACCTTC	303	1	1
ACTGTCCGTCAACTGT-1-h2-h2	h2	CD4_Naive	TRA:CAMRETNTGNQFYF;TRB:CASADRVSPEKLFF	TRA:TGTGCAATGAGAGAGACGAACACCGGTAACCAGTTCTATTTT;TRB:TGTGCCAGCGCGGACAGGGTTTCCCCTGAAAAACTGTTTTTT	304	1	1
ACTGTCCTCCTAAGTG-1-h2-h2	h2	CD4_Naive	TRA:CAFMNRNAGNMLTF;TRB:CASSQGGAGANVLTF	TRA:TGTGCTTTCATGAACCGGAATGCAGGCAACATGCTCACCTTT;TRB:TGTGCCAGTTCCCAAGGGGGTGCTGGGGCCAACGTCCTGACTTTC	305	1	1
ACTGTCCTCCTGTACC-1-h2-h2	h2	MAIT	TRA:CAVRDSNYQLIW;TRB:CASSKVRTSGPYNEQFF;TRB:CASSYNSGSYEQYF	TRA:TGTGCTGTGAGAGATAGCAACTATCAGTTAATCTGG;TRB:TGTGCCAGCAGCAAAGTTCGGACTAGCGGACCCTACAATGAGCAGTTCTTC;TRB:TGTGCCAGCAGTTACAACTCGGGGTCCTACGAGCAGTACTTC	306	1	1
ACTTACTAGAGGACGG-1-h2-h2	h2	CD8_Naive	TRA:CGTKGSNYKLTF;TRB:CSVDPLAGSYNEQFF	TRA:TGCGGCACAAAGGGTAGCAACTATAAACTGACATTT;TRB:TGCAGCGTTGATCCCCTAGCGGGGAGCTACAATGAGCAGTTCTTC	307	1	1
ACTTACTAGCCGCCTA-1-h2-h2	h2	CD4_Naive	TRA:CATVNTGNQFYF;TRB:CASSSSGTGTYGYTF	TRA:TGTGCTACGGTTAACACCGGTAACCAGTTCTATTTT;TRB:TGCGCCAGCAGCTCTTCCGGGACAGGGACCTATGGCTACACCTTC	308	1	1
ACTTACTAGCGTTGCC-1-h2-h2	h2	Th	TRA:CALVLFTGGFKTIF;TRB:CASRKQERVEQFF	TRA:TGTGCTCTAGTCCTTTTTACTGGAGGCTTCAAAACTATCTTT;TRB:TGTGCCAGCAGGAAACAGGAGCGGGTAGAGCAGTTCTTC	309	1	1
ACTTACTAGTCTCAAC-1-h2-h2	h2	CD8_TE	TRA:CVVSDSSGGGADGLTF;TRB:CASSLGLLTSGRAYNEQFF	TRA:TGTGTTGTGAGTGATAGTTCAGGAGGAGGTGCTGACGGACTCACCTTT;TRB:TGTGCCAGCAGCTTAGGCCTGTTAACTAGCGGGCGAGCATACAATGAGCAGTTCTTC	47	72	>= 3
ACTTACTCACAGGTTT-1-h2-h2	h2	Th	TRA:CIVRVGIQGAQKLVF;TRB:CSAEREPLNEKLFF	TRA:TGCATCGTCAGAGTGGGAATTCAGGGAGCCCAGAAGCTGGTATTT;TRB:TGCAGTGCTGAGCGGGAACCTCTAAATGAAAAACTGTTTTTT	310	1	1
ACTTACTGTAGCGTGA-1-h2-h2	h2	CD8_TE	TRA:CAVRDIPSGAGSYQLTF;TRB:CASSPGPPGGYTF	TRA:TGTGCTGTGAGAGACATCCCTTCTGGGGCTGGGAGTTACCAACTCACTTTC;TRB:TGTGCCAGCAGTCCCGGGCCCCCGGGGGGCTACACCTTC	2	192	>= 3
ACTTACTGTCGCGTGT-1-h2-h2	h2	CD4_Naive	TRA:CAASRGNKLVF;TRB:CASSLMAGREGNTEAFF	TRA:TGTGCAGCAAGTAGGGGAAACAAGCTGGTCTTT;TRB:TGTGCCAGCAGCTTAATGGCAGGTCGGGAAGGGAACACTGAAGCTTTCTTT	311	1	1
ACTTACTGTTCTGGTA-1-h2-h2	h2	CD8_TE	TRA:CAVGAILTGGGNKLTF;TRB:CTASSYNEQFF	TRA:TGTGCTGTGGGTGCAATACTCACGGGAGGAGGAAACAAACTCACCTTT;TRB:TGCACCGCCTCCTCTTACAATGAGCAGTTCTTC	89	12	>= 3
ACTTGTTAGACAGACC-1-h2-h2	h2	Th	TRA:CLVGAISGGGADGLTF;TRB:CSARLGYNEQFF	TRA:TGCCTCGTGGGCGCCATTTCAGGAGGAGGTGCTGACGGACTCACCTTT;TRB:TGCAGTGCACGGCTCGGATACAATGAGCAGTTCTTC	312	1	1
ACTTGTTCAGTACACT-1-h2-h2	h2	MAIT	TRA:CAVLDSNYQLIW;TRB:CATSTRTGEADTQYF	TRA:TGTGCTGTATTGGATAGCAACTATCAGTTAATCTGG;TRB:TGTGCCACCAGCACCCGGACAGGAGAAGCAGATACGCAGTATTTT	313	2	2
ACTTGTTCATCAGTCA-1-h2-h2	h2	Th	TRA:CALIGSQGAQKLVF;TRB:CASREGTAGNTIYF	TRA:TGTGCTCTGATTGGGAGTCAGGGAGCCCAGAAGCTGGTATTT;TRB:TGTGCCAGCAGAGAAGGGACAGCTGGAAACACCATATATTTT	314	1	1
ACTTGTTCATGCAATC-1-h2-h2	h2	CD4_Naive	TRA:CAASIVGNEKLTF;TRA:CALSEGLEPDSWGKLQF;TRB:CSARPSGANNEQFF	TRA:TGTGCAGCAAGTATTGTTGGAAATGAGAAATTAACCTTT;TRA:TGTGCTCTGAGTGAGGGTCTGGAACCTGACAGCTGGGGGAAATTGCAGTTT;TRB:TGCAGTGCTAGGCCTAGCGGGGCGAACAATGAGCAGTTCTTC	315	1	1
ACTTGTTGTCTAAACC-1-h2-h2	h2	CD8_Naive	TRA:CALRNTGGFKTIF;TRB:CASSEAFTGLYGYTF	TRA:TGTGCTCTGAGAAATACTGGAGGCTTCAAAACTATCTTT;TRB:TGTGCCAGCAGTGAAGCCTTCACAGGTCTCTATGGCTACACCTTC	316	1	1
ACTTGTTTCTTGTTTG-1-h2-h2	h2	CD8_EM	TRA:CVVSDSSGGGADGLTF;TRB:CASSLGLLTSGRAYNEQFF	TRA:TGTGTTGTGAGTGATAGTTCAGGAGGAGGTGCTGACGGACTCACCTTT;TRB:TGTGCCAGCAGCTTAGGCCTGTTAACTAGCGGGCGAGCATACAATGAGCAGTTCTTC	47	72	>= 3
ACTTTCACACCTTGTC-1-h2-h2	h2	CD4_Naive	TRA:CAVDAGGTSYGKLTF;TRB:CASSYSSDAYEQYF	TRA:TGTGCTGTGGATGCTGGTGGTACTAGCTATGGAAAGCTGACATTT;TRB:TGTGCCAGCAGTTACTCTAGCGATGCCTACGAGCAGTACTTC	317	1	1
ACTTTCACATCACGAT-1-h2-h2	h2	CD4_Naive	TRA:CALSEGFQKLVF;TRB:CAWSVTPQGSGNTIYF	TRA:TGTGCTCTGAGTGAAGGCTTTCAGAAACTTGTATTT;TRB:TGTGCCTGGAGTGTAACCCCCCAAGGCTCTGGAAACACCATATATTTT	318	1	1
ACTTTCACATCCTAGA-1-h2-h2	h2	MAIT	TRA:CAVVDSNYQLIW;TRB:CASSIRLAEANVLTF	TRA:TGTGCTGTGGTGGATAGCAACTATCAGTTAATCTGG;TRB:TGTGCCAGTAGTATAAGACTAGCGGAAGCCAACGTCCTGACTTTC	319	1	1
ACTTTCAGTGTTGAGG-1-h2-h2	h2	CD8_TE	TRA:CAVRDIPSGAGSYQLTF;TRB:CASSPGPPGGYTF	TRA:TGTGCTGTGAGAGACATCCCTTCTGGGGCTGGGAGTTACCAACTCACTTTC;TRB:TGTGCCAGCAGTCCCGGGCCCCCGGGGGGCTACACCTTC	2	192	>= 3
ACTTTCATCAAAGACA-1-h2-h2	h2	CD8_TE	TRA:CAVRDIPSGAGSYQLTF;TRB:CASSPGPPGGYTF	TRA:TGTGCTGTGAGAGACATCCCTTCTGGGGCTGGGAGTTACCAACTCACTTTC;TRB:TGTGCCAGCAGTCCCGGGCCCCCGGGGGGCTACACCTTC	2	192	>= 3
ACTTTCATCCTCTAGC-1-h2-h2	h2	Th	TRA:CALSGSSNYQLIW;TRB:CASSLGQAVTYEQYF	TRA:TGTGCTCTGAGTGGATCTAGCAACTATCAGTTAATCTGG;TRB:TGTGCCAGCAGCCTGGGACAGGCGGTGACCTACGAGCAGTACTTC	320	1	1
AGAATAGGTACCGAGA-1-h2-h2	h2	CD4_Naive	TRA:CAASPLNTNAGKSTF;TRB:CASSIGRTNEKLFF	TRA:TGTGCAGCAAGCCCTCTTAACACCAATGCAGGCAAATCAACCTTT;TRB:TGTGCCAGTAGTATTGGAAGGACTAATGAAAAACTGTTTTTT	321	1	1
AGAATAGGTTACCGAT-1-h2-h2	h2	Th	TRA:CAGPGGATNKLIF;TRB:CSARDHPSSRYSEQFF	TRA:TGTGCTGGGCCTGGTGGTGCTACAAACAAGCTCATCTTT;TRB:TGCAGTGCTAGAGACCACCCCTCTAGCCGTTACAGTGAGCAGTTCTTC	322	1	1
AGAATAGGTTGGTGGA-1-h2-h2	h2	Th	TRA:CAASRRGGADGLTF;TRB:CASSSSGFGGGELFF	TRA:TGTGCAGCAAGCCGACGGGGAGGTGCTGACGGACTCACCTTT;TRB:TGTGCCAGCAGCTCTAGTGGGTTCGGGGGCGGGGAGCTGTTTTTT	323	1	1
AGAATAGTCGCAGGCT-1-h2-h2	h2	CD8_Naive	TRA:CAVRDMEGSQDTDKLIF;TRB:CASTLDSSGANVLTF	TRA:TGTGCTGTGAGAGACATGGAAGGGTCCCAAGACACCGACAAGCTCATCTTT;TRB:TGTGCCAGCACCCTTGACAGCTCTGGGGCCAACGTCCTGACTTTC	324	1	1
AGAATAGTCTGAGGGA-1-h2-h2	h2	CD4_Naive	TRA:CGAAYGGYQKVTF;TRB:CASSGSRSGTITDTQYF	TRA:TGTGGAGCAGCCTATGGGGGTTACCAGAAAGTTACCTTT;TRB:TGTGCCAGCAGCGGGTCTCGTAGCGGGACGATCACAGATACGCAGTATTTT	325	1	1
AGACGTTAGCCAACAG-1-h2-h2	h2	MAIT	TRA:CAVMDSSYKLIF;TRB:CASSAGTGGNEQFF	TRA:TGTGCTGTGATGGATAGCAGCTATAAATTGATCTTC;TRB:TGTGCCAGCAGTGCCGGGACAGGGGGCAATGAGCAGTTCTTC	326	1	1
AGACGTTAGCTTTGGT-1-h2-h2	h2	CD8_TE	TRA:CATDAFHSGYALNF;TRB:CASNPPTALPGDTQYF	TRA:TGTGCTACGGACGCGTTCCATTCCGGGTATGCACTCAACTTC;TRB:TGTGCCAGCAACCCCCCGACCGCCCTCCCCGGCGATACGCAGTATTTT	327	11	>= 3
AGACGTTCAGTAAGCG-1-h2-h2	h2	MAIT	TRA:CVVSASGTYKYIF;TRB:CASSLLHYGYTF	TRA:TGTGTGGTGAGCGCCTCAGGAACCTACAAATACATCTTT;TRB:TGTGCCAGCAGTTTACTACACTATGGCTACACCTTC	328	1	1
AGACGTTGTAATAGCA-1-h2-h2	h2	CD8_EM	TRA:CAASDTGKLIF;TRB:CASSFTGTNEQFF	TRA:TGTGCAGCAAGTGACACAGGCAAACTAATCTTT;TRB:TGTGCCAGCAGCTTCACAGGGACCAATGAGCAGTTCTTC	329	1	1
AGACGTTGTAGAGCTG-1-h2-h2	h2	Treg	TRA:CAVGAVSGTYKYIF;TRB:CASNRIEYNEKLFF	TRA:TGTGCTGTGGGGGCTGTCTCAGGAACCTACAAATACATCTTT;TRB:TGTGCCAGTAACCGAATAGAATATAATGAAAAACTGTTTTTT	330	1	1
AGACGTTGTAGGCATG-1-h2-h2	h2	CD8_Naive	TRA:CAMREGHGGGFKTIF;TRB:CSATREQERGYF	TRA:TGTGCAATGAGAGAGGGCCATGGTGGAGGCTTCAAAACTATCTTT;TRB:TGCAGTGCTACCCGAGAGCAAGAACGGGGGTATTTT	331	1	1
AGACGTTTCAAGCCTA-1-h2-h2	h2	Th	TRA:CAVSLRNNNARLMF;TRB:CASSEPGLAQVEQYF	TRA:TGTGCTGTGAGTTTACGGAATAACAATGCCAGACTCATGTTT;TRB:TGTGCCAGCTCCGAACCGGGACTAGCGCAAGTTGAGCAGTACTTC	332	1	1
AGACGTTTCGAGGTAG-1-h2-h2	h2	Th	TRA:CVVSGPGYSTLTF;TRB:CASSPDRGSGNIQYF	TRA:TGTGTGGTGAGCGGTCCAGGATACAGCACCCTCACCTTT;TRB:TGCGCCAGCAGTCCGGACAGGGGTTCGGGAAACATTCAGTACTTC	333	1	1
AGAGCGAAGAAACGAG-1-h2-h2	h2	Th	TRA:CILRGLYNYGQNFVF;TRB:CASSLQTSGAKNIQYF	TRA:TGCATCCTGAGAGGCCTTTATAACTATGGTCAGAATTTTGTCTTT;TRB:TGTGCCAGCAGCTTACAGACTAGCGGAGCCAAAAACATTCAGTACTTC	334	1	1
AGAGCGACAAACGTGG-1-h2-h2	h2	CD4_Naive	TRA:CIVRAHTGANSKLTF;TRA:CAASKSENNDMRF;TRB:CAWALTGGYNTEAFF	TRA:TGCATCGTCAGAGCCCACACTGGAGCCAATAGTAAGCTGACATTT;TRA:TGTGCAGCAAGTAAAAGTGAGAACAATGACATGCGCTTT;TRB:TGTGCCTGGGCCCTGACAGGGGGGTATAACACTGAAGCTTTCTTT	335	1	1
AGAGCGACAAGGGTCA-1-h2-h2	h2	CD4_Naive	TRA:CAVSPGGTSYGKLTF;TRB:CASSSFNTEAFF	TRA:TGTGCCGTATCCCCCGGTGGTACTAGCTATGGAAAGCTGACATTT;TRB:TGTGCCAGCAGTTCATTTAACACTGAAGCTTTCTTT	336	1	1
AGAGCGACAGCATGAG-1-h2-h2	h2	CD8_EM	TRA:CVVSDSSGGGADGLTF;TRB:CASSLGLLTSGRAYNEQFF	TRA:TGTGTTGTGAGTGATAGTTCAGGAGGAGGTGCTGACGGACTCACCTTT;TRB:TGTGCCAGCAGCTTAGGCCTGTTAACTAGCGGGCGAGCATACAATGAGCAGTTCTTC	47	72	>= 3
AGAGCGATCGGCGGTT-1-h2-h2	h2	Th	TRA:CALSDPSGGGADGLTF;TRB:CASSEGTSSYEQYF	TRA:TGTGCTCTGAGTGATCCCTCAGGAGGAGGTGCTGACGGACTCACCTTT;TRB:TGTGCCAGCAGTGAAGGGACTAGCTCCTACGAGCAGTACTTC	337	1	1
AGAGCGATCTTTCCTC-1-h2-h2	h2	MAIT	TRA:CAVMDSNYQLIW;TRB:CASSEMTGGSDGYTF	TRA:TGTGCTGTCATGGATAGCAACTATCAGTTAATCTGG;TRB:TGTGCCAGCAGTGAAATGACAGGTGGTTCAGATGGCTACACCTTC	97	18	>= 3
AGAGCTTAGACTAGAT-1-h2-h2	h2	CD8_TE	TRA:CVVSDSSGGGADGLTF;TRB:CASSLGLLTSGRAYNEQFF	TRA:TGTGTTGTGAGTGATAGTTCAGGAGGAGGTGCTGACGGACTCACCTTT;TRB:TGTGCCAGCAGCTTAGGCCTGTTAACTAGCGGGCGAGCATACAATGAGCAGTTCTTC	47	72	>= 3
AGAGCTTAGAGTGAGA-1-h2-h2	h2	CD4_Naive	TRA:CASSSGGSYIPTF;TRB:CASSQDFPESYNEQFF	TRA:TGTGCTTCCTCATCAGGAGGAAGCTACATACCTACATTT;TRB:TGTGCCAGCAGCCAAGACTTTCCCGAATCCTACAATGAGCAGTTCTTC	338	1	1
AGAGCTTAGCTAAGAT-1-h2-h2	h2	CD4_Naive	TRA:CAASALTGTYKYIF;TRB:CASSHPEGYGYTF	TRA:TGTGCAGCAAGCGCGCTGACGGGAACCTACAAATACATCTTT;TRB:TGTGCCAGCAGTCACCCCGAGGGCTATGGCTACACCTTC	339	1	1
AGAGCTTAGGTAAACT-1-h2-h2	h2	MAIT	TRA:CAVKDSNYQLIW;TRB:CSARDPRYDRGGQYF	TRA:TGTGCTGTGAAGGATAGCAACTATCAGTTAATCTGG;TRB:TGCAGTGCTAGAGATCCCAGGTATGACAGGGGAGGACAGTACTTC	340	1	1
AGAGCTTAGTCAAGCG-1-h2-h2	h2	CD4_Naive	TRA:CAVRGLSDGQKLLF;TRB:CASSPGGATSGSSVADTQYF;TRB:CASSDVWGARAGGYTF	TRA:TGTGCTGTGAGAGGGCTTTCAGATGGCCAGAAGCTGCTCTTT;TRB:TGTGCCAGCAGCCCTGGGGGGGCAACTAGCGGGAGTTCGGTTGCAGATACGCAGTATTTT;TRB:TGTGCCAGCAGTGATGTCTGGGGGGCGAGAGCTGGGGGCTACACCTTC	341	1	1
AGAGCTTCAGTAACGG-1-h2-h2	h2	CD8_TE	TRA:CAVRDIPSGAGSYQLTF;TRB:CASSPGPPGGYTF	TRA:TGTGCTGTGAGAGACATCCCTTCTGGGGCTGGGAGTTACCAACTCACTTTC;TRB:TGTGCCAGCAGTCCCGGGCCCCCGGGGGGCTACACCTTC	2	192	>= 3
AGAGCTTCATGCTAGT-1-h2-h2	h2	Th	TRA:CAVSVTGTAAGNKLTF;TRB:CASSYELEGAVTF	TRA:TGTGCTGTGAGTGTCACGGGGACAGCTGCAGGCAACAAGCTAACTTTT;TRB:TGTGCCAGCAGCTATGAGCTGGAGGGCGCAGTCACCTTC	342	1	1
AGAGCTTTCAAAGTAG-1-h2-h2	h2	Th	TRA:CIVRARGTSGSRLTF;TRB:CASSNSPQANTEAFF	TRA:TGCATCGTCAGAGCCCGCGGAACCAGTGGCTCTAGGTTGACCTTT;TRB:TGTGCCAGCAGTAACTCGCCACAGGCGAACACTGAAGCTTTCTTT	343	1	1
AGAGTGGCAACACGCC-1-h2-h2	h2	CD8_EM	TRA:CAYRSDNAGNMLTF;TRB:CASSLHPDTYEQYF	TRA:TGTGCTTATAGGAGCGATAATGCAGGCAACATGCTCACCTTT;TRB:TGCGCCAGCAGCCTCCACCCGGACACTTACGAGCAGTACTTC	344	1	1
AGAGTGGTCCCAACGG-1-h2-h2	h2	CD4_Naive	TRA:CAGVGRGATNKLIF;TRB:CASSLELRRDHVNEQFF	TRA:TGTGCAGGAGTGGGACGCGGTGCTACAAACAAGCTCATCTTT;TRB:TGTGCCAGCAGCTTAGAATTGCGGCGGGATCACGTAAATGAGCAGTTCTTC	345	1	1
AGAGTGGTCCCGACTT-1-h2-h2	h2	CD4_Naive	TRA:CAVNPNDYKLSF;TRB:CASSYAGQVGDEQFF	TRA:TGTGCCGTGAACCCCAACGACTACAAGCTCAGCTTT;TRB:TGTGCCAGCAGTTACGCCGGACAGGTCGGGGATGAGCAGTTCTTC	346	1	1
AGATCTGCAAGCCTAT-1-h2-h2	h2	Th	TRA:CALSGYGGSQGNLIF;TRA:CAVGKFGTASKLTF;TRB:CASSYSDTGVGHGETQYF	TRA:TGTGCTCTGAGTGGTTATGGAGGAAGCCAAGGAAATCTCATCTTT;TRA:TGTGCTGTGGGGAAGTTCGGCACTGCCAGTAAACTCACCTTT;TRB:TGTGCCAGCAGTTACTCGGACACGGGAGTAGGCCACGGAGAGACCCAGTACTTC	347	1	1
AGATCTGCAAGCTGAG-1-h2-h2	h2	Th	TRA:CAVQDSSGSNYQLIW;TRB:CAISPGTGSYEQYF	TRA:TGTGCTGTGCAGGATAGTTCTGGAAGCAACTATCAGTTAATCTGG;TRB:TGTGCCATCAGCCCGGGGACAGGGTCCTACGAGCAGTACTTC	348	1	1
AGATCTGCAAGCTGTT-1-h2-h2	h2	CD4_Naive	TRA:CLVGDVWGAGSYQLTF;TRB:CATREDRGTTEAFF	TRA:TGCCTCGTGGGTGACGTCTGGGGGGCTGGGAGTTACCAACTCACTTTC;TRB:TGTGCCACCAGGGAGGACAGGGGAACAACTGAAGCTTTCTTT	349	1	1
AGATCTGCAAGGGTCA-1-h2-h2	h2	Treg	TRA:CATDARTGGFKTIF;TRB:CASSLGFQAYQETQYF	TRA:TGTGCTACGGACGCCCGTACTGGAGGCTTCAAAACTATCTTT;TRB:TGTGCCAGCAGCTTAGGTTTCCAGGCGTACCAAGAGACCCAGTACTTC	350	1	1
AGATCTGCACTACAGT-1-h2-h2	h2	Th	TRA:CAVRDSNYQLIW;TRB:CASSRTSGSTGELFF	TRA:TGTGCTGTGAGAGATAGCAACTATCAGTTAATCTGG;TRB:TGTGCCAGCAGCCGGACTAGCGGGAGCACCGGGGAGCTGTTTTTT	351	1	1
AGATCTGCATTTGCCC-1-h2-h2	h2	CD4_Naive	TRA:CAVNNAGNMLTF;TRB:CASSQVVLGFDNEQFF	TRA:TGTGCTGTAAATAATGCAGGCAACATGCTCACCTTT;TRB:TGTGCCAGCAGCCAAGTAGTATTGGGGTTCGACAATGAGCAGTTCTTC	352	1	1
AGATCTGTCAGGATCT-1-h2-h2	h2	CD4_Naive	TRA:CAYINNYQLIW;TRB:CASSDTQGWDEQFF	TRA:TGTGCTTATATCAACAACTATCAGTTAATCTGG;TRB:TGTGCCAGCAGTGATACTCAGGGTTGGGATGAGCAGTTCTTC	353	1	1
AGATCTGTCCAAGCCG-1-h2-h2	h2	CD8_TE	TRA:CAVRDIPSGAGSYQLTF;TRB:CASSPGPPGGYTF	TRA:TGTGCTGTGAGAGACATCCCTTCTGGGGCTGGGAGTTACCAACTCACTTTC;TRB:TGTGCCAGCAGTCCCGGGCCCCCGGGGGGCTACACCTTC	2	192	>= 3
AGATCTGTCGAATGCT-1-h2-h2	h2	Th	TRA:CAYRTLSYNNNDMRF;TRB:CASSSIRGSLSYNSPLHF	TRA:TGTGCTTATAGGACCCTTTCGTACAATAACAATGACATGCGCTTT;TRB:TGTGCCAGCAGCTCAATTAGAGGCAGCCTCTCCTATAATTCACCCCTCCACTTT	354	1	1
AGATTGCAGCCGTCGT-1-h2-h2	h2	MAIT	TRA:CAALDSNYQLIW;TRB:CAWTTGKDADTQYF	TRA:TGTGCTGCCCTGGATAGCAACTATCAGTTAATCTGG;TRB:TGTGCCTGGACGACAGGGAAGGACGCAGATACGCAGTATTTT	355	2	2
AGATTGCAGCTGCGAA-1-h2-h2	h2	Th	TRA:CAYRITPNYGGATNKLIF;TRB:CASSLKGQRQETQYF	TRA:TGTGCTTATAGGATCACCCCGAATTATGGTGGTGCTACAAACAAGCTCATCTTT;TRB:TGTGCCAGCAGCTTAAAGGGACAGAGGCAAGAGACCCAGTACTTC	356	1	1
AGATTGCAGTTCGCGC-1-h2-h2	h2	Th	TRA:CALSNTGKLIF;TRB:CASSRTAGAEAFF	TRA:TGTGCACTTAGCAACACAGGCAAACTAATCTTT;TRB:TGTGCCAGCAGTAGGACAGCGGGCGCTGAAGCTTTCTTT	357	1	1
AGATTGCGTGATAAAC-1-h2-h2	h2	CD8_TE	TRA:CAVRDIPSGAGSYQLTF;TRB:CASSPGPPGGYTF	TRA:TGTGCTGTGAGAGACATCCCTTCTGGGGCTGGGAGTTACCAACTCACTTTC;TRB:TGTGCCAGCAGTCCCGGGCCCCCGGGGGGCTACACCTTC	2	192	>= 3
AGATTGCTCCAGTAGT-1-h2-h2	h2	Th	TRA:CAAISNRDDKIIF;TRB:CASSVEGGRVRSEQFF	TRA:TGTGCAGCAATCTCTAACAGAGATGACAAGATCATCTTT;TRB:TGTGCCAGCAGCGTAGAGGGCGGGAGGGTACGAAGTGAGCAGTTCTTC	358	1	1
AGATTGCTCTCTAGGA-1-h2-h2	h2	CD4_Naive	TRA:CATERTGGGNKLTF;TRB:CSAPQGLADSNEQFF	TRA:TGTGCTACGGAACGCACGGGAGGAGGAAACAAACTCACCTTT;TRB:TGCAGTGCACCCCAAGGACTAGCGGACTCCAATGAGCAGTTCTTC	359	1	1
AGATTGCTCTTGACGA-1-h2-h2	h2	CD8_TE	TRA:CAVRDIPSGAGSYQLTF;TRB:CASSPGPPGGYTF	TRA:TGTGCTGTGAGAGACATCCCTTCTGGGGCTGGGAGTTACCAACTCACTTTC;TRB:TGTGCCAGCAGTCCCGGGCCCCCGGGGGGCTACACCTTC	2	192	>= 3
AGCAGCCAGTACGCCC-1-h2-h2	h2	Th	TRA:CAGGTTSGTYKYIF;TRB:CASSQGSRVVGQETQYF	TRA:TGTGCAGGGGGTACTACCTCAGGAACCTACAAATACATCTTT;TRB:TGTGCCAGCAGCCAAGGCAGCAGGGTGGTCGGTCAAGAGACCCAGTACTTC	360	1	1
AGCAGCCCAAAGGAAG-1-h2-h2	h2	CD4_Naive	TRA:CALDIGSDGQKLLF;TRB:CASSWDRTNEKLFF	TRA:TGTGCTCTAGACATAGGCTCAGATGGCCAGAAGCTGCTCTTT;TRB:TGTGCCAGCAGTTGGGACCGTACTAATGAAAAACTGTTTTTT	361	1	1
AGCAGCCCAACTGGCC-1-h2-h2	h2	Th	TRA:CAASAERDGNNRLAF;TRB:CASSLYGQYEQYF	TRA:TGTGCAGCAAGCGCGGAACGGGATGGGAACAACAGACTCGCTTTT;TRB:TGTGCCAGCAGTTTATACGGACAGTACGAGCAGTACTTC	362	1	1
AGCAGCCCACATCTTT-1-h2-h2	h2	Th	TRA:CAASIEDTGFQKLVF;TRB:CAISDPQGSGNTIYF	TRA:TGTGCAGCAAGTATAGAGGACACAGGCTTTCAGAAACTTGTATTT;TRB:TGTGCCATCAGTGACCCTCAGGGCTCTGGAAACACCATATATTTT	363	1	1
AGCAGCCCAGGGTTAG-1-h2-h2	h2	CD4_Naive	TRA:CAASRGGSYIPTF;TRB:CASQTSGSSDTQYF	TRA:TGTGCAGCAAGTAGGGGAGGAAGCTACATACCTACATTT;TRB:TGCGCCAGCCAGACTAGCGGGAGCTCAGATACGCAGTATTTT	364	1	1
AGCAGCCCATGCCACG-1-h2-h2	h2	CD4_Naive	TRA:CIVGLDGTASKLTF;TRB:CASSHIPGMEGNQPQHF	TRA:TGCATCGTCGGTTTGGACGGCACTGCCAGTAAACTCACCTTT;TRB:TGTGCCAGCAGCCACATCCCCGGAATGGAGGGCAATCAGCCCCAGCATTTT	365	1	1
AGCAGCCGTCTCACCT-1-h2-h2	h2	CD4_Naive	TRA:CALWANTDKLIF;TRB:CASSPGTGGGMNTEAFF	TRA:TGTGCTCTGTGGGCTAACACCGACAAGCTCATCTTT;TRB:TGTGCCAGCTCACCAGGGACAGGGGGAGGTATGAACACTGAAGCTTTCTTT	366	1	1
AGCATACAGCAACGGT-1-h2-h2	h2	CD4_Naive	TRA:CAEIPDQAAGNKLTF;TRB:CAWSGQASAYGYTF	TRA:TGTGCAGAGATTCCCGACCAAGCTGCAGGCAACAAGCTAACTTTT;TRB:TGTGCCTGGAGTGGGCAGGCGAGTGCCTATGGCTACACCTTC	367	1	1
AGCATACAGCACCGTC-1-h2-h2	h2	CD4_Naive	TRA:CAVSSGGGADGLTF;TRB:CQQQRCTASEAFF;TRB:CASSLAYSSGPYEQYF	TRA:TGTGCTGTGAGTTCAGGAGGAGGTGCTGACGGACTCACCTTT;TRB:TGCCAGCAGCAAAGGTGCACAGCCTCTGAAGCTTTCTTT;TRB:TGCGCCAGCAGCTTGGCCTACTCTAGCGGCCCCTACGAGCAGTACTTC	368	1	1
AGCATACAGGCACATG-1-h2-h2	h2	CD4_Naive	TRA:CALTTGNQFYF;TRB:CASSPNSAGVGDTQYF	TRA:TGTGCCCTTACCACCGGTAACCAGTTCTATTTT;TRB:TGTGCCAGCAGCCCGAATTCAGCGGGAGTCGGGGATACGCAGTATTTT	369	1	1
AGCATACAGGCGACAT-1-h2-h2	h2	CD8_Naive	TRA:CALSEALSGNTPLVF;TRB:CASSQTREGAYNEQFF	TRA:TGTGCTCTGAGTGAGGCCCTTTCAGGAAACACACCTCTTGTCTTT;TRB:TGCGCCAGCAGCCAGACGCGGGAGGGTGCCTACAATGAGCAGTTCTTC	370	1	1
AGCATACGTAGTAGTA-1-h2-h2	h2	CD8_Naive	TRA:CAVRDSPPGTYKYIF;TRB:CASSLDTGRSLEQYF	TRA:TGTGCTGTGAGAGACTCCCCCCCAGGAACCTACAAATACATCTTT;TRB:TGTGCCAGCAGCTTGGATACAGGGCGGTCTCTCGAGCAGTACTTC	371	1	1
AGCATACGTTAGTGGG-1-h2-h2	h2	Th	TRA:CAVSFSGGYNKLIF;TRB:CASTVNRVLDATNEKLFF	TRA:TGTGCCGTCTCGTTTTCTGGTGGCTACAATAAGCTGATTTTT;TRB:TGTGCCAGCACGGTGAACAGGGTTTTAGATGCAACTAATGAAAAACTGTTTTTT	372	1	1
AGCATACTCTCGCATC-1-h2-h2	h2	CD4_Naive	TRA:CAVGMFSGGYNKLIF;TRB:CASSPGLSNEQFF	TRA:TGTGCTGTGGGTATGTTTTCTGGTGGCTACAATAAGCTGATTTTT;TRB:TGCGCCAGCAGCCCCGGACTCTCAAATGAGCAGTTCTTC	373	1	1
AGCCTAAAGTCCAGGA-1-h2-h2	h2	Th	TRA:CAVLSSNTGKLIF;TRB:CASSTTGTGWDGYTF	TRA:TGTGCTGTCCTCTCTAGCAACACAGGCAAACTAATCTTT;TRB:TGTGCCAGCAGTACTACCGGGACAGGGTGGGATGGCTACACCTTC	374	1	1
AGCCTAACAGCAGTTT-1-h2-h2	h2	Th	TRA:CAVRVMDGSARQLTF;TRB:CASSQGSYTDTQYF	TRA:TGTGCTGTGAGAGTGATGGATGGTTCTGCAAGGCAACTGACCTTT;TRB:TGTGCCAGCAGCCAGGGGTCTTACACAGATACGCAGTATTTT	375	1	1
AGCCTAACAGGTCGTC-1-h2-h2	h2	CD4_Naive	TRA:CAFYNQGGKLIF;TRB:CASNPGQNTEAFF	TRA:TGTGCCTTTTATAACCAGGGAGGAAAGCTTATCTTC;TRB:TGTGCCAGCAACCCCGGACAGAACACTGAAGCTTTCTTT	376	1	1
AGCCTAAGTTTGCATG-1-h2-h2	h2	CD4_Naive	TRA:CAGQNTGGGNKLTF;TRA:CAVKSGGTSYGKLTF;TRB:CASSAHYEQYF	TRA:TGTGCAGGACAGAACACGGGAGGAGGAAACAAACTCACCTTT;TRA:TGTGCTGTGAAAAGTGGTGGTACTAGCTATGGAAAGCTGACATTT;TRB:TGTGCCAGCAGTGCTCACTACGAGCAGTACTTC	377	1	1
AGCCTAATCATACGGT-1-h2-h2	h2	Th	TRA:CVQGTAAGNKLTF;TRB:CASSQDSRQRGNEQFF	TRA:TGTGTCCAGGGGACAGCTGCAGGCAACAAGCTAACTTTT;TRB:TGCGCCAGCAGCCAAGATTCGAGACAGCGAGGTAATGAGCAGTTCTTC	378	1	1
AGCCTAATCTAACTGG-1-h2-h2	h2	CD4_Naive	TRA:CAVGGAGSYQLTF;TRB:CSVGTQSSTEAFF	TRA:TGTGCTGTCGGTGGGGCTGGGAGTTACCAACTCACTTTC;TRB:TGCAGCGTGGGGACACAATCCAGCACTGAAGCTTTCTTT	379	1	1
AGCGGTCAGCGCCTCA-1-h2-h2	h2	CD8_Naive	TRA:CALDDGGFKTIF;TRB:CASRQNTEAFF	TRA:TGTGCTCTAGACGATGGAGGCTTCAAAACTATCTTT;TRB:TGTGCCAGCAGGCAGAACACTGAAGCTTTCTTT	380	1	1
AGCGGTCAGTGAAGAG-1-h2-h2	h2	CD8_TE	TRA:CALKSGTASKLTF;TRB:CASSQDLDVGQDYGYTF	TRA:TGTGCTCTGAAAAGCGGCACTGCCAGTAAACTCACCTTT;TRB:TGCGCCAGCAGCCAAGATCTCGATGTTGGACAGGACTATGGCTACACCTTC	381	1	1
AGCGGTCCACACTGCG-1-h2-h2	h2	CD8_TE	TRA:CAVRDIPSGAGSYQLTF;TRB:CASSPGPPGGYTF	TRA:TGTGCTGTGAGAGACATCCCTTCTGGGGCTGGGAGTTACCAACTCACTTTC;TRB:TGTGCCAGCAGTCCCGGGCCCCCGGGGGGCTACACCTTC	2	192	>= 3
AGCGGTCCACAGGAGT-1-h2-h2	h2	CD8_Naive	TRA:CILVLGGTSYGKLTF;TRA:CAASGTYKYIF;TRB:CASTNLPGNYEQYF	TRA:TGCATCCTGGTCTTAGGTGGTACTAGCTATGGAAAGCTGACATTT;TRA:TGTGCAGCCTCAGGAACCTACAAATACATCTTT;TRB:TGTGCCAGCACCAACCTCCCAGGGAACTACGAGCAGTACTTC	382	1	1
AGCGGTCTCTGTTGAG-1-h2-h2	h2	Treg	TRA:CACRYSGGSNYKLTF;TRB:CASRFLTGLAKNIQYF;TRB:CASSTRGGGPPTGANVLTF	TRA:TGTGCTTGCCGATATAGTGGAGGTAGCAACTATAAACTGACATTT;TRB:TGTGCAAGTCGCTTCCTGACGGGACTAGCCAAAAACATTCAGTACTTC;TRB:TGTGCCAGCAGCACCCGAGGAGGGGGCCCTCCTACTGGGGCCAACGTCCTGACTTTC	383	2	2
AGCGTATAGCGAAGGG-1-h2-h2	h2	CD8_Naive	TRA:CAMEGGYQKVTF;TRB:CASSQGFSSGNTIYF	TRA:TGTGCAATGGAGGGGGGTTACCAGAAAGTTACCTTT;TRB:TGCGCCAGCAGCCAAGGGTTTAGTTCTGGAAACACCATATATTTT	384	1	1
AGCGTATCAATGGATA-1-h2-h2	h2	CD8_Naive	TRA:CLVGDIGNYGQNFVF;TRB:CASSQRWDSPSYEQYF	TRA:TGCCTCGTGGGTGACATAGGCAACTATGGTCAGAATTTTGTCTTT;TRB:TGCGCCAGCAGCCAACGTTGGGACAGTCCTTCCTACGAGCAGTACTTC	385	1	1
AGCGTATCAGGTCCAC-1-h2-h2	h2	MAIT	TRA:CAVEDSNYQLIW;TRB:CASSLSGADPPTDTQYF	TRA:TGTGCTGTGGAGGATAGCAACTATCAGTTAATCTGG;TRB:TGTGCCAGCAGTCTCTCTGGGGCGGACCCCCCCACAGATACGCAGTATTTT	386	1	1
AGCGTATGTCGCCATG-1-h2-h2	h2	CD8_TE	TRA:CAVRDIPSGAGSYQLTF;TRB:CASSPGPPGGYTF	TRA:TGTGCTGTGAGAGACATCCCTTCTGGGGCTGGGAGTTACCAACTCACTTTC;TRB:TGTGCCAGCAGTCCCGGGCCCCCGGGGGGCTACACCTTC	2	192	>= 3
AGCGTATTCATGCAAC-1-h2-h2	h2	Th	TRA:CVVNTGFQKLVF;TRB:CASSQVGSGEETQYF	TRA:TGTGTTGTGAACACAGGCTTTCAGAAACTTGTATTT;TRB:TGTGCCAGCAGCCAAGTCGGCAGCGGTGAAGAGACCCAGTACTTC	387	1	1
AGCGTATTCATTGCCC-1-h2-h2	h2	CD4_Naive	TRA:CAETHAGGTSYGKLTF;TRB:CATSDGREGIYGYTF	TRA:TGTGCAGAGACTCACGCTGGTGGTACTAGCTATGGAAAGCTGACATTT;TRB:TGTGCCACCAGTGATGGAAGGGAAGGGATCTATGGCTACACCTTC	388	1	1
AGCGTATTCCACGTGG-1-h2-h2	h2	Th	TRA:CAAESGGSYIPTF;TRB:CASGEGGNTIYF	TRA:TGTGCAGCAGAATCAGGAGGAAGCTACATACCTACATTT;TRB:TGTGCCAGCGGAGAGGGGGGAAACACCATATATTTT	389	1	1
AGCGTATTCTGGGCCA-1-h2-h2	h2	CD4_Naive	TRA:CLVGVQTGANNLFF;TRB:CASRRVLNSPLHF	TRA:TGCCTCGTGGGGGTTCAAACTGGGGCAAACAACCTCTTCTTT;TRB:TGTGCCAGCAGGAGGGTATTGAATTCACCCCTCCACTTT	390	1	1
AGCGTCGCAAGACGTG-1-h2-h2	h2	Th	TRA:CAVQARGQGAQKLVF;TRB:CASSIWGTTSYEQYF	TRA:TGTGCTGTGCAGGCAAGAGGTCAGGGAGCCCAGAAGCTGGTATTT;TRB:TGTGCCAGTAGTATATGGGGGACTACCTCCTACGAGCAGTACTTC	391	1	1
AGCGTCGCACAAGCCC-1-h2-h2	h2	CD4_Naive	TRA:CAFMKVAGAQKLVF;TRB:CASSPDGGAGTEAFF	TRA:TGTGCTTTCATGAAGGTTGCGGGAGCCCAGAAGCTGGTATTT;TRB:TGCGCCAGCAGCCCGGACGGGGGCGCGGGAACTGAAGCTTTCTTT	392	1	1
AGCTCCTAGGGAACGG-1-h2-h2	h2	CD8_Naive	TRA:CAVRPSSNTGKLIF;TRB:CASSLGDTQYF	TRA:TGTGCTGTGAGGCCTTCTAGCAACACAGGCAAACTAATCTTT;TRB:TGTGCCAGCAGCTTAGGGGATACGCAGTATTTT	393	1	1
AGCTCCTAGTTTGCGT-1-h2-h2	h2	MAIT	TRA:CAVLDSNYQLIW;TRB:CATQGRGDTGELFF	TRA:TGTGCTGTGTTGGATAGCAACTATCAGTTAATCTGG;TRB:TGTGCGACACAGGGGAGGGGTGACACCGGGGAGCTGTTTTTT	394	11	>= 3
AGCTCCTCAAGCGAGT-1-h2-h2	h2	CD4_Naive	TRA:CAVQAAGTASKLTF;TRB:CAWSVSAGLAGQETQYF	TRA:TGTGCTGTGCAGGCGGCCGGCACTGCCAGTAAACTCACCTTT;TRB:TGTGCCTGGAGTGTTTCTGCAGGACTAGCTGGCCAAGAGACCCAGTACTTC	395	1	1
AGCTCCTCATTAACCG-1-h2-h2	h2	CD8_Naive	TRA:CAVRSIKAAGNKLTF;TRB:CASSRGDGPYEQYF	TRA:TGTGCTGTGCGCTCGATCAAAGCTGCAGGCAACAAGCTAACTTTT;TRB:TGTGCCAGCAGTCGCGGGGACGGACCCTACGAGCAGTACTTC	396	1	1
AGCTCCTGTAAGAGGA-1-h2-h2	h2	Th	TRA:CAATIGGATNKLIF;TRB:CASSGGTSGYEQYF	TRA:TGTGCAGCAACTATTGGTGGTGCTACAAACAAGCTCATCTTT;TRB:TGTGCCAGCAGCGGCGGGACTAGCGGCTACGAGCAGTACTTC	397	1	1
AGCTCCTGTCATCGGC-1-h2-h2	h2	CD8_Naive	TRA:CAAHTGGFKTIF;TRB:CASSLDRPSSYEQYF	TRA:TGTGCAGCCCACACTGGAGGCTTCAAAACTATCTTT;TRB:TGTGCCAGCAGTTTAGACAGGCCCTCCTCCTACGAGCAGTACTTC	398	1	1
AGCTCCTTCACCCTCA-1-h2-h2	h2	CD8_TE	TRA:CAVRDIPSGAGSYQLTF;TRB:CASSPGPPGGYTF	TRA:TGTGCTGTGAGAGACATCCCTTCTGGGGCTGGGAGTTACCAACTCACTTTC;TRB:TGTGCCAGCAGTCCCGGGCCCCCGGGGGGCTACACCTTC	2	192	>= 3
AGCTCCTTCTGATACG-1-h2-h2	h2	CD4_Naive	TRA:CAVTRTGGGNKLTF;TRB:CASSSDSTTGTQYF	TRA:TGTGCTGTGACTCGGACGGGAGGAGGAAACAAACTCACCTTT;TRB:TGTGCCAGCAGCTCGGACTCGACGACGGGTACGCAGTATTTT	399	1	1
AGCTCTCAGGATGGAA-1-h2-h2	h2	Th	TRA:CAGAGSYQLTF;TRB:CASSTTSGKNTGELFF	TRA:TGTGCTGGGGCTGGGAGTTACCAACTCACTTTC;TRB:TGTGCCAGCAGCACGACTAGCGGGAAGAACACCGGGGAGCTGTTTTTT	400	1	1
AGCTCTCAGGGCTTCC-1-h2-h2	h2	CD4_Naive	TRA:CAASLIQGAQKLVF;TRB:CSAGGTGRLVNTEAFF	TRA:TGTGCAGCAAGCTTAATTCAGGGAGCCCAGAAGCTGGTATTT;TRB:TGCAGTGCCGGGGGGACAGGGAGGTTGGTGAACACTGAAGCTTTCTTT	401	1	1
AGCTCTCCATGCCTAA-1-h2-h2	h2	CD8_Naive	TRA:CAVPDTGRRALTF;TRB:CASTQGGTEAFF	TRA:TGTGCTGTGCCGGACACGGGCAGGAGAGCACTTACTTTT;TRB:TGTGCCAGTACACAGGGTGGGACTGAAGCTTTCTTT	402	1	1
AGCTCTCGTACCGAGA-1-h2-h2	h2	CD8_TE	TRA:CILRASSGGSNYKLTF;TRB:CASSLSPSGSHEQYF	TRA:TGCATCCTGAGAGCCTCTAGTGGAGGTAGCAACTATAAACTGACATTT;TRB:TGTGCCAGCAGCTTAAGCCCTAGCGGGAGCCACGAGCAGTACTTC	177	24	>= 3
AGCTCTCGTCTTGCGG-1-h2-h2	h2	CD8_Naive	TRA:CAMREYTNFGNEKLTF;TRB:CASKPGRGGNQPQHF	TRA:TGTGCAATGAGAGAGTACACTAACTTTGGAAATGAGAAATTAACCTTT;TRB:TGTGCCAGCAAACCGGGACGTGGAGGGAATCAGCCCCAGCATTTT	403	1	1
AGCTCTCTCCCTGACT-1-h2-h2	h2	CD4_Naive	TRA:CAVGFYGGSQGNLIF;TRB:CASSLAGGRVYNEQFF	TRA:TGTGCTGTGGGTTTTTATGGAGGAAGCCAAGGAAATCTCATCTTT;TRB:TGTGCCAGCAGCTTGGCGGGCGGGAGGGTATACAATGAGCAGTTCTTC	404	1	1
AGCTTGAAGCGCCTTG-1-h2-h2	h2	Th	TRA:CAYRRKGGSEKLVF;TRB:CASKVDPSSWYGELFF	TRA:TGTGCTTATAGGAGGAAGGGCGGATCTGAAAAGCTGGTCTTT;TRB:TGTGCCAGCAAGGTGGATCCGTCTAGCTGGTACGGGGAGCTGTTTTTT	405	1	1
AGCTTGATCTTGCCGT-1-h2-h2	h2	CD4_Naive	TRA:CAYRVYSGGGADGLTF;TRB:CASRREGLYEQYF	TRA:TGTGCTTATAGGGTGTATTCAGGAGGAGGTGCTGACGGACTCACCTTT;TRB:TGTGCCAGCAGGCGGGAGGGATTGTACGAGCAGTACTTC	406	1	1
AGGCCACAGATCCGAG-1-h2-h2	h2	Th	TRA:CALARHTGNQFYF;TRB:CASRPPRGTDTQYF	TRA:TGTGCTCTGGCCCGCCACACCGGTAACCAGTTCTATTTT;TRB:TGTGCCAGCAGACCACCGAGGGGCACAGATACGCAGTATTTT	407	1	1
AGGCCACAGGTCGGAT-1-h2-h2	h2	Th	TRA:CALSGIGAGSYQLTF;TRB:CASSLSTETEAFF	TRA:TGTGCTCTAAGTGGCATTGGGGCTGGGAGTTACCAACTCACTTTC;TRB:TGTGCCAGCAGCCTCTCGACAGAGACTGAAGCTTTCTTT	408	1	1
AGGCCACCACTGAAGG-1-h2-h2	h2	Th	TRA:CAVNARKAAGNKLTF;TRB:CASSQDVPTGTGANVLTF	TRA:TGTGCCGTGAATGCGCGAAAAGCTGCAGGCAACAAGCTAACTTTT;TRB:TGCGCCAGCAGCCAAGACGTCCCAACAGGAACTGGGGCCAACGTCCTGACTTTC	409	1	1
AGGCCACCATATGAGA-1-h2-h2	h2	CD8_Naive	TRA:CVVSEYTGNQFYF;TRB:CASSQPDGAFQETQYF	TRA:TGTGTTGTGAGTGAATATACCGGTAACCAGTTCTATTTT;TRB:TGCGCCAGCAGCCAGCCAGACGGAGCATTTCAGGAGACCCAGTACTTC	410	1	1
AGGCCACCATTCTTAC-1-h2-h2	h2	CD8_Naive	TRA:CAVSGGKTSYDKVIF;TRB:CASSYAGANVLTF	TRA:TGTGCTGTGAGTGGAGGGAAAACCTCCTACGACAAGGTGATATTT;TRB:TGTGCCAGCAGTTACGCTGGGGCCAACGTCCTGACTTTC	411	1	1
AGGCCACGTACCGAGA-1-h2-h2	h2	MAIT	TRA:CAVMDSNYQLIW;TRB:CASSEMTGGSDGYTF	TRA:TGTGCTGTCATGGATAGCAACTATCAGTTAATCTGG;TRB:TGTGCCAGCAGTGAAATGACAGGTGGTTCAGATGGCTACACCTTC	97	18	>= 3
AGGCCACGTACTCTCC-1-h2-h2	h2	Th	TRA:CARGDNQGGKLIF;TRB:CASRTGTVLYF;TRB:CASSLETGYNEQFF	TRA:TGTGCTCGAGGGGATAACCAGGGAGGAAAGCTTATCTTC;TRB:TGTGCCAGCAGAACCGGGACGGTGTTGTACTTC;TRB:TGTGCCAGCAGCCTAGAGACAGGGTACAATGAGCAGTTCTTC	412	1	1
AGGCCACGTCTAGAGG-1-h2-h2	h2	MAIT	TRA:CASMDSNYQLIW;TRB:CASSQDPTGGYEQYF	TRA:TGTGCTTCCATGGATAGCAACTATCAGTTAATCTGG;TRB:TGTGCCAGCAGCCAAGATCCAACAGGGGGCTACGAGCAGTACTTC	109	3	1
AGGCCACTCAACGGGA-1-h2-h2	h2	CD4_Naive	TRA:CAPLNTGGFKTIF;TRB:CASSPPGGSLHTDTQYF	TRA:TGTGCCCCGTTGAATACTGGAGGCTTCAAAACTATCTTT;TRB:TGTGCCAGCTCACCCCCAGGCGGGAGCCTCCACACAGATACGCAGTATTTT	413	1	1
AGGCCACTCCATGAGT-1-h2-h2	h2	Th	TRA:CATGYSSASKIIF;TRB:CASSDRTGTNTEAFF	TRA:TGTGCTACGGGGTACAGCAGTGCTTCCAAGATAATCTTT;TRB:TGCGCCAGCAGCGACCGGACAGGAACGAACACTGAAGCTTTCTTT	414	1	1
AGGCCGTGTGTGGTTT-1-h2-h2	h2	Th	TRA:CALNSNAGNMLTF;TRB:CASSLAGWPQETQYF	TRA:TGTGCTCTTAATAGTAATGCAGGCAACATGCTCACCTTT;TRB:TGTGCCAGCAGCTTAGCGGGTTGGCCTCAAGAGACCCAGTACTTC	415	1	1
AGGGAGTAGCGATAGC-1-h2-h2	h2	CD8_TE	TRA:CAVRDIPSGAGSYQLTF;TRB:CASSPGPPGGYTF	TRA:TGTGCTGTGAGAGACATCCCTTCTGGGGCTGGGAGTTACCAACTCACTTTC;TRB:TGTGCCAGCAGTCCCGGGCCCCCGGGGGGCTACACCTTC	2	192	>= 3
AGGGAGTAGGCCCTTG-1-h2-h2	h2	CD4_Naive	TRA:CAVRDPDTGRRALTF;TRA:CVVSRAGLPGSARQLTF;TRB:CASSSTGAAGNEQFF	TRA:TGTGCTGTGAGAGACCCGGACACGGGCAGGAGAGCACTTACTTTT;TRA:TGTGTGGTGTCCCGTGCGGGCCTACCTGGTTCTGCAAGGCAACTGACCTTT;TRB:TGTGCCAGCAGCTCGACAGGGGCCGCGGGGAATGAGCAGTTCTTC	416	1	1
AGGGAGTGTCTAGAGG-1-h2-h2	h2	Th	TRA:CAASVHGQNFVF;TRB:CASSPRSLVEEQFF	TRA:TGTGCAGCAAGCGTCCACGGTCAGAATTTTGTCTTT;TRB:TGTGCCAGCAGCCCGAGATCACTAGTAGAGGAGCAGTTCTTC	417	1	1
AGGGAGTGTTTGTTTC-1-h2-h2	h2	MAIT	TRA:CAVMDSSYKLIF;TRB:CASSELAGGSTDTQYF;TRB:CASSDGLAVSANTGELFF	TRA:TGTGCTGTGATGGATAGCAGCTATAAATTGATCTTC;TRB:TGTGCCAGCAGTGAACTAGCGGGAGGGTCCACAGATACGCAGTATTTT;TRB:TGTGCCAGCAGTGACGGACTAGCGGTTTCCGCGAACACCGGGGAGCTGTTTTTT	418	1	1
AGGGAGTTCTGGTATG-1-h2-h2	h2	CD8_TE	TRA:CVVSDRGSTLGRLYF;TRB:CASSGKDYPAQETQYF	TRA:TGTGTGGTGAGCGACAGAGGCTCAACCCTGGGGAGGCTATACTTT;TRB:TGTGCCAGCAGTGGGAAGGACTACCCGGCCCAAGAGACCCAGTACTTC	158	9	>= 3
AGGGAGTTCTTACCGC-1-h2-h2	h2	CD8_Naive	TRA:CLVGQISSGSARQLTF;TRA:CATDARNTPLVF;TRB:CASSEAVGVNEQYF	TRA:TGCCTCGTGGGCCAAATTTCTTCTGGTTCTGCAAGGCAACTGACCTTT;TRA:TGTGCTACGGACGCAAGAAACACACCTCTTGTCTTT;TRB:TGTGCCAGCAGTGAAGCTGTTGGAGTGAACGAGCAGTACTTC	419	1	1
AGGGATGCACCTATCC-1-h2-h2	h2	CD8_TE	TRA:CAVRDIPSGAGSYQLTF;TRB:CASSPGPPGGYTF	TRA:TGTGCTGTGAGAGACATCCCTTCTGGGGCTGGGAGTTACCAACTCACTTTC;TRB:TGTGCCAGCAGTCCCGGGCCCCCGGGGGGCTACACCTTC	2	192	>= 3
AGGGATGCATATGGTC-1-h2-h2	h2	CD4_Naive	TRA:CAMRDHNAGGTSYGKLTF;TRB:CASSQTPAETPLHF	TRA:TGTGCAATGAGAGACCATAATGCTGGTGGTACTAGCTATGGAAAGCTGACATTT;TRB:TGTGCCAGCAGTCAGACCCCCGCCGAAACACCCCTCCACTTT	420	1	1
AGGGATGCATTACGAC-1-h2-h2	h2	CD8_Naive	TRA:CLVGDRGSTLGRLYF;TRA:CAEITKDNYGQNFVF;TRB:CASSYPGTPEAFF	TRA:TGCCTCGTGGGTGACAGAGGCTCAACCCTGGGGAGGCTATACTTT;TRA:TGTGCAGAGATCACGAAGGATAACTATGGTCAGAATTTTGTCTTT;TRB:TGCGCCAGCAGTTACCCCGGGACCCCAGAAGCTTTCTTT	421	1	1
AGGGATGGTCCGCTGA-1-h2-h2	h2	CD4_Naive	TRA:CIVRGPSGSRLTF;TRB:CASNDSGVGIQPQHF	TRA:TGCATCGTCAGAGGACCCAGTGGCTCTAGGTTGACCTTT;TRB:TGTGCCAGCAACGACTCAGGGGTCGGGATTCAGCCCCAGCATTTT	422	1	1
AGGGATGGTTCCCTTG-1-h2-h2	h2	CD4_Naive	TRA:CALSEERSGGSNYKLTF;TRB:CASSPRRVQRTGTSGQDTQYF	TRA:TGTGCTCTGAGTGAGGAGAGGAGTGGAGGTAGCAACTATAAACTGACATTT;TRB:TGCGCCAGCAGCCCCAGAAGGGTACAGCGTACCGGGACTAGCGGGCAGGATACGCAGTATTTT	423	1	1
AGGGTGAAGCGCTTAT-1-h2-h2	h2	MAIT	TRA:CAEISGGYNKLIF;TRB:CASSQDRGQETNTGELFF;TRB:CASSRTSGSTDTQYF	TRA:TGTGCAGAGATTTCTGGTGGCTACAATAAGCTGATTTTT;TRB:TGCGCCAGCAGCCAAGATCGGGGACAGGAGACGAACACCGGGGAGCTGTTTTTT;TRB:TGTGCCAGCTCCAGGACTAGCGGGAGCACAGATACGCAGTATTTT	424	1	1
AGGGTGACACGGTAAG-1-h2-h2	h2	CD8_TE	TRA:CAVRDIPSGAGSYQLTF;TRB:CASSPGPPGGYTF	TRA:TGTGCTGTGAGAGACATCCCTTCTGGGGCTGGGAGTTACCAACTCACTTTC;TRB:TGTGCCAGCAGTCCCGGGCCCCCGGGGGGCTACACCTTC	2	192	>= 3
AGGGTGAGTCCATCCT-1-h2-h2	h2	CD8_TE	TRA:CAVRDIPSGAGSYQLTF;TRB:CASSPGPPGGYTF	TRA:TGTGCTGTGAGAGACATCCCTTCTGGGGCTGGGAGTTACCAACTCACTTTC;TRB:TGTGCCAGCAGTCCCGGGCCCCCGGGGGGCTACACCTTC	2	192	>= 3
AGGGTGAGTTACAGAA-1-h2-h2	h2	CD4_Naive	TRA:CILSTGTASKLTF;TRB:CASRLSRWAGVGDTQYF	TRA:TGCATCCTTTCCACCGGCACTGCCAGTAAACTCACCTTT;TRB:TGTGCCAGCAGGCTAAGTCGTTGGGCAGGGGTGGGAGATACGCAGTATTTT	425	1	1
AGGGTGATCAGTCAGT-1-h2-h2	h2	CD4_Naive	TRA:CAVPAYNNNDMRF;TRB:CASSPPTTGYGYTF	TRA:TGTGCAGTCCCGGCGTACAATAACAATGACATGCGCTTT;TRB:TGTGCCAGCAGTCCCCCCACCACTGGGTATGGCTACACCTTC	426	1	1
AGGTCATAGCCGTCGT-1-h2-h2	h2	CD8_Naive	TRA:CAVRDMGDNFNKFYF;TRB:CASSHRNPPGNQPQHF	TRA:TGTGCTGTGAGAGACATGGGGGACAACTTCAACAAATTTTACTTT;TRB:TGTGCCAGCAGCCACCGAAACCCACCGGGCAATCAGCCCCAGCATTTT	427	1	1
AGGTCATAGGCAAAGA-1-h2-h2	h2	CD8_TE	TRA:CAVRDIPSGAGSYQLTF;TRB:CASSPGPPGGYTF	TRA:TGTGCTGTGAGAGACATCCCTTCTGGGGCTGGGAGTTACCAACTCACTTTC;TRB:TGTGCCAGCAGTCCCGGGCCCCCGGGGGGCTACACCTTC	2	192	>= 3
AGGTCATCAATGGATA-1-h2-h2	h2	CD4_Naive	TRA:CAFMTDLYNFNKFYF;TRB:CASSGNDGNTGELFF	TRA:TGTGCTTTCATGACCGACTTGTACAACTTCAACAAATTTTACTTT;TRB:TGTGCCAGCAGCGGGAACGACGGGAACACCGGGGAGCTGTTTTTT	428	1	1
AGGTCATCACCGATAT-1-h2-h2	h2	Th	TRA:CASTPDYKLSF;TRB:CSGGTGSSTDTQYF	TRA:TGTGCCTCGACTCCCGACTACAAGCTCAGCTTT;TRB:TGCAGCGGGGGGACAGGGTCCAGCACAGATACGCAGTATTTT	429	1	1
AGGTCATCATGGTTGT-1-h2-h2	h2	Th	TRA:CASEPRKKSSGDKLTF;TRA:CVVSASGGYNKLIF;TRB:CASSQGPAGGKNIQYF	TRA:TGTGCATCCGAACCTCGGAAGAAAAGCAGCGGAGACAAGCTGACTTTT;TRA:TGTGTGGTGAGTGCTTCTGGTGGCTACAATAAGCTGATTTTT;TRB:TGTGCCAGCAGCCAAGGTCCAGCGGGAGGCAAAAACATTCAGTACTTC	430	1	1
AGGTCATGTGGCTCCA-1-h2-h2	h2	MAIT	TRA:CAVRDSDYKLSF;TRB:CASSHLTSGSGANVLTF;TRB:CASTPLSTQNTGELFF	TRA:TGTGCTGTGAGAGATAGCGACTACAAGCTCAGCTTT;TRB:TGCGCCAGCAGCCACCTAACTAGCGGGAGTGGGGCCAACGTCCTGACTTTC;TRB:TGTGCCAGCACCCCCCTTTCCACACAGAACACCGGGGAGCTGTTTTTT	431	1	1
AGGTCATTCTCTAAGG-1-h2-h2	h2	CD4_Naive	TRA:CALWGGATNKLIF;TRB:CASSLASGDFYGYTF	TRA:TGTGCTCTTTGGGGTGGTGCTACAAACAAGCTCATCTTT;TRB:TGTGCCAGCAGCTTGGCGTCGGGGGATTTTTATGGCTACACCTTC	432	1	1
AGGTCCGCACCGAAAG-1-h2-h2	h2	CD4_Naive	TRA:CAVRGKNSNTGKLIF;TRB:CASSQVAPYNEQFF	TRA:TGTGCTGTGAGAGGAAAGAATAGCAACACAGGCAAACTAATCTTT;TRB:TGTGCCAGCAGCCAAGTTGCCCCTTACAATGAGCAGTTCTTC	433	1	1
AGGTCCGCATTTGCTT-1-h2-h2	h2	Th	TRA:CASMDSNYQLIW;TRB:CSAFAGAGEGFYEQYF	TRA:TGTGCTAGCATGGATAGCAACTATCAGTTAATCTGG;TRB:TGCAGTGCTTTTGCGGGGGCGGGAGAGGGTTTTTACGAGCAGTACTTC	434	1	1
AGGTCCGGTAGCTGCC-1-h2-h2	h2	Th	TRA:CAMREFSGGYNKLIF;TRB:CASAISGPMRNTQYF	TRA:TGTGCAATGAGAGAGTTTTCTGGTGGCTACAATAAGCTGATTTTT;TRB:TGTGCCAGCGCCATTTCCGGGCCCATGAGAAATACGCAGTATTTT	435	1	1
AGGTCCGGTATCGCAT-1-h2-h2	h2	Th	TRA:CATADSGTYKYIF;TRB:CASSFRQGEAFF	TRA:TGTGCTACCGCCGACTCAGGAACCTACAAATACATCTTT;TRB:TGTGCCAGCAGTTTCCGACAGGGGGAAGCTTTCTTT	436	1	1
AGGTCCGGTTCCACTC-1-h2-h2	h2	Th	TRA:CVVSAVGAAGNKLTF;TRB:CSVPGAGDTQYF;TRB:CASSYSGTSGSYEQYF	TRA:TGTGTGGTGAGCGCGGTGGGAGCTGCAGGCAACAAGCTAACTTTT;TRB:TGCAGTGTTCCAGGGGCTGGAGATACGCAGTATTTT;TRB:TGTGCCAGCAGTTACTCCGGGACTAGCGGGTCCTACGAGCAGTACTTC	437	1	1
AGGTCCGTCAGATAAG-1-h2-h2	h2	Th	TRA:CAASRGTGFQKLVF;TRB:CASSGTGGFGEKLFF	TRA:TGTGCAGCAAGTAGAGGAACAGGCTTTCAGAAACTTGTATTT;TRB:TGTGCCAGCAGTGGTACCGGGGGTTTCGGTGAAAAACTGTTTTTT	438	2	2
AGTAGTCAGATCGGGT-1-h2-h2	h2	CD8_Naive	TRA:CALSRTISNFGNEKLTF;TRB:CASSQASGRSLDEQYF	TRA:TGTGCTCTGAGTCGGACTATATCTAACTTTGGAAATGAGAAATTAACCTTT;TRB:TGCGCCAGCAGCCAAGCTAGCGGGAGGTCTTTGGACGAGCAGTACTTC	439	1	1
AGTAGTCAGCTAGGCA-1-h2-h2	h2	Th	TRA:CVVYSSASKIIF;TRB:CASSVRGENTEAFF	TRA:TGTGTTGTGTACAGCAGTGCTTCCAAGATAATCTTT;TRB:TGTGCCAGCAGTGTGAGGGGAGAGAACACTGAAGCTTTCTTT	440	1	1
AGTAGTCAGTCAATAG-1-h2-h2	h2	Th	TRA:CAESHNYGQNFVF;TRB:CASSNEKLFF	TRA:TGTGCAGAGAGTCATAACTATGGTCAGAATTTTGTCTTT;TRB:TGTGCCAGCAGCAATGAAAAACTGTTTTTT	441	1	1
AGTAGTCAGTGCGATG-1-h2-h2	h2	CD8_TE	TRA:CAVRDIPSGAGSYQLTF;TRB:CASSPGPPGGYTF	TRA:TGTGCTGTGAGAGACATCCCTTCTGGGGCTGGGAGTTACCAACTCACTTTC;TRB:TGTGCCAGCAGTCCCGGGCCCCCGGGGGGCTACACCTTC	2	192	>= 3
AGTAGTCCAGTGAGTG-1-h2-h2	h2	Th	TRA:CAMKAYAGGTSYGKLTF;TRB:CASSYSFSGSSYNEQFF	TRA:TGTGCAATGAAGGCTTATGCTGGTGGTACTAGCTATGGAAAGCTGACATTT;TRB:TGTGCCAGCAGTTACTCCTTCAGCGGGAGCTCCTACAATGAGCAGTTCTTC	442	1	1
AGTAGTCCATAAGACA-1-h2-h2	h2	MAIT	TRA:CAVRDSNYQLIW;TRB:CSVESGGSGANVLTF	TRA:TGTGCTGTGAGAGATAGCAACTATCAGTTAATCTGG;TRB:TGCAGCGTTGAGTCTGGGGGCTCTGGGGCCAACGTCCTGACTTTC	443	1	1
AGTAGTCTCCGCGCAA-1-h2-h2	h2	Th	TRA:CAESFSGGYQKVTF;TRB:CASSYGVTGELFF	TRA:TGTGCAGAGTCATTTTCTGGGGGTTACCAGAAAGTTACCTTT;TRB:TGTGCCAGCAGTTACGGTGTCACCGGGGAGCTGTTTTTT	444	1	1
AGTAGTCTCGGATGGA-1-h2-h2	h2	CD8_Naive	TRA:CVGRGTGGSYIPTF;TRB:CASSLVSGEQFF	TRA:TGTGTGGGAAGGGGAACAGGAGGAAGCTACATACCTACATTT;TRB:TGTGCCAGCAGCTTGGTGTCAGGGGAGCAGTTCTTC	445	1	1
AGTAGTCTCGGGAGTA-1-h2-h2	h2	CD4_Naive	TRA:CAVLPFSGGYNKLIF;TRB:CASSYGPQETQYF	TRA:TGTGCTGTGCTCCCCTTTTCTGGTGGCTACAATAAGCTGATTTTT;TRB:TGTGCCAGCAGTTACGGGCCCCAAGAGACCCAGTACTTC	446	1	1
AGTCTTTAGCCCAATT-1-h2-h2	h2	CD8_TE	TRA:CAMRVNYGQNFVF;TRB:CASSLALGLAGVASDEQFF	TRA:TGTGCAATGAGGGTAAACTATGGTCAGAATTTTGTCTTT;TRB:TGTGCCAGCAGCTTAGCCTTAGGACTAGCGGGAGTGGCATCGGATGAGCAGTTCTTC	114	10	>= 3
AGTCTTTCAAACCTAC-1-h2-h2	h2	Th	TRA:CAVTSNTGNQFYF;TRB:CASSEGGAIYEQYF	TRA:TGTGCTGTGACCTCGAACACCGGTAACCAGTTCTATTTT;TRB:TGTGCCAGCAGTGAAGGGGGGGCGATCTACGAGCAGTACTTC	447	1	1
AGTCTTTCAACTGCTA-1-h2-h2	h2	CD8_Naive	TRA:CVVNWGVSGTYKYIF;TRB:CASSQDSGSSYNEQFF	TRA:TGTGTGGTGAACTGGGGGGTCTCAGGAACCTACAAATACATCTTT;TRB:TGCGCCAGCAGCCAAGATAGCGGCAGCTCCTACAATGAGCAGTTCTTC	448	1	1
AGTCTTTCACTCAGGC-1-h2-h2	h2	CD4_Naive	TRA:CAASLADSNYQLIW;TRB:CASLSVDTQYF	TRA:TGTGCAGCAAGTCTCGCGGATAGCAACTATCAGTTAATCTGG;TRB:TGTGCCAGTTTATCAGTAGATACGCAGTATTTT	449	1	1
AGTCTTTCAGGTCCAC-1-h2-h2	h2	CD8_Naive	TRA:CAVRSFSGGYNKLIF;TRB:CATSRDTYSNQPQHF;TRB:CASSKDGQERGPPLHF	TRA:TGTGCTGTGAGATCCTTTTCTGGTGGCTACAATAAGCTGATTTTT;TRB:TGTGCCACCAGCAGAGATACTTATAGCAATCAGCCCCAGCATTTT;TRB:TGTGCCAGCAGCAAAGACGGACAGGAAAGAGGGCCACCCCTCCACTTT	450	1	1
AGTCTTTGTTTGTTTC-1-h2-h2	h2	MAIT	TRA:CVVSDRGSTLGRLYF;TRB:CASSDRTFPNPPKTSTDTQYF	TRA:TGTGTGGTGAGCGACAGAGGCTCAACCCTGGGGAGGCTATACTTT;TRB:TGTGCCAGCAGTGACCGGACATTCCCAAACCCCCCTAAAACTAGCACAGATACGCAGTATTTT	451	1	1
AGTCTTTTCGAACTGT-1-h2-h2	h2	MAIT	TRA:CAVMDSSYKLIF;TRB:CASSEATGTGQETQYF	TRA:TGTGCTGTGATGGATAGCAGCTATAAATTGATCTTC;TRB:TGTGCCAGCAGTGAAGCGACGGGGACAGGACAAGAGACCCAGTACTTC	452	2	2
AGTCTTTTCGCTTAGA-1-h2-h2	h2	Th	TRA:CAVPNTGNQFYF;TRB:CATARGQVGNEQFF	TRA:TGTGCCGTGCCGAACACCGGTAACCAGTTCTATTTT;TRB:TGTGCCACCGCGCGGGGACAGGTTGGCAATGAGCAGTTCTTC	453	1	1
AGTGAGGAGAGATGAG-1-h2-h2	h2	CD4_Naive	TRA:CAVNPLGAAGNKLTF;TRB:CASSPTELGEAFF	TRA:TGTGCCGTGAACCCCCTGGGAGCTGCAGGCAACAAGCTAACTTTT;TRB:TGTGCCAGCTCACCTACAGAATTGGGTGAAGCTTTCTTT	454	1	1
AGTGAGGCAAAGTGCG-1-h2-h2	h2	CD4_Naive	TRA:CALSGLNTGNQFYF;TRB:CASSLELAAYNEQFF	TRA:TGTGCTCTGAGTGGCCTGAACACCGGTAACCAGTTCTATTTT;TRB:TGTGCCAGCAGCTTGGAACTAGCAGCCTACAATGAGCAGTTCTTC	455	1	1
AGTGAGGCATACGCTA-1-h2-h2	h2	Th	TRA:CAVRDGGI;TRB:CASRGGQGPDTQYF	TRA:TGTGCTGTGAGAGACGGGGGTATA;TRB:TGCGCCAGCAGGGGGGGGCAGGGGCCTGATACGCAGTATTTT	456	1	1
AGTGAGGTCGGCGGTT-1-h2-h2	h2	Th	TRA:CAFLPPYYGGSQGNLIF;TRB:CASSSSQETQYF	TRA:TGTGCTTTCCTTCCGCCCTATTATGGAGGAAGCCAAGGAAATCTCATCTTT;TRB:TGTGCCAGCAGTTCCTCCCAAGAGACCCAGTACTTC	457	1	1
AGTGAGGTCTGAGTGT-1-h2-h2	h2	Th	TRA:CAARWGGYQKVTF;TRB:CASSLSGANVLTF	TRA:TGTGCAGCAAGATGGGGGGGTTACCAGAAAGTTACCTTT;TRB:TGTGCCAGCAGTTTATCTGGGGCCAACGTCCTGACTTTC	458	1	1
AGTGGGAAGCGATCCC-1-h2-h2	h2	MAIT	TRA:CAVIDSNYQLIW;TRB:CASSYSPQETQYF	TRA:TGTGCTGTGATTGACAGCAACTATCAGTTAATCTGG;TRB:TGTGCCAGCAGTTACTCACCCCAAGAGACCCAGTACTTC	459	2	2
AGTGGGAAGGATCGCA-1-h2-h2	h2	Th	TRA:CAASRDDYKLSF;TRB:CSASGQSPSTDTQYF	TRA:TGTGCAGCAAGTCGGGACGACTACAAGCTCAGCTTT;TRB:TGCAGTGCCAGCGGACAGTCGCCTAGCACAGATACGCAGTATTTT	460	1	1
AGTGGGACAATGGAAT-1-h2-h2	h2	CD8_EM	TRA:CAVRDGTSGTYKYIF;TRB:CASSSRDFEQFF	TRA:TGTGCTGTGAGAGATGGGACCTCAGGAACCTACAAATACATCTTT;TRB:TGTGCCAGCAGTTCCCGGGACTTTGAGCAGTTCTTC	461	1	1
AGTGGGACAGGCAGTA-1-h2-h2	h2	CD8_TE	TRA:CAVRDIPSGAGSYQLTF;TRB:CASSPGPPGGYTF	TRA:TGTGCTGTGAGAGACATCCCTTCTGGGGCTGGGAGTTACCAACTCACTTTC;TRB:TGTGCCAGCAGTCCCGGGCCCCCGGGGGGCTACACCTTC	2	192	>= 3
AGTGGGACAGGCTCAC-1-h2-h2	h2	Th	TRA:CGAPTGTASKLTF;TRB:CASSPNNLRGSLGDEQYF	TRA:TGTGGAGCCCCCACCGGCACTGCCAGTAAACTCACCTTT;TRB:TGTGCCAGCTCACCCAACAATCTGCGCGGGAGTTTGGGGGACGAGCAGTACTTC	462	1	1
AGTGTCAAGAAGGCCT-1-h2-h2	h2	CD8_TE	TRA:CAASITGTASKLTF;TRB:CASSFLGQGPHYGYTF	TRA:TGTGCAGCAAGCATAACCGGCACTGCCAGTAAACTCACCTTT;TRB:TGTGCCAGCAGCTTCCTAGGACAGGGTCCTCATTATGGCTACACCTTC	463	1	1
AGTGTCAAGTGTACGG-1-h2-h2	h2	CD4_Naive	TRA:CIVRSSNTGKLIF;TRB:CASSLWNTEAFF	TRA:TGCATCGTCAGATCTAGCAACACAGGCAAACTAATCTTT;TRB:TGTGCCAGCAGCTTATGGAACACTGAAGCTTTCTTT	147	2	1
AGTGTCAGTCACAAGG-1-h2-h2	h2	Th	TRA:CIVRVLNNAGNMLTF;TRB:CSAPGLAGGSGHYNEQFF	TRA:TGCATCGTCAGAGTCCTAAATAATGCAGGCAACATGCTCACCTTT;TRB:TGCAGTGCTCCCGGACTAGCGGGAGGTTCCGGCCACTACAATGAGCAGTTCTTC	464	1	1
AGTGTCAGTCTCAACA-1-h2-h2	h2	Th	TRA:CAVNINRDDKIIF;TRB:CASSLGGLGYTF	TRA:TGTGCCGTGAACATAAACAGAGATGACAAGATCATCTTT;TRB:TGCGCCAGCAGCTTGGGCGGGCTTGGCTACACCTTC	465	1	1
AGTGTCAGTGTTGAGG-1-h2-h2	h2	CD4_Naive	TRA:CAVQATGGSYIPTF;TRB:CASSLTPYYEQYF	TRA:TGTGCTGTGCAGGCCACAGGAGGAAGCTACATACCTACATTT;TRB:TGTGCCAGCAGTTTAACCCCATACTACGAGCAGTACTTC	466	1	1
AGTGTCATCAAGCCTA-1-h2-h2	h2	Th	TRA:CVVNTGGNEKLTF;TRB:CSAAGLGALTDTQYF	TRA:TGTGTGGTGAACACTGGTGGAAATGAGAAATTAACCTTT;TRB:TGCAGTGCCGCGGGACTTGGGGCCCTCACAGATACGCAGTATTTT	467	1	1
AGTGTCATCACTCTTA-1-h2-h2	h2	Th	TRA:CAASRQNTDKLIF;TRB:CASSLTDSYGYTF	TRA:TGTGCAGCAAGCCGCCAGAACACCGACAAGCTCATCTTT;TRB:TGTGCCAGCAGCCTGACCGATTCCTATGGCTACACCTTC	468	1	1
AGTGTCATCGTACGGC-1-h2-h2	h2	CD4_Naive	TRA:CALRSANAGNMLTF;TRB:CASSEQLNTEAFF	TRA:TGTGCTCTAAGAAGTGCTAATGCAGGCAACATGCTCACCTTT;TRB:TGTGCCAGCAGTGAACAGTTGAACACTGAAGCTTTCTTT	469	1	1
AGTTGGTAGGCTACGA-1-h2-h2	h2	CD4_Naive	TRA:CVVSGTGGYNKLIF;TRB:CASSLGSVSGEQYF	TRA:TGTGTGGTGAGCGGGACTGGTGGCTACAATAAGCTGATTTTT;TRB:TGTGCCAGCAGCTTAGGGAGCGTCTCGGGAGAGCAGTACTTC	470	1	1
AGTTGGTCACGTCTCT-1-h2-h2	h2	CD4_Naive	TRA:CAMREETTGNQFYF;TRB:CASSLGTGHYNEQFF	TRA:TGTGCAATGAGAGAGGAAACCACCGGTAACCAGTTCTATTTT;TRB:TGTGCCAGCTCCCTCGGGACGGGACACTACAATGAGCAGTTCTTC	471	1	1
ATAACGCAGTACACCT-1-h2-h2	h2	CD8_Naive	TRA:CAVSENSGNTPLVF;TRB:CASSTSDSSYEQYF	TRA:TGCGCTGTGAGTGAGAATTCAGGAAACACACCTCTTGTCTTT;TRB:TGTGCCAGCAGTACTAGTGACAGCTCCTACGAGCAGTACTTC	472	1	1
ATAACGCAGTCTCCTC-1-h2-h2	h2	CD4_Naive	TRA:CAMRGGNFNKFYF;TRB:CAWKGTGGVHEQYF	TRA:TGTGCAATGAGAGGGGGCAACTTCAACAAATTTTACTTT;TRB:TGTGCCTGGAAAGGGACAGGTGGTGTCCACGAGCAGTACTTC	473	1	1
ATAACGCAGTGCCAGA-1-h2-h2	h2	CD8_Naive	TRA:CAYRSAQGGSEKLVF;TRB:CASSYSYEQYF	TRA:TGTGCTTATAGGAGCGCGCAGGGCGGATCTGAAAAGCTGGTCTTT;TRB:TGTGCCAGCAGTTACTCCTACGAGCAGTACTTC	474	1	1
ATAACGCCACGTGAGA-1-h2-h2	h2	CD8_EM	TRA:CAVSGGGADGLTF;TRB:CASSRNLHSEFSPYNEQFF	TRA:TGTGCTGTGTCAGGAGGAGGTGCTGACGGACTCACCTTT;TRB:TGCGCCAGCAGCCGAAATCTACATTCGGAGTTCTCCCCTTACAATGAGCAGTTCTTC	475	1	1
ATAACGCCACTCTGTC-1-h2-h2	h2	CD4_Naive	TRA:CAVEDQDGQKLLF;TRB:CASSLSRSGVHGELFF	TRA:TGTGCTGTGGAGGATCAGGATGGCCAGAAGCTGCTCTTT;TRB:TGCGCCAGCAGCTTGAGTAGGTCGGGAGTGCACGGGGAGCTGTTTTTT	476	1	1
ATAACGCTCCAAGTAC-1-h2-h2	h2	MAIT	TRA:CASMDSNYQLIW;TRB:CSARLTETEAFF	TRA:TGTGCTTCCATGGATAGCAACTATCAGTTAATCTGG;TRB:TGCAGTGCTAGACTCACAGAGACTGAAGCTTTCTTT	477	1	1
ATAAGAGGTCGTCTTC-1-h2-h2	h2	CD4_Naive	TRA:CAASRPNTGKLIF;TRB:CASSPRDSPSEQFF	TRA:TGTGCAGCAAGTAGACCCAACACAGGCAAACTAATCTTT;TRB:TGTGCCAGCTCACCACGGGACTCCCCGTCTGAGCAGTTCTTC	478	1	1
ATAAGAGGTCTAGAGG-1-h2-h2	h2	CD4_Naive	TRA:CAYRSADYGGATNKLIF;TRB:CASSSIAGPPQFF	TRA:TGTGCTTATAGGAGCGCGGATTATGGTGGTGCTACAAACAAGCTCATCTTT;TRB:TGTGCCAGCAGCTCAATAGCGGGACCACCGCAGTTCTTC	479	1	1
ATAAGAGTCATAAAGG-1-h2-h2	h2	CD4_Naive	TRA:CAARYAYSGAGSYQLTF;TRB:CASSFLAGEDEQYF	TRA:TGTGCAGCTCGGTATGCATACTCTGGGGCTGGGAGTTACCAACTCACTTTC;TRB:TGTGCCAGCAGCTTTCTTGCGGGAGAGGACGAGCAGTACTTC	480	1	1
ATAAGAGTCCAAGCCG-1-h2-h2	h2	CD8_Naive	TRA:CALSEAPSSNYQLIW;TRB:CATSDFSGLAGTAYEQYF	TRA:TGTGCTCTGAGTGAGGCCCCGTCCAGCAACTATCAGTTAATCTGG;TRB:TGTGCCACCAGTGATTTCTCGGGACTAGCGGGCACGGCCTACGAGCAGTACTTC	481	1	1
ATAAGAGTCCCTGACT-1-h2-h2	h2	Th	TRA:CAGPKNTGNQFYF;TRB:CASGSRTRAGEQYF	TRA:TGTGCAGGGCCGAAGAACACCGGTAACCAGTTCTATTTT;TRB:TGCGCCAGCGGATCCAGGACTAGGGCTGGAGAGCAGTACTTC	482	1	1
ATAAGAGTCGGCGGTT-1-h2-h2	h2	CD8_Naive	TRA:CAFRHSGAGSYQLTF;TRB:CASSRPSAGGSTDTQYF	TRA:TGTGCTTTCCGTCACTCTGGGGCTGGGAGTTACCAACTCACTTTC;TRB:TGTGCCAGCAGCCGGCCCTCAGCGGGAGGTAGCACAGATACGCAGTATTTT	483	1	1
ATAAGAGTCGTCTGAA-1-h2-h2	h2	Th	TRA:CAVGKSSGNTPLVF;TRB:CSAKPGLAGHEQFF	TRA:TGTGCTGTGGGGAAGAGCTCAGGAAACACACCTCTTGTCTTT;TRB:TGCAGTGCTAAACCGGGACTAGCAGGGCATGAGCAGTTCTTC	484	1	1
ATAAGAGTCGTCTGCT-1-h2-h2	h2	Th	TRA:CAAPDLQGAQKLVF;TRB:CASSAYTGYSYEQYF	TRA:TGTGCAGCACCCGATCTTCAGGGAGCCCAGAAGCTGGTATTT;TRB:TGTGCCAGCTCAGCCTACACGGGGTACTCCTACGAGCAGTACTTC	485	1	1
ATAGACCAGATGCCAG-1-h2-h2	h2	CD4_Naive	TRA:CLVGVYSSASKIIF;TRA:CAAPAGRFSGGYNKLIF;TRB:CASSPNGEGLTSEAFF	TRA:TGCCTCGTGGGGGTATACAGCAGTGCTTCCAAGATAATCTTT;TRA:TGTGCAGCACCGGCGGGTCGGTTTTCTGGTGGCTACAATAAGCTGATTTTT;TRB:TGTGCCAGCAGCCCAAACGGGGAGGGCTTGACGTCTGAAGCTTTCTTT	486	1	1
ATAGACCCACCAGTTA-1-h2-h2	h2	CD8_Naive	TRA:CAVKAPNDYKLSF;TRB:CSATGTRLYGYTF	TRA:TGTGCCGTGAAAGCTCCTAACGACTACAAGCTCAGCTTT;TRB:TGCAGCGCTACAGGGACCCGACTCTATGGCTACACCTTC	487	1	1
ATAGACCGTTGGTGGA-1-h2-h2	h2	CD8_TE	TRA:CAVRDIPSGAGSYQLTF;TRB:CASSPGPPGGYTF	TRA:TGTGCTGTGAGAGACATCCCTTCTGGGGCTGGGAGTTACCAACTCACTTTC;TRB:TGTGCCAGCAGTCCCGGGCCCCCGGGGGGCTACACCTTC	2	192	>= 3
ATCACGAAGGATGTAT-1-h2-h2	h2	Th	TRA:CALIRYGQNFVF;TRB:CAWSPLDRGANTEAFF	TRA:TGTGCTCTGATCCGCTATGGTCAGAATTTTGTCTTT;TRB:TGTGCCTGGAGTCCCCTAGACCGGGGGGCGAACACTGAAGCTTTCTTT	488	1	1
ATCACGAAGTCGATAA-1-h2-h2	h2	CD8_Naive	TRA:CAASGLGISNFGNEKLTF;TRB:CASSLGTVSYEQYF	TRA:TGTGCAGCAAGCGGGTTAGGAATATCTAACTTTGGAAATGAGAAATTAACCTTT;TRB:TGCGCCAGCAGCTTGGGGACAGTCTCCTACGAGCAGTACTTC	489	1	1
ATCACGACAGGTCTCG-1-h2-h2	h2	CD4_Naive	TRA:CAVILNTGGFKTIF;TRA:CVVSGLRGQAGTALIF;TRB:CASKGGAEQPQHF	TRA:TGTGCTGTGATCCTAAATACTGGAGGCTTCAAAACTATCTTT;TRA:TGTGTGGTGAGCGGTCTGAGGGGCCAGGCAGGAACTGCTCTGATCTTT;TRB:TGTGCCAGTAAAGGGGGGGCGGAACAGCCCCAGCATTTT	490	1	1
ATCACGAGTATGGTTC-1-h2-h2	h2	CD4_Naive	TRA:CAFMKQKAITGGGNKLTF;TRB:CASSLAGVSEQYF	TRA:TGTGCTTTCATGAAGCAGAAGGCAATCACGGGAGGAGGAAACAAACTCACCTTT;TRB:TGTGCCAGCAGCTTAGCGGGAGTGAGCGAGCAGTACTTC	491	1	1
ATCACGAGTTATCACG-1-h2-h2	h2	CD8_Naive	TRA:CAGDLTGGGNKLTF;TRB:CATSDLWDTLNTGELFF	TRA:TGTGCAGGTGACCTCACGGGAGGAGGAAACAAACTCACCTTT;TRB:TGTGCCACCAGTGATTTGTGGGACACCCTAAACACCGGGGAGCTGTTTTTT	492	1	1
ATCACGATCAGCTGGC-1-h2-h2	h2	Th	TRA:CALGEDYGQNFVF;TRB:CSARVLAGASNQPQHF	TRA:TGTGCTCTAGGCGAGGACTATGGTCAGAATTTTGTCTTT;TRB:TGCAGTGCTAGAGTGCTCGCGGGGGCCAGCAATCAGCCCCAGCATTTT	493	1	1
ATCACGATCATTATCC-1-h2-h2	h2	Th	TRA:CILRAFDNYGQNFVF;TRA:CAVKRSGTYKYIF;TRB:CSVEGQGLPNTGELFF	TRA:TGCATCCTGAGAGCCTTCGATAACTATGGTCAGAATTTTGTCTTT;TRA:TGTGCCGTGAAACGCTCAGGAACCTACAAATACATCTTT;TRB:TGCAGCGTTGAAGGTCAGGGCCTCCCGAACACCGGGGAGCTGTTTTTT	494	1	1
ATCATCTAGACTGTAA-1-h2-h2	h2	CD4_Naive	TRA:CAVQAGGYQKVTF;TRB:CASSLEGLNEKLFF	TRA:TGTGCTGTGCAGGCTGGGGGTTACCAGAAAGTTACCTTT;TRB:TGCGCCAGCAGCTTGGAAGGGCTTAATGAAAAACTGTTTTTT	495	1	1
ATCATCTAGATGGCGT-1-h2-h2	h2	Th	TRA:CAVSDPGTASKLTF;TRB:CASSLAGTSGISGFF	TRA:TGTGCTGTGAGTGATCCCGGCACTGCCAGTAAACTCACCTTT;TRB:TGTGCCAGCAGCCTCGCCGGGACTAGCGGGATATCTGGGTTCTTC	496	1	1
ATCATCTAGGGAACGG-1-h2-h2	h2	CD4_Naive	TRA:CATDALGGSYIPTF;TRB:CASSQDGQGYDYGYTF	TRA:TGTGCTACGGACGCACTCGGAGGAAGCTACATACCTACATTT;TRB:TGTGCCAGCAGCCAAGATGGGCAGGGCTATGACTATGGCTACACCTTC	497	1	1
ATCATCTCACAACTGT-1-h2-h2	h2	Treg	TRA:CAASKEQAGTALIF;TRA:CAASGTGANNLFF;TRB:CAISESDIPGNTIYF	TRA:TGTGCAGCAAGCAAAGAGCAGGCAGGAACTGCTCTGATCTTT;TRA:TGTGCAGCAAGTGGTACTGGGGCAAACAACCTCTTCTTT;TRB:TGTGCCATCAGTGAGTCGGACATTCCTGGAAACACCATATATTTT	498	1	1
ATCATCTCAGATGAGC-1-h2-h2	h2	CD4_Naive	TRA:CAYTRAGSYQLTF;TRB:CASSLAGQQGYTF	TRA:TGTGCTTATACTCGGGCTGGGAGTTACCAACTCACTTTC;TRB:TGTGCCAGCAGCTTAGCGGGCCAGCAGGGCTACACCTTC	499	1	1
ATCATCTGTAAACGCG-1-h2-h2	h2	CD8_TE	TRA:CAVRDIPSGAGSYQLTF;TRB:CASSPGPPGGYTF	TRA:TGTGCTGTGAGAGACATCCCTTCTGGGGCTGGGAGTTACCAACTCACTTTC;TRB:TGTGCCAGCAGTCCCGGGCCCCCGGGGGGCTACACCTTC	2	192	>= 3
ATCATCTGTTTACTCT-1-h2-h2	h2	CD8_Naive	TRA:CALPLDGQKLLF;TRA:CVVSVLTGGGNKLTF;TRB:CASSEALQWAGGNQPQHF	TRA:TGTGCTCTTCCCTTGGATGGCCAGAAGCTGCTCTTT;TRA:TGTGTTGTGAGTGTACTCACGGGAGGAGGAAACAAACTCACCTTT;TRB:TGTGCCAGCAGTGAAGCGCTTCAGTGGGCTGGAGGCAATCAGCCCCAGCATTTT	500	1	1
ATCATCTTCATGCAAC-1-h2-h2	h2	CD8_Naive	TRA:CATALWDSGYALNF;TRB:CASSIGGETQYF	TRA:TGTGCTACGGCCCTTTGGGATTCCGGGTATGCACTCAACTTC;TRB:TGTGCCAGCAGTATAGGGGGAGAGACCCAGTACTTC	501	1	1
ATCATCTTCCAAACAC-1-h2-h2	h2	CD4_Naive	TRA:CAVIAYSSASKIIF;TRB:CASQDTIDSNQPQHF	TRA:TGTGCCGTGATCGCGTACAGCAGTGCTTCCAAGATAATCTTT;TRB:TGTGCCAGTCAGGACACCATCGATAGCAATCAGCCCCAGCATTTT	502	1	1
ATCATGGAGGTGCTAG-1-h2-h2	h2	Treg	TRA:CALDITGGGNKLTF;TRB:CASGSGWGPGRQSGAGELFF	TRA:TGTGCTCTAGACATCACGGGAGGAGGAAACAAACTCACCTTT;TRB:TGTGCTAGTGGTTCAGGGTGGGGGCCCGGCAGACAGTCAGGGGCCGGGGAGCTGTTTTTT	503	1	1
ATCATGGCACCATGTA-1-h2-h2	h2	CD4_Naive	TRA:CAETFQGAQKLVF;TRB:CASSLVGNTEAFF	TRA:TGTGCAGAGACTTTTCAGGGAGCCCAGAAGCTGGTATTT;TRB:TGTGCCAGCAGCTTAGTAGGGAACACTGAAGCTTTCTTT	504	1	1
ATCATGGGTTATGTGC-1-h2-h2	h2	CD4_Naive	TRA:CAGQGGSEKLVF;TRB:CASSGNAANYGYTF	TRA:TGTGCTGGTCAGGGCGGATCTGAAAAGCTGGTCTTT;TRB:TGCGCCAGCAGCGGGAATGCGGCTAACTATGGCTACACCTTC	505	1	1
ATCCACCCAATTCCTT-1-h2-h2	h2	MAIT	TRA:CAAMDSNYQLIW;TRB:CASSQDLAGGGRDTQYF	TRA:TGTGCTGCCATGGATAGCAACTATCAGTTAATCTGG;TRB:TGTGCCAGCAGCCAAGATCTAGCGGGAGGGGGGAGAGATACGCAGTATTTT	506	1	1
ATCCACCCAGACGCAA-1-h2-h2	h2	Treg	TRA:CAASTVNRDDKIIF;TRB:CASRRQKNTEAFF	TRA:TGTGCAGCAAGTACGGTGAACAGAGATGACAAGATCATCTTT;TRB:TGTGCCAGCAGAAGGCAAAAGAACACTGAAGCTTTCTTT	507	1	1
ATCCACCCAGCCTTTC-1-h2-h2	h2	CD8_TE	TRA:CVVSDSSGGGADGLTF;TRB:CASSLGLLTSGRAYNEQFF	TRA:TGTGTTGTGAGTGATAGTTCAGGAGGAGGTGCTGACGGACTCACCTTT;TRB:TGTGCCAGCAGCTTAGGCCTGTTAACTAGCGGGCGAGCATACAATGAGCAGTTCTTC	47	72	>= 3
ATCCACCGTCGGCATC-1-h2-h2	h2	CD4_Naive	TRA:CAENTPSNTGKLIF;TRB:CASSLIGRTSYEQYF	TRA:TGTGCAGAGAACACCCCTAGCAACACAGGCAAACTAATCTTT;TRB:TGTGCCAGCAGCTTGATCGGGAGGACCTCCTACGAGCAGTACTTC	508	1	1
ATCCACCGTGTCGCTG-1-h2-h2	h2	CD4_Naive	TRA:CAVEVGNSGGYQKVTF;TRB:CSASHFF	TRA:TGTGCTGTGGAGGTTGGTAATTCTGGGGGTTACCAGAAAGTTACCTTT;TRB:TGCAGTGCAAGCCATTTCTTC	509	1	1
ATCCACCGTTCGTTGA-1-h2-h2	h2	Treg	TRA:CACRYSGGSNYKLTF;TRB:CASRFLTGLAKNIQYF;TRB:CASSTRGGGPPTGANVLTF	TRA:TGTGCTTGCCGATATAGTGGAGGTAGCAACTATAAACTGACATTT;TRB:TGTGCAAGTCGCTTCCTGACGGGACTAGCCAAAAACATTCAGTACTTC;TRB:TGTGCCAGCAGCACCCGAGGAGGGGGCCCTCCTACTGGGGCCAACGTCCTGACTTTC	383	2	2
ATCCACCTCTAACTGG-1-h2-h2	h2	CD4_Naive	TRA:CAVIRREGSSNTGKLIF;TRB:CSTRGGVLSGETQYF	TRA:TGTGCCGTGATAAGAAGGGAGGGCTCTAGCAACACAGGCAAACTAATCTTT;TRB:TGCTCTACGCGCGGAGGGGTATTGTCGGGGGAGACCCAGTACTTC	510	1	1
ATCCACCTCTATCCTA-1-h2-h2	h2	CD4_Naive	TRA:CAASLFNTDKLIF;TRB:CASSRTGSGNTIYF	TRA:TGTGCAGCAAGCCTCTTTAACACCGACAAGCTCATCTTT;TRB:TGTGCCAGCAGCAGGACAGGTTCTGGAAACACCATATATTTT	511	1	1
ATCCACCTCTTGGGTA-1-h2-h2	h2	CD4_Naive	TRA:CIVSRMDSNYQLIW;TRB:CASSVEGRGEAFF	TRA:TGCATCGTCTCACGGATGGATAGCAACTATCAGTTAATCTGG;TRB:TGTGCCAGCAGCGTAGAGGGGAGGGGTGAAGCTTTCTTT	512	1	1
ATCCGAAAGAACAACT-1-h2-h2	h2	CD8_EM	TRA:CAVGAILTGGGNKLTF;TRA:CVVSAISL;TRB:CTASSYNEQFF	TRA:TGTGCTGTGGGTGCAATACTCACGGGAGGAGGAAACAAACTCACCTTT;TRA:TGTGTGGTGAGCGCGATCTCTCTG;TRB:TGCACCGCCTCCTCTTACAATGAGCAGTTCTTC	513	1	>= 3
ATCCGAAAGCCAGTAG-1-h2-h2	h2	CD8_TE	TRA:CAVAGGGTSYGKLTF;TRB:CASSLRLNTEAFF	TRA:TGTGCCGTAGCAGGGGGTGGTACTAGCTATGGAAAGCTGACATTT;TRB:TGTGCCAGCAGCTTAAGGCTGAACACTGAAGCTTTCTTT	514	1	1
ATCCGAAGTCTCCCTA-1-h2-h2	h2	Th	TRA:CAVRRYNTDKLIF;TRB:CASSLFGGRKDTQYF	TRA:TGTGCTGTGAGGAGATATAACACCGACAAGCTCATCTTT;TRB:TGTGCCAGCAGCTTGTTTGGCGGGAGGAAAGATACGCAGTATTTT	515	2	2
ATCCGAATCATGCATG-1-h2-h2	h2	CD8_Naive	TRA:CALSEMMDSSYKLIF;TRB:CASSVEGNQPQHF	TRA:TGTGCTCTGAGTGAGATGATGGATAGCAGCTATAAATTGATCTTC;TRB:TGTGCCAGCAGCGTAGAGGGCAATCAGCCCCAGCATTTT	516	1	1
ATCGAGTAGCTGAACG-1-h2-h2	h2	CD4_Naive	TRA:CAVSEGVKAAGNKLTF;TRB:CASTTSAGANVLTF	TRA:TGTGCTGTGAGTGAAGGGGTCAAAGCTGCAGGCAACAAGCTAACTTTT;TRB:TGTGCCAGCACCACCTCAGCTGGGGCCAACGTCCTGACTTTC	517	1	1
ATCGAGTAGTACACCT-1-h2-h2	h2	CD4_Naive	TRA:CAVPFSGGYNKLIF;TRB:CASSPSGGSYEQYF	TRA:TGTGCAGTTCCGTTTTCTGGTGGCTACAATAAGCTGATTTTT;TRB:TGCGCCAGCAGCCCTAGCGGAGGGTCCTACGAGCAGTACTTC	518	1	1
ATCGAGTGTTGAGGTG-1-h2-h2	h2	CD4_Naive	TRA:CAVRSPSGNTPLVF;TRB:CASSLRAGGPYEQYF	TRA:TGTGCTGTGAGATCCCCTTCAGGAAACACACCTCTTGTCTTT;TRB:TGTGCCAGCAGTTTAAGGGCGGGAGGGCCGTACGAGCAGTACTTC	519	1	1
ATCGAGTTCAGAGACG-1-h2-h2	h2	CD8_Naive	TRA:CAMREGRGDSWGKLQF;TRB:CASSIGTSGIKETQYF	TRA:TGTGCAATGAGAGAGGGCCGGGGTGACAGCTGGGGGAAATTGCAGTTT;TRB:TGTGCCAGCAGCATCGGGACTAGCGGTATCAAAGAGACCCAGTACTTC	520	1	1
ATCGAGTTCAGCTCGG-1-h2-h2	h2	Th	TRA:CAVENSGYSTLTF;TRB:CASRLGTGELFF	TRA:TGTGCTGTGGAGAATTCAGGATACAGCACCCTCACCTTT;TRB:TGTGCCAGCCGCCTCGGGACCGGGGAGCTGTTTTTT	521	1	1
ATCGAGTTCTGTCCGT-1-h2-h2	h2	CD4_Naive	TRA:CAMSRRSGGSYIPTF;TRB:CATSGLPGGLAVDTQYF	TRA:TGTGCAATGAGCCGACGATCAGGAGGAAGCTACATACCTACATTT;TRB:TGTGCCACCAGCGGATTACCCGGGGGCCTAGCGGTTGATACGCAGTATTTT	522	1	1
ATCGAGTTCTTATCTG-1-h2-h2	h2	MAIT	TRA:CAVLDSNYQLIW;TRB:CSAKKLAEYNEQFF	TRA:TGTGCTGTGCTGGATAGCAACTATCAGTTAATCTGG;TRB:TGCAGTGCTAAAAAACTAGCGGAGTACAATGAGCAGTTCTTC	523	1	1
ATCTACTAGAGCCCAA-1-h2-h2	h2	CD8_TE	TRA:CAVRDIPSGAGSYQLTF;TRB:CASSPGPPGGYTF	TRA:TGTGCTGTGAGAGACATCCCTTCTGGGGCTGGGAGTTACCAACTCACTTTC;TRB:TGTGCCAGCAGTCCCGGGCCCCCGGGGGGCTACACCTTC	2	192	>= 3
ATCTACTAGATCCCGC-1-h2-h2	h2	Th	TRA:CVVSANAGNNRKLIW;TRB:CASNRVGRDPWNNGYTF	TRA:TGTGTGGTGAGCGCGAATGCTGGCAACAACCGTAAGCTGATTTGG;TRB:TGTGCCAGCAACCGAGTCGGCCGGGATCCGTGGAACAACGGCTACACCTTC	524	1	1
ATCTACTAGTATGACA-1-h2-h2	h2	CD4_Naive	TRA:CAGQPGGSYIPTF;TRB:CASRATGTLNQPQHF	TRA:TGTGCTGGGCAGCCAGGAGGAAGCTACATACCTACATTT;TRB:TGTGCCAGCAGAGCAACCGGGACATTAAATCAGCCCCAGCATTTT	525	1	1
ATCTACTCACCGATAT-1-h2-h2	h2	Treg	TRA:CAASRAGNNRKLIW;TRB:CASSFLQMETQYF	TRA:TGTGCAGCAAGTAGAGCTGGCAACAACCGTAAGCTGATTTGG;TRB:TGTGCCAGCAGCTTTCTTCAAATGGAGACCCAGTACTTC	526	1	1
ATCTACTGTAAGGGCT-1-h2-h2	h2	Th	TRA:CALSDRGFGNVLHC;TRB:CASSEAGRGQLRYGYTF	TRA:TGTGCTCTGAGTGATCGGGGCTTTGGGAATGTGCTGCATTGC;TRB:TGTGCCAGCAGTGAAGCGGGTAGGGGGCAGTTGCGGTATGGCTACACCTTC	527	1	1
ATCTACTGTCAAGCGA-1-h2-h2	h2	Th	TRA:CAVRDSNYQLIW;TRB:CASSLSLGTGGSFSGANVLTF	TRA:TGTGCTGTGAGAGATAGCAACTATCAGTTAATCTGG;TRB:TGTGCCAGCAGTTTATCCCTGGGGACAGGGGGCTCATTCTCTGGGGCCAACGTCCTGACTTTC	528	1	1
ATCTACTGTTCAGTAC-1-h2-h2	h2	Th	TRA:CAVMDSNYQLIW;TRB:CASSYSGGSYNEQFF	TRA:TGTGCTGTGATGGATAGCAACTATCAGTTAATCTGG;TRB:TGTGCCAGCAGTTACTCGGGGGGCTCCTACAATGAGCAGTTCTTC	529	2	1
ATCTGCCAGTACGCCC-1-h2-h2	h2	CD8_Naive	TRA:CAASISNDMRF;TRB:CASTLPGDHLPPSTDTQYF	TRA:TGTGCAGCAAGTATAAGCAATGACATGCGCTTT;TRB:TGTGCCAGCACCTTGCCCGGGGACCATCTTCCTCCTAGCACAGATACGCAGTATTTT	530	1	1
ATCTGCCCATGGGACA-1-h2-h2	h2	CD4_Naive	TRA:CANIRGSQGNLIF;TRB:CSAGTPGGNSPLHF	TRA:TGTGCCAACATAAGGGGAAGCCAAGGAAATCTCATCTTT;TRB:TGCAGTGCTGGTACCCCAGGAGGTAATTCACCCCTCCACTTT	531	1	1
ATCTGCCGTGTAATGA-1-h2-h2	h2	CD4_Naive	TRA:CILRDKGNTPLVF;TRB:CATSDLGQGETDTQYF;TRB:CASSKGRGVREKLFF	TRA:TGCATCCTGAGAGACAAAGGAAACACACCTCTTGTCTTT;TRB:TGTGCCACCAGTGATTTGGGACAGGGGGAGACAGATACGCAGTATTTT;TRB:TGTGCCAGCAGCAAAGGGCGGGGTGTTCGGGAAAAACTGTTTTTT	532	1	1
ATCTGCCTCAACCATG-1-h2-h2	h2	CD4_Naive	TRA:CVVTPNTGGFKTIF;TRB:CASRGTVERNEQFF	TRA:TGTGTGGTGACTCCAAATACTGGAGGCTTCAAAACTATCTTT;TRB:TGTGCCAGCCGCGGGACCGTCGAACGGAATGAGCAGTTCTTC	533	1	1
ATCTGCCTCATAAAGG-1-h2-h2	h2	CD4_Naive	TRA:CVVFPRTGTASKLTF;TRB:CASSTGTGVIEQFF	TRA:TGTGTGGTGTTCCCCCGCACCGGCACTGCCAGTAAACTCACCTTT;TRB:TGTGCCAGCAGCACCGGGACAGGGGTAATTGAGCAGTTCTTC	534	1	1
ATGAGGGAGTGTTAGA-1-h2-h2	h2	CD4_Naive	TRA:CALTSPSGGYNKLIF;TRB:CASSFMASGTTDTQYF	TRA:TGTGCTCTCACTTCCCCTTCTGGTGGCTACAATAAGCTGATTTTT;TRB:TGTGCCAGCAGCTTTATGGCTAGCGGAACCACAGATACGCAGTATTTT	535	1	1
ATGAGGGCACAACGTT-1-h2-h2	h2	CD4_Naive	TRA:CIATSSIQGAQKLVF;TRB:CASREGQDQPQHF	TRA:TGCATCGCCACTTCCTCAATTCAGGGAGCCCAGAAGCTGGTATTT;TRB:TGTGCCAGCAGGGAGGGACAGGATCAGCCCCAGCATTTT	536	1	1
ATGAGGGTCGGCCGAT-1-h2-h2	h2	CD8_TE	TRA:CAVRDIPSGAGSYQLTF;TRB:CASSPGPPGGYTF	TRA:TGTGCTGTGAGAGACATCCCTTCTGGGGCTGGGAGTTACCAACTCACTTTC;TRB:TGTGCCAGCAGTCCCGGGCCCCCGGGGGGCTACACCTTC	2	192	>= 3
ATGCGATAGTAGCGGT-1-h2-h2	h2	CD4_Naive	TRA:CAGQSGNTPLVF;TRB:CASTRAGLAAGTGELFF	TRA:TGTGCAGGGCAATCAGGAAACACACCTCTTGTCTTT;TRB:TGTGCCAGCACCCGAGCCGGACTAGCGGCGGGCACCGGGGAGCTGTTTTTT	537	1	1
ATGCGATCAAGGGTCA-1-h2-h2	h2	CD4_Naive	TRA:CAVAGSSNTGKLIF;TRB:CASSQADRRNQPQHF	TRA:TGTGCTGTGGCCGGCTCTAGCAACACAGGCAAACTAATCTTT;TRB:TGTGCCAGCAGCCAAGCGGACAGGAGGAATCAGCCCCAGCATTTT	538	1	1
ATGCGATCAGCCACCA-1-h2-h2	h2	Treg	TRA:CIVRPNSGGSNYKLTF;TRB:CASREGRTINQPQHF	TRA:TGCATCGTCAGACCCAATAGTGGAGGTAGCAACTATAAACTGACATTT;TRB:TGTGCCAGCAGGGAGGGACGGACCATCAATCAGCCCCAGCATTTT	539	1	1
ATGCGATGTAGATTAG-1-h2-h2	h2	Th	TRA:CARGNTGGFKTIF;TRB:CASSLDRRGETQYF	TRA:TGTGCTAGGGGGAATACTGGAGGCTTCAAAACTATCTTT;TRB:TGTGCCAGCAGCTTGGACAGGAGAGGGGAGACCCAGTACTTC	540	1	1
ATGCGATTCAAACCGT-1-h2-h2	h2	Th	TRA:CAASKAQAGTALIF;TRB:CATSSGGFYGYTF	TRA:TGTGCAGCAAGTAAGGCCCAGGCAGGAACTGCTCTGATCTTT;TRB:TGTGCCACATCTTCGGGGGGGTTCTATGGCTACACCTTC	541	1	1
ATGCGATTCAGGCAAG-1-h2-h2	h2	CD8_Naive	TRA:CAVRDLNSGNTPLVF;TRB:CASSQDQGVGIGELFF	TRA:TGTGCTGTGAGAGATCTCAATTCAGGAAACACACCTCTTGTCTTT;TRB:TGTGCCAGCAGCCAAGATCAAGGGGTTGGGATCGGGGAGCTGTTTTTT	542	1	1
ATGCGATTCTGAAAGA-1-h2-h2	h2	CD4_Naive	TRA:CVVTLVF;TRB:CASSEYGGRAGDTEAFF	TRA:TGTGTGGTGACTCTTGTCTTT;TRB:TGTGCCAGCAGTGAATATGGGGGCAGGGCGGGGGACACTGAAGCTTTCTTT	543	1	1
ATGGGAGAGGTGGGTT-1-h2-h2	h2	Th	TRA:CAASAKGTYKYIF;TRB:CASSRGHSGNTIYF	TRA:TGTGCAGCAAGCGCGAAGGGAACCTACAAATACATCTTT;TRB:TGTGCCAGCAGTCGAGGCCACTCTGGAAACACCATATATTTT	544	1	1
ATGGGAGAGTGGGATC-1-h2-h2	h2	CD8_Naive	TRA:CALSPRPADSNYQLIW;TRB:CASSLSVAGNTIYF	TRA:TGTGCTCTGAGTCCTAGGCCCGCGGATAGCAACTATCAGTTAATCTGG;TRB:TGTGCCAGCAGTCTATCAGTAGCTGGAAACACCATATATTTT	545	1	1
ATGGGAGCACGGCCAT-1-h2-h2	h2	CD8_Naive	TRA:CAMREGTQGGSEKLVF;TRB:CASSVSAGNYNEQFF	TRA:TGTGCAATGAGAGAGGGAACTCAGGGCGGATCTGAAAAGCTGGTCTTT;TRB:TGTGCCAGCAGTGTTTCGGCAGGGAATTACAATGAGCAGTTCTTC	546	1	1
ATGGGAGTCCCTGACT-1-h2-h2	h2	Treg	TRA:CAVRARGGKLIF;TRB:CASSLSTGTGVNTDTQYF	TRA:TGCGCTGTGAGAGCGCGCGGAGGAAAGCTTATCTTC;TRB:TGTGCCAGCAGCCTCTCAACCGGGACAGGGGTCAACACAGATACGCAGTATTTT	547	1	1
ATGGGAGTCGGTGTTA-1-h2-h2	h2	Treg	TRA:CLVGGPGRRALTF;TRB:CASRKDLGGTDTQYF	TRA:TGCCTCGTGGGGGGCCCGGGCAGGAGAGCACTTACTTTT;TRB:TGTGCCAGCAGGAAGGATTTAGGGGGGACAGATACGCAGTATTTT	548	1	1
ATGTGTGAGCCAACAG-1-h2-h2	h2	CD4_Naive	TRA:CATAGYSSASKIIF;TRB:CASSQPTRNNEQFF	TRA:TGTGCTACGGCGGGGTACAGCAGTGCTTCCAAGATAATCTTT;TRB:TGCGCCAGCAGCCAACCAACTCGCAACAATGAGCAGTTCTTC	549	1	1
ATGTGTGGTACATGTC-1-h2-h2	h2	CD4_Naive	TRA:CAYRSADKIIF;TRB:CASSLGSRTNQPQHF	TRA:TGTGCTTATAGGAGCGCCGACAAGATCATCTTT;TRB:TGTGCCAGCAGCTTAGGTTCCAGGACAAATCAGCCCCAGCATTTT	550	1	1
ATGTGTGGTAGCGTGA-1-h2-h2	h2	CD8_TE	TRA:CAMREGLQRYRRGSQGNLIF;TRA:CAVRNTNAGKSTF;TRB:CASSLSGFRYEQYF	TRA:TGTGCAATGAGAGAGGGTTTGCAACGCTATAGGAGGGGAAGCCAAGGAAATCTCATCTTT;TRA:TGTGCTGTGAGGAACACCAATGCAGGCAAATCAACCTTT;TRB:TGTGCCAGCAGTTTATCGGGTTTTCGCTACGAGCAGTACTTC	551	1	1
ATGTGTGTCAGTTAGC-1-h2-h2	h2	Treg	TRA:CAVRDIGGYNKLIF;TRA:CAVIKAGSKLSF;TRB:CASSPSGLAGAGIPYNEQFF	TRA:TGTGCTGTGAGAGACATCGGTGGCTACAATAAGCTGATTTTT;TRA:TGTGCTGTGATTAAGGCGGGGAGCAAGCTCAGCTTT;TRB:TGTGCCAGCTCACCTTCAGGACTAGCGGGAGCGGGTATCCCTTACAATGAGCAGTTCTTC	552	1	1
ATTACTCAGCAATATG-1-h2-h2	h2	Th	TRA:CALSEAWNNNARLMF;TRB:CSARPRGQQPQHF	TRA:TGTGCTCTGAGTGAGGCTTGGAATAACAATGCCAGACTCATGTTT;TRB:TGCAGTGCTAGGCCCAGGGGGCAACAGCCCCAGCATTTT	553	1	1
ATTACTCAGGATGGAA-1-h2-h2	h2	Th	TRA:CALAYQRGGNTDKLIF;TRB:CASGLGQEKLFF	TRA:TGTGCTCTAGCATATCAACGGGGGGGTAACACCGACAAGCTCATCTTT;TRB:TGTGCCAGCGGGTTGGGACAAGAAAAACTGTTTTTT	554	1	1
ATTACTCAGGCCATAG-1-h2-h2	h2	CD4_Naive	TRA:CVVRGFSGGYNKLIF;TRB:CASSLVGGASGTSYNEQFF	TRA:TGTGTGGTGAGGGGGTTTTCTGGTGGCTACAATAAGCTGATTTTT;TRB:TGTGCCAGCAGTTTAGTAGGTGGGGCTAGCGGGACTTCCTACAATGAGCAGTTCTTC	555	1	1
ATTACTCCAAAGAATC-1-h2-h2	h2	CD8_Naive	TRA:CALNTRQAGTALIF;TRB:CAWSPPGTAPFEQYF	TRA:TGTGCTCTTAATACCAGGCAGGCAGGAACTGCTCTGATCTTT;TRB:TGTGCCTGGTCTCCGCCCGGGACGGCCCCCTTTGAGCAGTACTTC	556	1	1
ATTACTCCAGACGCTC-1-h2-h2	h2	CD4_Naive	TRA:CAAVYNQGGKLIF;TRA:CAVRRETSGSRLTF;TRB:CASSQGGQINTEAFF	TRA:TGTGCTGCCGTTTATAACCAGGGAGGAAAGCTTATCTTC;TRA:TGTGCTGTGAGGAGAGAAACCAGTGGCTCTAGGTTGACCTTT;TRB:TGCGCCAGCAGCCAAGGGGGTCAGATTAACACTGAAGCTTTCTTT	557	1	1
ATTACTCCAGATTGCT-1-h2-h2	h2	Th	TRA:CAVMSRAAGTALIF;TRB:CASSLDPSSGGQFF	TRA:TGTGCTGTGATGTCGCGGGCGGCAGGAACTGCTCTGATCTTT;TRB:TGTGCCAGCAGCTTAGATCCCTCTAGCGGAGGACAGTTCTTC	558	1	1
ATTACTCGTATATGGA-1-h2-h2	h2	CD4_Naive	TRA:CAALYNFNKFYF;TRB:CASSTTRGLPTDTQYF	TRA:TGTGCTGCTCTATACAACTTCAACAAATTTTACTTT;TRB:TGTGCCAGTAGTACCACCAGGGGGCTACCCACAGATACGCAGTATTTT	559	1	1
ATTACTCTCCAAACTG-1-h2-h2	h2	CD8_TE	TRA:CAVRDIPSGAGSYQLTF;TRB:CASSPGPPGGYTF	TRA:TGTGCTGTGAGAGACATCCCTTCTGGGGCTGGGAGTTACCAACTCACTTTC;TRB:TGTGCCAGCAGTCCCGGGCCCCCGGGGGGCTACACCTTC	2	192	>= 3
ATTACTCTCCGTCATC-1-h2-h2	h2	CD4_Naive	TRA:CAASIRNNAGNMLTF;TRB:CASSRGRLGRVEQFF	TRA:TGTGCAGCAAGTATCAGAAATAATGCAGGCAACATGCTCACCTTT;TRB:TGTGCCAGCAGCCGTGGGAGACTAGGGAGAGTTGAGCAGTTCTTC	560	1	1
ATTACTCTCGGCTACG-1-h2-h2	h2	Th	TRA:CAMSLTGTASKLTF;TRA:CALLGGGADGLTF;TRB:CASRTSVGDTQYF	TRA:TGTGCAATGAGCCTTACCGGCACTGCCAGTAAACTCACCTTT;TRA:TGTGCTCTCCTGGGAGGAGGTGCTGACGGACTCACCTTT;TRB:TGTGCCAGCAGGACATCGGTTGGCGATACGCAGTATTTT	561	1	1
ATTACTCTCGGGAGTA-1-h2-h2	h2	CD4_Naive	TRA:CALRTNTQGGSEKLVF;TRB:CASTPGPSWADTQYF	TRA:TGTGCTCTGAGAACGAATACTCAGGGCGGATCTGAAAAGCTGGTCTTT;TRB:TGTGCCAGTACCCCCGGACCGTCTTGGGCAGATACGCAGTATTTT	562	1	1
ATTACTCTCGTTTAGG-1-h2-h2	h2	CD8_TE	TRA:CAVRDIPSGAGSYQLTF;TRB:CASSPGPPGGYTF	TRA:TGTGCTGTGAGAGACATCCCTTCTGGGGCTGGGAGTTACCAACTCACTTTC;TRB:TGTGCCAGCAGTCCCGGGCCCCCGGGGGGCTACACCTTC	2	192	>= 3
ATTATCCAGAAGAAGC-1-h2-h2	h2	CD4_Naive	TRA:CAVNVRNTGNQFYF;TRB:CSARRPFGQFF	TRA:TGTGCCGTGAACGTTCGGAACACCGGTAACCAGTTCTATTTT;TRB:TGCAGTGCTAGACGACCTTTTGGGCAGTTCTTC	563	1	1
ATTATCCAGATGTCGG-1-h2-h2	h2	CD8_Naive	TRA:CAYRSANTDKLIF;TRB:CAISDLPGTKLDSPLHF	TRA:TGTGCTTATAGGAGCGCGAACACCGACAAGCTCATCTTT;TRB:TGTGCCATCAGTGATCTCCCCGGGACCAAGTTGGATTCACCCCTCCACTTT	564	1	1
ATTATCCAGCAATATG-1-h2-h2	h2	CD4_Naive	TRA:CAVLNNAGNMLTF;TRB:CASSSSQGKETQYF	TRA:TGTGCTGTCCTTAATAATGCAGGCAACATGCTCACCTTT;TRB:TGCGCCAGCAGCTCCTCACAGGGGAAAGAGACCCAGTACTTC	565	1	1
ATTATCCCACGGTTTA-1-h2-h2	h2	CD8_TE	TRA:CAMRVNYGQNFVF;TRB:CASSLALGLAGVASDEQFF	TRA:TGTGCAATGAGGGTAAACTATGGTCAGAATTTTGTCTTT;TRB:TGTGCCAGCAGCTTAGCCTTAGGACTAGCGGGAGTGGCATCGGATGAGCAGTTCTTC	114	10	>= 3
ATTATCCCACTAAGTC-1-h2-h2	h2	CD4_Naive	TRA:CAFMRRGAQKLVF;TRB:CQQHGGVEKLFF;TRB:CAVDRGKSDTQYF	TRA:TGTGCTTTCATGAGGAGAGGAGCCCAGAAGCTGGTATTT;TRB:TGCCAGCAGCACGGGGGAGTCGAAAAACTGTTTTTT;TRB:TGTGCCGTGGACAGGGGAAAATCAGATACGCAGTATTTT	566	1	1
ATTATCCCAGATGGGT-1-h2-h2	h2	CD8_Naive	TRA:CILLSGGGADGLTF;TRB:CASSLAYEQYF	TRA:TGCATCCTGCTATCAGGAGGAGGTGCTGACGGACTCACCTTT;TRB:TGTGCCAGCAGCTTGGCCTACGAGCAGTACTTC	567	1	1
ATTATCCGTGTTTGGT-1-h2-h2	h2	Th	TRA:CAGHPDSNYQLIW;TRB:CASSAWGTTDTQYF	TRA:TGTGCAGGGCACCCGGATAGCAACTATCAGTTAATCTGG;TRB:TGTGCCAGTAGTGCGTGGGGGACCACAGATACGCAGTATTTT	568	1	1
ATTATCCTCGCCCTTA-1-h2-h2	h2	MAIT	TRA:CAVLDSNYQLIW;TRB:CATQGRGDTGELFF	TRA:TGTGCTGTGTTGGATAGCAACTATCAGTTAATCTGG;TRB:TGTGCGACACAGGGGAGGGGTGACACCGGGGAGCTGTTTTTT	394	11	>= 3
ATTATCCTCGGTTCGG-1-h2-h2	h2	Th	TRA:CAVVGNNRLAF;TRB:CASSPRGFTGELFF	TRA:TGTGCTGTGGTTGGGAACAACAGACTCGCTTTT;TRB:TGTGCCAGCAGCCCCCGGGGTTTCACCGGGGAGCTGTTTTTT	569	1	1
ATTCTACCAAGCCATT-1-h2-h2	h2	CD8_TE	TRA:CASPHELPTHF;TRB:CASSLALGLAGVASDEQFF	TRA:TGTGCATCTCCTCACGAGTTACCAACTCACTTT;TRB:TGTGCCAGCAGCTTAGCCTTAGGACTAGCGGGAGTGGCATCGGATGAGCAGTTCTTC	570	1	1
ATTCTACCAGTATCTG-1-h2-h2	h2	CD4_Naive	TRA:CVVSAPSGTYKYIF;TRB:CASSLGVGGEQFF	TRA:TGTGTTGTGAGTGCCCCCTCAGGAACCTACAAATACATCTTT;TRB:TGTGCCAGCAGCTTAGGGGTGGGGGGTGAGCAGTTCTTC	571	1	1
ATTCTACCATCACCCT-1-h2-h2	h2	CD4_Naive	TRA:CAASTLSNTGKLIF;TRB:CASSPPGTGELFF	TRA:TGTGCAGCAAGTACCCTCAGCAACACAGGCAAACTAATCTTT;TRB:TGTGCCAGCTCACCACCGGGTACCGGGGAGCTGTTTTTT	572	1	1
ATTCTACGTAACGTTC-1-h2-h2	h2	CD8_TE	TRA:CGTENTGGFKTIF;TRB:CASSTYNPSYGSTDTQYF	TRA:TGCGGCACAGAGAATACTGGAGGCTTCAAAACTATCTTT;TRB:TGTGCCAGCAGCACCTATAACCCCTCCTACGGGAGTACAGATACGCAGTATTTT	573	10	>= 3
ATTCTACGTAGCCTCG-1-h2-h2	h2	CD4_Naive	TRA:CAETDNAGNMLTF;TRB:CASSTRLAGSYEQYF	TRA:TGTGCAGAGACAGACAATGCAGGCAACATGCTCACCTTT;TRB:TGTGCCAGTAGTACCCGGTTAGCGGGATCCTACGAGCAGTACTTC	574	1	1
ATTCTACTCTCTGTCG-1-h2-h2	h2	CD4_Naive	TRA:CAPRDNFNKFYF;TRB:CASSWTGTNTGELFF	TRA:TGTGCTCCGAGGGACAACTTCAACAAATTTTACTTT;TRB:TGCGCCAGCAGCTGGACAGGGACGAACACCGGGGAGCTGTTTTTT	575	1	1
ATTGGACAGAAGATTC-1-h2-h2	h2	CD8_TE	TRA:CAVRDIPSGAGSYQLTF;TRB:CASSPGPPGGYTF	TRA:TGTGCTGTGAGAGACATCCCTTCTGGGGCTGGGAGTTACCAACTCACTTTC;TRB:TGTGCCAGCAGTCCCGGGCCCCCGGGGGGCTACACCTTC	2	192	>= 3
ATTGGACCACATAACC-1-h2-h2	h2	MAIT	TRA:CAVLDSNYQLIW;TRB:CASSDTSGSGIGGELFF	TRA:TGTGCTGTATTGGATAGCAACTATCAGTTAATCTGG;TRB:TGTGCCAGCAGTGACACAAGCGGGAGTGGCATTGGCGGGGAGCTGTTTTTT	34	34	>= 3
ATTGGACCACCAGTTA-1-h2-h2	h2	CD8_TE	TRA:CAVRDIPSGAGSYQLTF;TRB:CASSPGPPGGYTF	TRA:TGTGCTGTGAGAGACATCCCTTCTGGGGCTGGGAGTTACCAACTCACTTTC;TRB:TGTGCCAGCAGTCCCGGGCCCCCGGGGGGCTACACCTTC	2	192	>= 3
ATTGGACGTGGGTCAA-1-h2-h2	h2	CD4_Naive	TRA:CAARVSYNTDKLIF;TRB:CASSSGPLAGVNYEQYF	TRA:TGTGCAGCAAGGGTGAGTTACAACACCGACAAGCTCATCTTT;TRB:TGTGCTAGCAGCTCTGGCCCCCTAGCGGGAGTAAACTACGAGCAGTACTTC	576	1	1
ATTGGACTCTAACTCT-1-h2-h2	h2	CD8_TE	TRA:CAVSTSGGSYIPTF;TRB:CASSQFTGPDQPQHF	TRA:TGTGCCGTTTCTACATCAGGAGGAAGCTACATACCTACATTT;TRB:TGCGCCAGCAGTCAATTCACAGGGCCTGATCAGCCCCAGCATTTT	226	7	>= 3
ATTGGTGAGAAGGCCT-1-h2-h2	h2	Th	TRA:CAVKNAGNMLTF;TRB:CASSPREASYNEQFF	TRA:TGTGCTGTGAAGAATGCAGGCAACATGCTCACCTTT;TRB:TGCGCCAGCAGCCCACGGGAGGCGTCCTACAATGAGCAGTTCTTC	577	1	1
ATTGGTGAGACGACGT-1-h2-h2	h2	CD4_Naive	TRA:CAVEDQGSARQLTF;TRB:CASRLGQGSYEQYF	TRA:TGTGCTGTGGAGGATCAGGGTTCTGCAAGGCAACTGACCTTT;TRB:TGTGCCAGCCGTTTGGGACAGGGGTCCTACGAGCAGTACTTC	578	1	1
ATTGGTGAGCAGGTCA-1-h2-h2	h2	MAIT	TRA:CAVLDSNYQLIW;TRB:CASSDTSGSGIGGELFF	TRA:TGTGCTGTATTGGATAGCAACTATCAGTTAATCTGG;TRB:TGTGCCAGCAGTGACACAAGCGGGAGTGGCATTGGCGGGGAGCTGTTTTTT	34	34	>= 3
ATTGGTGCACCTCGGA-1-h2-h2	h2	CD8_Naive	TRA:CAVSDRYSSASKIIF;TRB:CASTRTGDGKTQYF	TRA:TGTGCTGTGAGTGATCGGTACAGCAGTGCTTCCAAGATAATCTTT;TRB:TGTGCCAGCACCAGAACAGGGGATGGGAAGACCCAGTACTTC	579	1	1
ATTGGTGTCAGAGCTT-1-h2-h2	h2	CD4_Naive	TRA:CAVYNNNDMRF;TRB:CASSYSPQGARNEQFF	TRA:TGTGCTGTATACAATAACAATGACATGCGCTTT;TRB:TGTGCCAGCAGTTACTCCCCGCAAGGGGCTCGAAATGAGCAGTTCTTC	580	1	1
ATTGGTGTCCCTGACT-1-h2-h2	h2	CD8_Naive	TRA:CAVRNAGNMLTF;TRB:CATSDSYGYTF	TRA:TGTGCTGTGAGAAATGCAGGCAACATGCTCACCTTT;TRB:TGTGCCACCAGCGACAGCTATGGCTACACCTTC	581	1	1
ATTTCTGAGTAATCCC-1-h2-h2	h2	CD8_Naive	TRA:CAYRSALGYGGSQGNLIF;TRB:CASSLPGSGTEAFF	TRA:TGTGCTTATAGGAGCGCGTTGGGTTATGGAGGAAGCCAAGGAAATCTCATCTTT;TRB:TGTGCCAGCAGCTTACCAGGGTCCGGAACTGAAGCTTTCTTT	582	1	1
ATTTCTGCAATGGAAT-1-h2-h2	h2	CD4_Naive	TRA:CAASLNSGYSTLTF;TRB:CASSYSHGKGVSNQPQHF	TRA:TGTGCAGCAAGCCTGAATTCAGGATACAGCACCCTCACCTTT;TRB:TGTGCCAGCAGTTACTCCCACGGTAAGGGGGTCAGCAATCAGCCCCAGCATTTT	583	1	1
ATTTCTGCATGCAATC-1-h2-h2	h2	Treg	TRA:CAMSRRWDDKIIF;TRB:CASRPGTSGAANTGELFF	TRA:TGTGCAATGAGCCGTCGGTGGGATGACAAGATCATCTTT;TRB:TGTGCCAGCAGGCCCGGGACTAGCGGGGCGGCGAACACCGGGGAGCTGTTTTTT	584	1	1
ATTTCTGGTCCGCTGA-1-h2-h2	h2	CD4_Naive	TRA:CAVNRWDYKLSF;TRB:CASRFTDTQYF	TRA:TGTGCCGTGAACCGTTGGGACTACAAGCTCAGCTTT;TRB:TGTGCCAGTAGATTCACAGATACGCAGTATTTT	585	1	1
ATTTCTGGTCCTGCTT-1-h2-h2	h2	CD4_Naive	TRA:CAAYSMDSNYQLIW;TRB:CASSIDGTNEKLFF	TRA:TGTGCTGCATATTCGATGGATAGCAACTATCAGTTAATCTGG;TRB:TGTGCCAGTAGTATAGACGGGACTAATGAAAAACTGTTTTTT	586	1	1
ATTTCTGGTTCGTCTC-1-h2-h2	h2	CD4_Naive	TRA:CATDARNAGNMLTF;TRA:CAVGLLISNFGNEKLTF;TRB:CASSQLLAGDNEQFF	TRA:TGTGCTACGGACGCGAGGAATGCAGGCAACATGCTCACCTTT;TRA:TGTGCTGTGGGGCTACTTATATCTAACTTTGGAAATGAGAAATTAACCTTT;TRB:TGTGCCAGCTCCCAACTACTAGCGGGAGACAATGAGCAGTTCTTC	587	1	1
CAACCAACACTACAGT-1-h2-h2	h2	CD4_Naive	TRA:CVVILGTGGFKTIF;TRB:CSARDSGRTYNEQFF	TRA:TGTGTGGTGATCCTTGGAACTGGAGGCTTCAAAACTATCTTT;TRB:TGCAGTGCAAGGGACAGCGGGAGGACCTACAATGAGCAGTTCTTC	588	1	1
CAACCAACATCCGGGT-1-h2-h2	h2	CD4_Naive	TRA:CAVGAGYNKLIF;TRB:CASSVVDGGTEAFF	TRA:TGTGCTGTGGGTGCTGGCTACAATAAGCTGATTTTT;TRB:TGTGCCAGCAGCGTAGTTGACGGTGGCACTGAAGCTTTCTTT	589	1	1
CAACCAACATGGATGG-1-h2-h2	h2	CD8_Naive	TRA:CIVRDPGDPMVGGGSNYKLTF;TRA:CATDPRLYNTNAGKSTF;TRB:CASSSPQGGNQPQHF	TRA:TGCATCGTCAGAGACCCCGGAGATCCGATGGTAGGAGGAGGTAGCAACTATAAACTGACATTT;TRA:TGTGCTACGGACCCTCGTTTGTATAACACCAATGCAGGCAAATCAACCTTT;TRB:TGTGCCAGCAGCTCGCCACAGGGAGGCAATCAGCCCCAGCATTTT	590	1	1
CAACCAAGTGCTGTAT-1-h2-h2	h2	CD4_Naive	TRA:CAVSDLRDKIIF;TRB:CAWSHGTGHYGYTF	TRA:TGTGCTGTGAGTGATCTGCGAGACAAGATCATCTTT;TRB:TGTGCCTGGAGTCACGGGACAGGGCACTATGGCTACACCTTC	591	1	1
CAACCAATCACCGTAA-1-h2-h2	h2	CD4_Naive	TRA:CAEKYGANSKLTF;TRB:CATRGTGQVWDYGYTF	TRA:TGTGCAGAGAAGTATGGAGCCAATAGTAAGCTGACATTT;TRB:TGTGCCACCAGGGGCACCGGACAGGTTTGGGACTATGGCTACACCTTC	592	1	1
CAACCTCAGCTATGCT-1-h2-h2	h2	Th	TRA:CAGLISGTYKYIF;TRB:CASTQTARGRLALEGNEQFF	TRA:TGTGCAGGACTTATCTCAGGAACCTACAAATACATCTTT;TRB:TGTGCCAGCACTCAGACAGCCCGGGGGCGACTAGCGTTAGAGGGGAATGAGCAGTTCTTC	593	1	1
CAACCTCCAAGCCCAC-1-h2-h2	h2	CD8_TE	TRA:CAVRDIPSGAGSYQLTF;TRB:CASSPGPPGGYTF	TRA:TGTGCTGTGAGAGACATCCCTTCTGGGGCTGGGAGTTACCAACTCACTTTC;TRB:TGTGCCAGCAGTCCCGGGCCCCCGGGGGGCTACACCTTC	2	192	>= 3
CAACCTCCACACGCTG-1-h2-h2	h2	CD8_TE	TRA:CVVSDSSGGGADGLTF;TRB:CASSLGLLTSGRAYNEQFF	TRA:TGTGTTGTGAGTGATAGTTCAGGAGGAGGTGCTGACGGACTCACCTTT;TRB:TGTGCCAGCAGCTTAGGCCTGTTAACTAGCGGGCGAGCATACAATGAGCAGTTCTTC	47	72	>= 3
CAACCTCCATTACGAC-1-h2-h2	h2	Th	TRA:CALSSGGGGNKLTF;TRB:CSALLAGGGNTGELFF	TRA:TGTGCTCTGAGTAGTGGGGGAGGAGGAAACAAACTCACCTTT;TRB:TGCAGTGCGTTACTAGCGGGAGGGGGTAACACCGGGGAGCTGTTTTTT	594	1	1
CAACCTCCATTCCTGC-1-h2-h2	h2	CD8_Naive	TRA:CAATDGGATNKLIF;TRB:CASSYSMARGMNTEAFF	TRA:TGTGCAGCAACCGACGGTGGTGCTACAAACAAGCTCATCTTT;TRB:TGTGCCAGCAGTTACTCGATGGCCCGCGGAATGAACACTGAAGCTTTCTTT	595	1	1
CAACTAGAGCACCGTC-1-h2-h2	h2	CD4_Naive	TRA:CAMREGGSFQKLVF;TRB:CSARGSVPSGAMNEKLFF	TRA:TGTGCAATGAGAGAGGGAGGAAGCTTTCAGAAACTTGTATTT;TRB:TGCAGTGCTAGAGGAAGCGTGCCGTCGGGCGCGATGAATGAAAAACTGTTTTTT	596	1	1
CAACTAGCAAAGTCAA-1-h2-h2	h2	CD4_Naive	TRA:CATDARSSASKIIF;TRB:CASSESLSEKLFF	TRA:TGTGCTACGGACGCAAGAAGCAGTGCTTCCAAGATAATCTTT;TRB:TGTGCCAGCAGTGAGTCGTTATCCGAAAAACTGTTTTTT	597	1	1
CAACTAGCAGACACTT-1-h2-h2	h2	CD4_Naive	TRA:CLVGENTGGFKTIF;TRB:CASSTPTGPINNEQFF	TRA:TGCCTCGTGGGTGAGAATACTGGAGGCTTCAAAACTATCTTT;TRB:TGTGCCAGCAGTACCCCCACAGGGCCGATCAACAATGAGCAGTTCTTC	598	1	1
CAACTAGCAGTAAGAT-1-h2-h2	h2	CD8_Naive	TRA:CAVRVGGGATNKLIF;TRB:CASSSPGRRIAKNIQYF;TRB:CASGGELFF	TRA:TGTGCTGTGAGAGTTGGTGGTGGTGCTACAAACAAGCTCATCTTT;TRB:TGTGCCAGCAGCTCCCCGGGACGGCGAATAGCCAAAAACATTCAGTACTTC;TRB:TGTGCCAGCGGCGGGGAGCTGTTTTTT	599	1	1
CAACTAGGTCCAAGTT-1-h2-h2	h2	MAIT	TRA:CAVRDGDYKLSF;TRB:CATSDGAGESYEQYF	TRA:TGTGCTGTGAGAGATGGGGACTACAAGCTCAGCTTT;TRB:TGTGCCACCAGTGATGGGGCGGGAGAGTCCTACGAGCAGTACTTC	600	1	1
CAACTAGGTTATCCGA-1-h2-h2	h2	Th	TRA:CIVRRTSGTYKYIF;TRB:CASTSAGGPVYEQYF	TRA:TGCATCGTCAGGCGCACCTCAGGAACCTACAAATACATCTTT;TRB:TGTGCCAGCACGTCCGCGGGAGGGCCCGTCTACGAGCAGTACTTC	601	1	1
CAACTAGGTTCGCTAA-1-h2-h2	h2	CD4_Naive	TRA:CAVGASGGSNYKLTF;TRB:CASSLRQSSEKLFF	TRA:TGTGCTGTGGGTGCGAGTGGAGGTAGCAACTATAAACTGACATTT;TRB:TGTGCCAGCAGTCTACGACAGAGTTCCGAAAAACTGTTTTTT	602	1	1
CAAGAAAAGGCCATAG-1-h2-h2	h2	CD8_TE	TRA:CGTENTGGFKTIF;TRA:CVVNGDGGATNKLIF;TRB:CASSTYNPSYGSTDTQYF	TRA:TGCGGCACAGAGAATACTGGAGGCTTCAAAACTATCTTT;TRA:TGTGTGGTGAACGGGGATGGTGGTGCTACAAACAAGCTCATCTTT;TRB:TGTGCCAGCAGCACCTATAACCCCTCCTACGGGAGTACAGATACGCAGTATTTT	603	10	>= 3
CAAGAAAGTAAACCTC-1-h2-h2	h2	CD8_Naive	TRA:CALSEGFGNVLHC;TRB:CASSKREGRATEAFF	TRA:TGTGCTCTGAGTGAGGGCTTTGGGAATGTGCTGCATTGC;TRB:TGTGCCAGCAGCAAACGCGAAGGACGCGCCACTGAAGCTTTCTTT	604	1	1
CAAGAAAGTAATAGCA-1-h2-h2	h2	CD8_TE	TRA:CAVRNTNAGKSTF;TRB:CASSLSGFRYEQYF	TRA:TGTGCTGTGAGGAACACCAATGCAGGCAAATCAACCTTT;TRB:TGTGCCAGCAGTTTATCGGGTTTTCGCTACGAGCAGTACTTC	605	1	1
CAAGAAATCTTCTGGC-1-h2-h2	h2	CD8_TE	TRA:CAVRDIPSGAGSYQLTF;TRB:CASSPGPPGGYTF	TRA:TGTGCTGTGAGAGACATCCCTTCTGGGGCTGGGAGTTACCAACTCACTTTC;TRB:TGTGCCAGCAGTCCCGGGCCCCCGGGGGGCTACACCTTC	2	192	>= 3
CAAGATCAGTCCTCCT-1-h2-h2	h2	Th	TRA:CAFMKPSGAGSYQLTF;TRB:CASSLVGGLAGEQYF	TRA:TGTGCTTTCATGAAGCCCTCTGGGGCTGGGAGTTACCAACTCACTTTC;TRB:TGTGCCAGCAGCTTAGTGGGGGGACTAGCGGGAGAGCAGTACTTC	606	1	1
CAAGATCCAACACCCG-1-h2-h2	h2	CD4_Naive	TRA:CAACHGSSNTGKLIF;TRA:CALSDRKAGKLIF;TRB:CASSARETQYF	TRA:TGTGCAGCATGCCATGGCTCTAGCAACACAGGCAAACTAATCTTT;TRA:TGTGCTCTGAGTGATAGGAAAGCAGGCAAACTAATCTTT;TRB:TGTGCCAGCAGCGCTCGTGAGACCCAGTACTTC	607	1	1
CAAGATCGTACCAGTT-1-h2-h2	h2	CD4_Naive	TRA:CATANQAGTALIF;TRB:CASSKGLAGVPWNTGELFF	TRA:TGTGCTACGGCCAACCAGGCAGGAACTGCTCTGATCTTT;TRB:TGTGCCAGTAGCAAGGGACTAGCGGGAGTCCCGTGGAACACCGGGGAGCTGTTTTTT	608	1	1
CAAGATCGTAGGCATG-1-h2-h2	h2	CD8_TE	TRA:CAVGAILTGGGNKLTF;TRB:CTASSYNEQFF	TRA:TGTGCTGTGGGTGCAATACTCACGGGAGGAGGAAACAAACTCACCTTT;TRB:TGCACCGCCTCCTCTTACAATGAGCAGTTCTTC	89	12	>= 3
CAAGATCGTCCTAGCG-1-h2-h2	h2	Th	TRA:CAPNAGNNRKLIW;TRA:CAVRDSNAGNNRKLIW;TRB:CASSDHNYGYTF	TRA:TGTGCACCGAATGCTGGCAACAACCGTAAGCTGATTTGG;TRA:TGTGCTGTGAGAGACAGTAATGCTGGCAACAACCGTAAGCTGATTTGG;TRB:TGTGCCAGCAGTGACCACAACTATGGCTACACCTTC	609	1	1
CAAGATCGTTACCGAT-1-h2-h2	h2	CD8_EM	TRA:CAVSPDGQKLLF;TRB:CASSLRDSSYNEQFF	TRA:TGTGCCGTGAGTCCAGATGGCCAGAAGCTGCTCTTT;TRB:TGTGCCAGCAGCTTGCGGGATAGCTCCTACAATGAGCAGTTCTTC	610	1	1
CAAGGCCAGAAACCGC-1-h2-h2	h2	CD4_Naive	TRA:CVVNTRDDKIIF;TRB:CASSLGIARTTDTQYF	TRA:TGTGTGGTGAACACCAGAGATGACAAGATCATCTTT;TRB:TGCGCCAGCAGCCTAGGGATAGCGAGAACCACAGATACGCAGTATTTT	611	1	1
CAAGGCCAGAGCTGCA-1-h2-h2	h2	CD8_Naive	TRA:CAESGSNDYKLSF;TRB:CASSYSRGRPPYTQYF;TRB:CASSLAGGFDTEAFF	TRA:TGTGCTGAGTCCGGTTCTAACGACTACAAGCTCAGCTTT;TRB:TGTGCCAGCAGTTACTCGCGGGGGAGGCCACCATATACGCAGTATTTT;TRB:TGTGCCAGCAGTTTGGCAGGGGGCTTTGACACTGAAGCTTTCTTT	612	1	1
CAAGGCCAGATGTGGC-1-h2-h2	h2	Th	TRA:CAVRRGTASKLTF;TRB:CACYGAGGYEQYF	TRA:TGTGCTGTCAGGCGCGGCACTGCCAGTAAACTCACCTTT;TRB:TGTGCCTGCTACGGGGCAGGGGGGTACGAGCAGTACTTC	613	1	1
CAAGGCCAGTTTGCGT-1-h2-h2	h2	Th	TRA:CIVRVLMNTGFQKLVF;TRB:CASSLEPGLSQETQYF	TRA:TGCATCGTCAGAGTGCTAATGAACACAGGCTTTCAGAAACTTGTATTT;TRB:TGTGCCAGCAGCTTAGAACCGGGACTTTCCCAAGAGACCCAGTACTTC	614	1	1
CAAGGCCTCCGCGTTT-1-h2-h2	h2	Treg	TRA:CVVNVRNNARLMF;TRB:CASSPTAIAVGEQFF	TRA:TGTGTGGTGAACGTCAGGAACAATGCCAGACTCATGTTT;TRB:TGTGCCAGCAGCCCAACAGCAATCGCAGTTGGTGAGCAGTTCTTC	615	1	1
CAAGTTGAGCTGAACG-1-h2-h2	h2	CD8_Naive	TRA:CLVGGGPIFNKFYF;TRB:CASSESSEVGHEQYF	TRA:TGCCTCGTGGGTGGCGGACCTATTTTCAACAAATTTTACTTT;TRB:TGTGCCAGCAGTGAATCAAGTGAGGTAGGGCACGAGCAGTACTTC	616	1	1
CAAGTTGAGTTTGCGT-1-h2-h2	h2	Th	TRA:CALSRGTGNQFYF;TRB:CAISDPEGARTEAFF	TRA:TGTGCTCTGAGTCGGGGAACCGGTAACCAGTTCTATTTT;TRB:TGTGCCATCAGTGACCCCGAGGGGGCCCGTACTGAAGCTTTCTTT	617	1	1
CAAGTTGGTCTAAACC-1-h2-h2	h2	Th	TRA:CAVPLLQGAQKLVF;TRB:CASSILGAGIREQYF	TRA:TGTGCTGTGCCCCTCCTTCAGGGAGCCCAGAAGCTGGTATTT;TRB:TGTGCCAGTAGTATCCTCGGAGCGGGAATTCGGGAGCAGTACTTC	618	1	1
CAAGTTGTCCAACCAA-1-h2-h2	h2	CD4_Naive	TRA:CAASKGGSNYKLTF;TRB:CASSFPSGTDTQYF	TRA:TGTGCAGCAAGTAAGGGAGGTAGCAACTATAAACTGACATTT;TRB:TGCGCCAGCAGCTTTCCCTCCGGCACAGATACGCAGTATTTT	619	1	1
CAAGTTGTCCAGAGGA-1-h2-h2	h2	CD4_Naive	TRA:CIVKDTDKLIF;TRA:CAAPGVSGTYKYIF;TRB:CASSLQAGAGDEQFF	TRA:TGCATCGTCAAGGATACCGACAAGCTCATCTTT;TRA:TGTGCCGCGCCGGGTGTCTCAGGAACCTACAAATACATCTTT;TRB:TGCGCCAGCAGCCTCCAAGCGGGAGCGGGGGATGAGCAGTTCTTC	620	1	1
CAAGTTGTCGGTCTAA-1-h2-h2	h2	CD4_Naive	TRA:CAVTAGNMLTF;TRB:CASSPPQGYEQFF	TRA:TGTGCTGTGACTGCAGGCAACATGCTCACCTTT;TRB:TGTGCCAGCTCACCACCTCAGGGCTATGAGCAGTTCTTC	621	1	1
CACAAACCACTGTCGG-1-h2-h2	h2	CD8_TE	TRA:CAVDNYGQNFVF;TRB:CAWGPGLLNEKLFF	TRA:TGTGCTGTGGATAACTATGGTCAGAATTTTGTCTTT;TRB:TGTGCCTGGGGGCCCGGACTCTTGAATGAAAAACTGTTTTTT	234	6	>= 3
CACAAACCATTCCTGC-1-h2-h2	h2	Th	TRA:CVVSAYGAGSYQLTF;TRB:CASSGTLTEAFF	TRA:TGTGTGGTGAGCGCTTACGGGGCTGGGAGTTACCAACTCACTTTC;TRB:TGTGCCAGCAGTGGGACTCTCACTGAAGCTTTCTTT	622	2	2
CACAAACGTACCGTTA-1-h2-h2	h2	CD4_Naive	TRA:CALDGGNTGFQKLVF;TRB:CASSAGLAGSYNEQFF	TRA:TGTGCTCTAGACGGGGGAAACACAGGCTTTCAGAAACTTGTATTT;TRB:TGTGCCAGCTCAGCGGGACTAGCGGGCTCCTACAATGAGCAGTTCTTC	623	1	1
CACAAACGTAGGACAC-1-h2-h2	h2	CD8_Naive	TRA:CAMRAAYSGAGSYQLTF;TRB:CASSLSGANIYEQYF	TRA:TGTGCAATGAGAGCTGCATACTCTGGGGCTGGGAGTTACCAACTCACTTTC;TRB:TGTGCCAGCAGTTTATCGGGAGCCAATATTTACGAGCAGTACTTC	624	1	1
CACAAACTCAGCGACC-1-h2-h2	h2	CD8_EM	TRA:CATDARGNKLVF;TRB:CASSLSRVGTDTQYF	TRA:TGTGCTACGGACGCCCGAGGAAACAAGCTGGTCTTT;TRB:TGTGCCAGCAGTTTATCGAGGGTGGGTACAGATACGCAGTATTTT	625	1	1
CACAAACTCCCATTTA-1-h2-h2	h2	CD4_Naive	TRA:CAVRANQAGTALIF;TRB:CASSRNRDRGREQYF	TRA:TGTGCTGTGAGAGCTAACCAGGCAGGAACTGCTCTGATCTTT;TRB:TGTGCCAGCTCACGAAACCGGGACAGGGGGCGCGAGCAGTACTTC	626	1	1
CACAAACTCCCTAACC-1-h2-h2	h2	CD8_TE	TRA:CATDAFHSGYALNF;TRB:CASNPPTALPGDTQYF	TRA:TGTGCTACGGACGCGTTCCATTCCGGGTATGCACTCAACTTC;TRB:TGTGCCAGCAACCCCCCGACCGCCCTCCCCGGCGATACGCAGTATTTT	327	11	>= 3
CACAAACTCGCCATAA-1-h2-h2	h2	CD4_Naive	TRA:CAVRRNFNKFYF;TRB:CASSPSDYSNQPQHF	TRA:TGTGCCGTGAGACGGAACTTCAACAAATTTTACTTT;TRB:TGTGCCAGCAGCCCTTCAGATTATAGCAATCAGCCCCAGCATTTT	627	1	1
CACAAACTCTAACGGT-1-h2-h2	h2	MAIT	TRA:CAVRDSNYQLIW;TRB:CATSRDLGDSSYEQYF	TRA:TGTGCTGTGAGGGATAGCAACTATCAGTTAATCTGG;TRB:TGTGCCACCAGCAGAGATCTGGGAGACAGCTCCTACGAGCAGTACTTC	628	1	1
CACAAACTCTAAGCCA-1-h2-h2	h2	Th	TRA:CIVRREGSNYKLTF;TRB:CSASSTRANTEAFF	TRA:TGCATCGTCAGACGGGAGGGTAGCAACTATAAACTGACATTT;TRB:TGCAGTGCTAGTAGTACACGGGCGAACACTGAAGCTTTCTTT	629	1	1
CACACAAAGGATGGAA-1-h2-h2	h2	CD4_Naive	TRA:CAVTGGFKTIF;TRB:CASRPRDENYNEQFF	TRA:TGTGCTGTGACTGGAGGCTTCAAAACTATCTTT;TRB:TGTGCCAGCAGGCCGCGGGACGAGAACTACAATGAGCAGTTCTTC	630	1	1
CACACAAAGGCGCTCT-1-h2-h2	h2	Th	TRA:CALSGRIKAAGNKLTF;TRA:CAVPRSTNYGQNFVF;TRB:CASSYFVRPVSSYEQYF	TRA:TGTGCTCTAAGTGGCAGGATCAAAGCTGCAGGCAACAAGCTAACTTTT;TRA:TGTGCTGTGCCCCGCTCGACCAACTATGGTCAGAATTTTGTCTTT;TRB:TGTGCCAGCAGTTACTTTGTCCGGCCTGTGAGCTCCTACGAGCAGTACTTC	631	1	1
CACACAACAGCTGCAC-1-h2-h2	h2	Treg	TRA:CAGHTSGTYKYIF;TRB:CASSLYLLPSSYNEQFF	TRA:TGTGCTGGGCATACCTCAGGAACCTACAAATACATCTTT;TRB:TGTGCCAGCAGCTTATATTTGTTACCTAGCTCCTACAATGAGCAGTTCTTC	632	1	1
CACACAACAGGCAGTA-1-h2-h2	h2	CD8_EM	TRA:CAASLGYGGSQGNLIF;TRB:CASSLITYNEQFF	TRA:TGTGCAGCGTCCTTAGGATATGGAGGAAGCCAAGGAAATCTCATCTTT;TRB:TGTGCCAGCAGCTTAATAACTTACAATGAGCAGTTCTTC	633	6	>= 3
CACACAATCACGAAGG-1-h2-h2	h2	CD4_Naive	TRA:CAEEVNTDKLIF;TRB:CASSLTNSPLHF	TRA:TGTGCAGAGGAGGTCAACACCGACAAGCTCATCTTT;TRB:TGTGCCAGCAGCTTGACAAATTCACCCCTCCACTTT	634	1	1
CACACAATCACGCATA-1-h2-h2	h2	Th	TRA:CAMSAGNTNAGKSTF;TRB:CASSLTGANVLTF	TRA:TGTGCAATGAGCGCGGGGAACACCAATGCAGGCAAATCAACCTTT;TRB:TGTGCCAGCAGCTTGACTGGGGCCAACGTCCTGACTTTC	635	1	1
CACACAATCGGGAGTA-1-h2-h2	h2	CD8_TE	TRA:CAVRDIPSGAGSYQLTF;TRB:CASSPGPPGGYTF	TRA:TGTGCTGTGAGAGACATCCCTTCTGGGGCTGGGAGTTACCAACTCACTTTC;TRB:TGTGCCAGCAGTCCCGGGCCCCCGGGGGGCTACACCTTC	2	192	>= 3
CACACAATCTAGAGTC-1-h2-h2	h2	Treg	TRA:CAASDPGGTSYGKLTF;TRB:CASSLLAGRGGSEKLFF	TRA:TGTGCAGCAAGCGATCCGGGTGGTACTAGCTATGGAAAGCTGACATTT;TRB:TGTGCCAGCAGCTTGTTGGCAGGGAGGGGCGGGTCGGAAAAACTGTTTTTT	636	1	1
CACACCTAGGCAATTA-1-h2-h2	h2	CD8_TE	TRA:CVVSDSSGGGADGLTF;TRB:CASSLGLLTSGRAYNEQFF	TRA:TGTGTTGTGAGTGATAGTTCAGGAGGAGGTGCTGACGGACTCACCTTT;TRB:TGTGCCAGCAGCTTAGGCCTGTTAACTAGCGGGCGAGCATACAATGAGCAGTTCTTC	47	72	>= 3
CACACCTCAAGCTGGA-1-h2-h2	h2	Treg	TRA:CATVGNTPLVF;TRB:CSASGRGSFEQFF	TRA:TGTGCTACGGTCGGAAACACACCTCTTGTCTTT;TRB:TGCAGTGCTAGCGGGAGGGGGTCGTTTGAGCAGTTCTTC	637	1	1
CACACCTGTGCGCTTG-1-h2-h2	h2	CD8_Naive	TRA:CAFMSLDFGNEKLTF;TRB:CASSSLGPSSYEQYF	TRA:TGTGCTTTCATGTCCCTGGACTTTGGAAATGAGAAATTAACCTTT;TRB:TGTGCCAGCAGCTCTTTGGGCCCAAGCTCCTACGAGCAGTACTTC	638	1	1
CACACTCAGATGCGAC-1-h2-h2	h2	Th	TRA:CALSEATQGGSEKLVF;TRB:CASSLNRYNEQFF	TRA:TGTGCTCTGAGTGAGGCGACGCAGGGCGGATCTGAAAAGCTGGTCTTT;TRB:TGTGCCAGCAGCTTGAACAGATACAATGAGCAGTTCTTC	639	1	1
CACACTCAGATGTAAC-1-h2-h2	h2	CD8_EM	TRA:CAMREVPGNEKLTF;TRB:CASSTISSSKNNEQFF	TRA:TGTGCAATGAGAGAGGTACCTGGAAATGAGAAATTAACCTTT;TRB:TGTGCCAGTAGTACTATCTCCAGTAGCAAAAACAATGAGCAGTTCTTC	640	2	2
CACACTCAGCTAGTGG-1-h2-h2	h2	Th	TRA:CAVGVGNARLMF;TRB:CASVTSLDTEAFF	TRA:TGTGCTGTGGGTGTGGGGAATGCCAGACTCATGTTT;TRB:TGTGCCAGCGTTACGAGCCTTGACACTGAAGCTTTCTTT	641	1	1
CACACTCCAGGGTATG-1-h2-h2	h2	CD4_Naive	TRA:CAVNSGSARQLTF;TRB:CASSQAWGKGSNQPQHF	TRA:TGTGCCGTGAACTCTGGTTCTGCAAGGCAACTGACCTTT;TRB:TGCGCCAGCAGCCAGGCTTGGGGGAAAGGGAGCAATCAGCCCCAGCATTTT	642	1	1
CACACTCGTCTTGTCC-1-h2-h2	h2	CD8_TE	TRA:CAVRDIPSGAGSYQLTF;TRB:CASSPGPPGGYTF	TRA:TGTGCTGTGAGAGACATCCCTTCTGGGGCTGGGAGTTACCAACTCACTTTC;TRB:TGTGCCAGCAGTCCCGGGCCCCCGGGGGGCTACACCTTC	2	192	>= 3
CACACTCTCGCCAGCA-1-h2-h2	h2	Th	TRA:CAVGSTGGGNKLTF;TRB:CASSWRGLAGDEQYF	TRA:TGTGCTGTGGGGAGCACGGGAGGAGGAAACAAACTCACCTTT;TRB:TGCGCCAGCAGCTGGCGGGGACTAGCGGGAGACGAGCAGTACTTC	643	1	1
CACACTCTCGCCTGTT-1-h2-h2	h2	CD8_TE	TRA:CAMREDYNTDKLIF;TRB:CATSRAGRGSNQPQHF	TRA:TGTGCAATGAGAGAGGACTATAACACCGACAAGCTCATCTTT;TRB:TGTGCCACCAGCAGAGCAGGCCGAGGGAGCAATCAGCCCCAGCATTTT	644	1	1
CACACTCTCTCTAGGA-1-h2-h2	h2	Th	TRA:CATPQGASGSRLTF;TRB:CASSEVVGTRSYGYTF	TRA:TGTGCTACCCCCCAGGGAGCCAGTGGCTCTAGGTTGACCTTT;TRB:TGTGCCAGCAGCGAAGTTGTGGGAACACGAAGCTATGGCTACACCTTC	645	1	1
CACACTCTCTTAGAGC-1-h2-h2	h2	CD8_TE	TRA:CAVRDIPSGAGSYQLTF;TRB:CASSPGPPGGYTF	TRA:TGTGCTGTGAGAGACATCCCTTCTGGGGCTGGGAGTTACCAACTCACTTTC;TRB:TGTGCCAGCAGTCCCGGGCCCCCGGGGGGCTACACCTTC	2	192	>= 3
CACAGGCAGCAAATCA-1-h2-h2	h2	Th	TRA:CAVTPGADSSYKLIF;TRB:CASRGQGDGYTF	TRA:TGTGCTGTGACCCCTGGAGCGGATAGCAGCTATAAATTGATCTTC;TRB:TGTGCCAGTAGGGGCCAGGGGGATGGCTACACCTTC	646	1	1
CACAGGCAGCCTTGAT-1-h2-h2	h2	CD4_Naive	TRA:CALSEGNTGFQKLVF;TRB:CASSQLGLAGESPLEQYF	TRA:TGTGCTCTGAGTGAGGGGAACACAGGCTTTCAGAAACTTGTATTT;TRB:TGCGCCAGCAGCCAACTCGGACTAGCGGGAGAGTCCCCTCTCGAGCAGTACTTC	647	1	1
CACAGGCAGGATGGTC-1-h2-h2	h2	Th	TRA:CAAKVNRDDKIIF;TRB:CASSWVGERPQHF	TRA:TGTGCAGCAAAGGTGAACAGAGATGACAAGATCATCTTT;TRB:TGTGCCAGCAGTTGGGTGGGAGAGAGGCCCCAGCATTTT	648	1	1
CACAGGCCAAGTTAAG-1-h2-h2	h2	CD4_Naive	TRA:CAASKVGQKLLF;TRB:CASSLFTLRDSEFASYNEQFF	TRA:TGTGCAGCAAGTAAAGTTGGCCAGAAGCTGCTCTTT;TRB:TGTGCCAGCAGTTTATTCACCCTCCGGGACTCCGAATTCGCCTCCTACAATGAGCAGTTCTTC	649	1	1
CACAGGCCACCTCGGA-1-h2-h2	h2	Th	TRA:CAVNGPDVGNSGYALNF;TRB:CASSPTRTGAQFF	TRA:TGTGCTGTGAATGGGCCGGACGTCGGAAATTCCGGGTATGCACTCAACTTC;TRB:TGTGCCAGCAGCCCTACCCGTACCGGGGCCCAGTTCTTC	650	1	1
CACAGGCCAGACAGGT-1-h2-h2	h2	CD8_TE	TRA:CATDAFHSGYALNF;TRB:CASNPPTALPGDTQYF	TRA:TGTGCTACGGACGCGTTCCATTCCGGGTATGCACTCAACTTC;TRB:TGTGCCAGCAACCCCCCGACCGCCCTCCCCGGCGATACGCAGTATTTT	327	11	>= 3
CACAGGCGTCCAAGTT-1-h2-h2	h2	CD4_Naive	TRA:CAVLYSSASKIIF;TRB:CASSAGLRGAVTGELFF	TRA:TGTGCTGTGCTGTACAGCAGTGCTTCCAAGATAATCTTT;TRB:TGCGCCAGCAGCGCGGGACTCAGGGGAGCGGTCACCGGGGAGCTGTTTTTT	651	1	1
CACAGGCGTGTGAAAT-1-h2-h2	h2	CD4_Naive	TRA:CAYNGGMDSNYQLIW;TRB:CASSLEWTAYEQYF	TRA:TGTGCTTATAACGGGGGGATGGATAGCAACTATCAGTTAATCTGG;TRB:TGTGCCAGCAGCTTGGAGTGGACTGCCTACGAGCAGTACTTC	652	1	1
CACAGGCGTTCCAACA-1-h2-h2	h2	CD4_Naive	TRA:CALSDVYNNNDMRF;TRB:CASSSTGKFYEQYF	TRA:TGTGCTCTGAGTGATGTGTACAATAACAATGACATGCGCTTT;TRB:TGTGCCAGCAGCTCGACAGGGAAATTCTACGAGCAGTACTTC	653	1	1
CACAGGCTCACTCCTG-1-h2-h2	h2	Treg	TRA:CATELNYGQNFVF;TRB:CEAGSEKETQYF;TRB:CASSYGLAGALRDEQFF	TRA:TGTGCTACGGAGCTTAACTATGGTCAGAATTTTGTCTTT;TRB:TGTGAGGCGGGTAGCGAAAAAGAGACCCAGTACTTC;TRB:TGTGCCAGCAGTTACGGACTAGCGGGAGCCCTAAGGGATGAGCAGTTCTTC	654	1	1
CACAGTAAGTGGCACA-1-h2-h2	h2	CD8_Naive	TRA:CAVNHTGSARQLTF;TRB:CASSNTGGRAKNIQYF;TRB:CASSPPKAPYGYTF	TRA:TGTGCCGTGAACCATACTGGTTCTGCAAGGCAACTGACCTTT;TRB:TGTGCCAGCAGCAATACAGGGGGCAGAGCCAAAAACATTCAGTACTTC;TRB:TGTGCCAGCAGCCCCCCGAAGGCCCCCTATGGCTACACCTTC	655	1	1
CACAGTACATGCCCGA-1-h2-h2	h2	CD8_Naive	TRA:CALRQGAQKLVF;TRA:CAVRTQGGSEKLVF;TRB:CASTSPGTIFYNEQFF	TRA:TGTGCCCTACGTCAGGGAGCCCAGAAGCTGGTATTT;TRA:TGTGCTGTGCGAACTCAGGGCGGATCTGAAAAGCTGGTCTTT;TRB:TGTGCCAGCACCTCCCCCGGGACTATCTTCTACAATGAGCAGTTCTTC	656	1	1
CACAGTAGTACAGACG-1-h2-h2	h2	MAIT	TRA:CAVMDSNYQLIW;TRB:CASSQDLTSGANVLTF	TRA:TGTGCTGTGATGGATAGCAACTATCAGTTAATCTGG;TRB:TGTGCCAGCAGCCAAGATTTAACGTCAGGGGCCAACGTCCTGACTTTC	657	2	1
CACAGTAGTAGCACGA-1-h2-h2	h2	CD8_Naive	TRA:CAAVDVLGSGSARQLTF;TRB:CASSSVGSNEQYF	TRA:TGTGCAGCAGTCGACGTCTTGGGATCTGGTTCTGCAAGGCAACTGACCTTT;TRB:TGTGCCAGCAGCTCTGTCGGTTCGAACGAGCAGTACTTC	658	1	1
CACAGTAGTATCAGTC-1-h2-h2	h2	CD4_Naive	TRA:CATGGGYNKLIF;TRB:CASSHHPLSTGPFYNEQFF	TRA:TGTGCTACGGGCGGTGGCTACAATAAGCTGATTTTT;TRB:TGTGCCAGCAGCCATCACCCCCTATCGACAGGTCCCTTCTACAATGAGCAGTTCTTC	659	1	1
CACAGTATCAGTCAGT-1-h2-h2	h2	CD8_TE	TRA:CAVRDIPSGAGSYQLTF;TRB:CASSPGPPGGYTF	TRA:TGTGCTGTGAGAGACATCCCTTCTGGGGCTGGGAGTTACCAACTCACTTTC;TRB:TGTGCCAGCAGTCCCGGGCCCCCGGGGGGCTACACCTTC	2	192	>= 3
CACAGTATCGGAAACG-1-h2-h2	h2	CD8_Naive	TRA:CAYRSPLTGTASKLTF;TRB:CASREFAGYTGELFF	TRA:TGTGCTTATAGGAGCCCTCTTACCGGCACTGCCAGTAAACTCACCTTT;TRB:TGTGCCAGTAGAGAATTTGCGGGCTACACCGGGGAGCTGTTTTTT	660	1	1
CACAGTATCTGCAAGT-1-h2-h2	h2	Th	TRA:CAALDSNYQLIW;TRB:CSASLRDYNEQFF	TRA:TGTGCTGCGTTAGATAGCAACTATCAGTTAATCTGG;TRB:TGCAGTGCTTCCTTAAGGGACTACAATGAGCAGTTCTTC	268	5	>= 3
CACAGTATCTGGTTCC-1-h2-h2	h2	Th	TRA:CAVRYLTGGSDGQKLLF;TRB:CAWSQLRGPRTYEQYF	TRA:TGTGCTGTGAGATATCTTACCGGGGGTTCAGATGGCCAGAAGCTGCTCTTT;TRB:TGTGCCTGGAGCCAGCTTAGGGGGCCGAGGACCTACGAGCAGTACTTC	661	1	1
CACATAGAGAAGGGTA-1-h2-h2	h2	Th	TRA:CAVQAGGNNRLAF;TRB:CSVESDRAYEQYF	TRA:TGTGCTGTGCAGGCGGGGGGGAACAACAGACTCGCTTTT;TRB:TGCAGCGTTGAAAGCGACAGGGCCTACGAGCAGTACTTC	662	1	1
CACATAGAGCTGATAA-1-h2-h2	h2	Th	TRA:CALSESTGFQKLVF;TRB:CASSLGDRETGELFF	TRA:TGTGCTCTGAGTGAGAGCACAGGCTTTCAGAAACTTGTATTT;TRB:TGTGCCAGCAGCTTGGGGGACAGGGAAACCGGGGAGCTGTTTTTT	663	1	1
CACATAGAGCTGCAAG-1-h2-h2	h2	CD4_Naive	TRA:CILRALNNAGNMLTF;TRB:CASSPPTSGSYEQYF	TRA:TGCATCCTGAGAGCCCTTAATAATGCAGGCAACATGCTCACCTTT;TRB:TGTGCCAGCTCACCTCCGACTAGCGGGAGCTACGAGCAGTACTTC	664	1	1
CACATAGAGGCCCTTG-1-h2-h2	h2	CD8_TE	TRA:CAVRDIPSGAGSYQLTF;TRB:CASSPGPPGGYTF	TRA:TGTGCTGTGAGAGACATCCCTTCTGGGGCTGGGAGTTACCAACTCACTTTC;TRB:TGTGCCAGCAGTCCCGGGCCCCCGGGGGGCTACACCTTC	2	192	>= 3
CACATAGAGTGAAGAG-1-h2-h2	h2	Th	TRA:CVVSEGYSSASKIIF;TRB:CASSSRDRGRGEQFF	TRA:TGTGTTGTGAGTGAGGGGTACAGCAGTGCTTCCAAGATAATCTTT;TRB:TGTGCCAGCAGCTCTCGGGACAGGGGGCGCGGTGAGCAGTTCTTC	665	1	1
CACATAGGTGACTACT-1-h2-h2	h2	Th	TRA:CAVKPADSWGKLQF;TRB:CQQLPSTRADEKLFF;TRB:CASSQGGGNYGYTF	TRA:TGTGCTGTGAAACCCGCTGACAGCTGGGGGAAATTGCAGTTT;TRB:TGCCAGCAGTTACCATCGACACGGGCGGATGAAAAACTGTTTTTT;TRB:TGTGCCAGCAGCCAGGGGGGGGGGAACTATGGCTACACCTTC	666	1	1
CACATAGTCCAGTAGT-1-h2-h2	h2	MAIT	TRA:CAGMDSSYKLIF;TRB:CASSDSRDRVNIQYF	TRA:TGTGCTGGAATGGATAGCAGCTATAAATTGATCTTC;TRB:TGTGCCAGCAGTGACTCCCGGGACAGGGTTAACATTCAGTACTTC	667	1	1
CACATAGTCTTCTGGC-1-h2-h2	h2	CD4_Naive	TRA:CAVSDREGGGYNKLIF;TRB:CASSASGRNNEQFF	TRA:TGTGCTGTGAGTGATCGAGAGGGAGGTGGCTACAATAAGCTGATTTTT;TRB:TGCGCCAGCAGCGCGAGCGGGAGGAATAATGAGCAGTTCTTC	668	1	1
CACATTTAGCAATATG-1-h2-h2	h2	CD4_Naive	TRA:CAASRRNTGNQFYF;TRB:CASSLEGAIATEAFF	TRA:TGTGCAGCAAGCCGAAGGAACACCGGTAACCAGTTCTATTTT;TRB:TGTGCCAGCAGCTTGGAGGGGGCGATAGCCACTGAAGCTTTCTTT	669	1	1
CACATTTAGGCCATAG-1-h2-h2	h2	CD4_Naive	TRA:CAVRDPANNNARLMF;TRB:CASSSRTAVTYNSPLHF	TRA:TGTGCTGTGAGAGACCCCGCCAATAACAATGCCAGACTCATGTTT;TRB:TGTGCCAGCAGCTCGAGGACTGCCGTGACCTATAATTCACCCCTCCACTTT	670	1	1
CACATTTGTACTTCTT-1-h2-h2	h2	CD4_Naive	TRA:CAVKGDYKLSF;TRB:CASSIDPATSGSTDTQYF	TRA:TGTGCCGTGAAAGGCGACTACAAGCTCAGCTTT;TRB:TGTGCCAGTAGTATAGACCCCGCGACTAGCGGAAGCACAGATACGCAGTATTTT	671	1	1
CACATTTGTCTCACCT-1-h2-h2	h2	MAIT	TRA:CAVKDSNYQLIW;TRB:CASSEAGSGANVLTF	TRA:TGTGCTGTGAAGGATAGCAACTATCAGTTAATCTGG;TRB:TGTGCCAGCAGTGAAGCAGGCTCTGGGGCCAACGTCCTGACTTTC	672	1	1
CACATTTGTTATGTGC-1-h2-h2	h2	Th	TRA:CPVHGSSNTGKLIF;TRA:CAMREGGGGYGGATNKLIF;TRB:CASSQSTGRGRYGYTF	TRA:TGTCCAGTCCATGGCTCTAGCAACACAGGCAAACTAATCTTT;TRA:TGTGCAATGAGAGAGGGCGGCGGAGGCTATGGTGGTGCTACAAACAAGCTCATCTTT;TRB:TGTGCCAGCAGCCAATCCACCGGTAGGGGGCGTTATGGCTACACCTTC	673	1	1
CACATTTGTTCATGGT-1-h2-h2	h2	Th	TRA:CAVSPNTGNQFYF;TRB:CATKKPGRENSPLHF	TRA:TGTGCTGTCTCCCCGAACACCGGTAACCAGTTCTATTTT;TRB:TGTGCCACCAAGAAGCCGGGACGGGAAAATTCACCCCTCCACTTT	674	1	1
CACATTTTCGGCGCTA-1-h2-h2	h2	CD4_Naive	TRA:CAVSSGGGADGLTF;TRB:CASSLPGVTEAFF	TRA:TGTGCTGTGAGCTCAGGAGGAGGTGCTGACGGACTCACCTTT;TRB:TGTGCCAGCAGTTTGCCGGGGGTCACTGAAGCTTTCTTT	675	1	1
CACCACTAGAGGACGG-1-h2-h2	h2	CD8_Naive	TRA:CALSEGGYSGGSNYKLTF;TRB:CSTRTGEVNEQYF	TRA:TGTGCTCTGAGTGAGGGCGGATATAGTGGAGGTAGCAACTATAAACTGACATTT;TRB:TGCAGCACCAGGACAGGTGAAGTTAACGAGCAGTACTTC	676	1	1
CACCACTAGCCAGTAG-1-h2-h2	h2	CD4_Naive	TRA:CAYRRQGGSEKLVF;TRB:CASSYSRVGGTEAFF	TRA:TGTGCTTATAGGCGTCAGGGCGGATCTGAAAAGCTGGTCTTT;TRB:TGTGCCAGCAGTTACTCGAGGGTAGGGGGTACTGAAGCTTTCTTT	677	1	1
CACCACTAGGCCCTTG-1-h2-h2	h2	CD8_TE	TRA:CAVRDIPSGAGSYQLTF;TRB:CASSPGPPGGYTF	TRA:TGTGCTGTGAGAGACATCCCTTCTGGGGCTGGGAGTTACCAACTCACTTTC;TRB:TGTGCCAGCAGTCCCGGGCCCCCGGGGGGCTACACCTTC	2	192	>= 3
CACCACTAGGCTACGA-1-h2-h2	h2	Treg	TRA:CAAKSGSGYSTLTF;TRA:CVVRGGDNYGQNFVF;TRB:CASSPGEGATNEKLFF	TRA:TGTGCAGCAAAATCGGGTTCAGGATACAGCACCCTCACCTTT;TRA:TGTGTGGTGAGGGGCGGAGATAACTATGGTCAGAATTTTGTCTTT;TRB:TGCGCCAGCAGCCCGGGAGAGGGGGCAACTAATGAAAAACTGTTTTTT	678	1	1
CACCACTAGGTGCTTT-1-h2-h2	h2	CD8_Naive	TRA:CATVPGFTGNTPLVF;TRB:CASSQDFLYTDTQYF	TRA:TGTGCTACGGTCCCTGGATTTACAGGAAACACACCTCTTGTCTTT;TRB:TGTGCCAGCAGCCAAGATTTCCTTTACACAGATACGCAGTATTTT	679	1	1
CACCACTAGTGACATA-1-h2-h2	h2	CD8_Naive	TRA:CAVRAFSGSARQLTF;TRB:CASSTRLAGSTETQYF	TRA:TGTGCTGTGAGAGCCTTTTCTGGTTCTGCAAGGCAACTGACCTTT;TRB:TGTGCCAGCAGCACGAGACTAGCGGGATCGACAGAGACCCAGTACTTC	680	1	1
CACCACTCAAACGCGA-1-h2-h2	h2	Th	TRA:CAVSLWNNDMRF;TRB:CATSDRSNQGRQTQYF	TRA:TGTGCTGTGAGTTTATGGAACAATGACATGCGCTTT;TRB:TGTGCCACCAGTGATCGCTCGAACCAGGGTCGGCAGACCCAGTACTTC	681	1	1
CACCACTCAAGACGTG-1-h2-h2	h2	Th	TRA:CAVKDGGSQGNLIF;TRB:CATLGPAGDTQYF	TRA:TGTGCTGTGAAGGATGGAGGAAGCCAAGGAAATCTCATCTTT;TRB:TGTGCCACACTGGGCCCCGCGGGAGATACGCAGTATTTT	682	1	1
CACCACTCAGGTCTCG-1-h2-h2	h2	CD8_Naive	TRA:CLVGALGTGGGNKLTF;TRB:CSVVESETQYF	TRA:TGCCTCGTGGGTGCCCTAGGGACGGGAGGAGGAAACAAACTCACCTTT;TRB:TGCAGCGTTGTGGAGTCCGAGACCCAGTACTTC	683	1	1
CACCACTGTTAAGAAC-1-h2-h2	h2	CD4_Naive	TRA:CAVIGNNDMRF;TRB:CASREGTSGSSYEQYF	TRA:TGTGCTGTTATAGGGAACAATGACATGCGCTTT;TRB:TGTGCCAGCCGTGAGGGGACTAGCGGCAGCTCCTACGAGCAGTACTTC	684	1	1
CACCACTTCACTTCAT-1-h2-h2	h2	Th	TRA:CAFMTRAGNQFYF;TRB:CASSPAQTSGGIFGYNEQFF	TRA:TGTGCTTTCATGACGAGGGCCGGTAACCAGTTCTATTTT;TRB:TGTGCCAGCAGTCCAGCCCAGACTAGCGGGGGGATATTTGGCTACAATGAGCAGTTCTTC	685	1	1
CACCACTTCAGATAAG-1-h2-h2	h2	CD4_Naive	TRA:CAVNTGFQKLVF;TRB:CASSSLLLAGVNEQFF	TRA:TGTGCTGTGAACACAGGCTTTCAGAAACTTGTATTT;TRB:TGTGCCAGCAGCTCCTTATTACTAGCGGGAGTAAATGAGCAGTTCTTC	686	1	1
CACCAGGCAAGTACCT-1-h2-h2	h2	Th	TRA:CATAYSGNTPLVF;TRA:CAVEVGGATNKLIF;TRB:CASSEAAGTGGGYTF	TRA:TGTGCTACGGCTTATTCAGGAAACACACCTCTTGTCTTT;TRA:TGTGCTGTGGAGGTCGGTGGTGCTACAAACAAGCTCATCTTT;TRB:TGTGCCAGCAGTGAAGCGGCAGGGACAGGGGGTGGCTACACCTTC	687	1	1
CACCAGGCATCCTTGC-1-h2-h2	h2	CD4_Naive	TRA:CAETLTGSSASKIIF;TRB:CASSPMGVGNTIYF	TRA:TGTGCAGAGACTCTTACGGGGAGCAGTGCTTCCAAGATAATCTTT;TRB:TGTGCCAGCAGTCCCATGGGGGTTGGAAACACCATATATTTT	688	1	1
CACCAGGGTAAGAGAG-1-h2-h2	h2	CD4_Naive	TRA:CAPRGYGNKLVF;TRA:CVVSDTGTASKLTF;TRB:CASSSQENTEAFF	TRA:TGTGCTCCCAGGGGGTATGGAAACAAGCTGGTCTTT;TRA:TGTGTGGTGAGCGATACCGGCACTGCCAGTAAACTCACCTTT;TRB:TGTGCCAGCAGCTCCCAGGAGAACACTGAAGCTTTCTTT	689	1	1
CACCAGGGTCAGAATA-1-h2-h2	h2	Th	TRA:CALRGRSGGSNYKLTF;TRB:CASSSSAGDSYEQYF	TRA:TGTGCTCTGAGGGGGAGGAGTGGAGGTAGCAACTATAAACTGACATTT;TRB:TGTGCCAGCAGCTCCTCAGCGGGAGACTCCTACGAGCAGTACTTC	690	1	1
CACCAGGTCACAACGT-1-h2-h2	h2	CD8_TE	TRA:CAVRDIPSGAGSYQLTF;TRB:CASSPGPPGGYTF	TRA:TGTGCTGTGAGAGACATCCCTTCTGGGGCTGGGAGTTACCAACTCACTTTC;TRB:TGTGCCAGCAGTCCCGGGCCCCCGGGGGGCTACACCTTC	2	192	>= 3
CACCAGGTCGAGGTAG-1-h2-h2	h2	CD8_Naive	TRA:CAAYNTDKLIF;TRB:CSVEHKGGTEAFF	TRA:TGTGCAGCGTATAACACCGACAAGCTCATCTTT;TRB:TGCAGCGTTGAACATAAGGGGGGCACTGAAGCTTTCTTT	691	1	1
CACCAGGTCTCGCATC-1-h2-h2	h2	CD4_Naive	TRA:CAVIIGTASKLTF;TRB:CASSLQPNTEAFF	TRA:TGTGCTGTGATCATAGGCACTGCCAGTAAACTCACCTTT;TRB:TGTGCTAGCAGCCTACAGCCGAACACTGAAGCTTTCTTT	692	1	1
CACCTTGAGGAACTGC-1-h2-h2	h2	CD8_Naive	TRA:CAVRGFKAAGNKLTF;TRB:CSVADRGRSTDTQYF	TRA:TGTGCTGTGAGAGGCTTCAAAGCTGCAGGCAACAAGCTAACTTTT;TRB:TGCAGCGTTGCGGACAGGGGGCGAAGCACAGATACGCAGTATTTT	693	1	1
CACCTTGAGTAGCCGA-1-h2-h2	h2	CD4_Naive	TRA:CAVNISGGGADGLTF;TRB:CSVAGQVFEQYF	TRA:TGTGCCGTGAACATTTCAGGAGGAGGTGCTGACGGACTCACCTTT;TRB:TGCAGTGTCGCGGGACAGGTCTTCGAGCAGTACTTC	694	1	1
CACCTTGGTCCGTCAG-1-h2-h2	h2	CD8_Naive	TRA:CALSDSPLGNEKLTF;TRB:CASSGDRGIRYGYTF	TRA:TGTGCTCTGAGTGATTCCCCCCTTGGAAATGAGAAATTAACCTTT;TRB:TGTGCCAGCAGCGGGGACAGGGGGATACGCTATGGCTACACCTTC	695	1	1
CACCTTGTCTTCAACT-1-h2-h2	h2	CD8_Naive	TRA:CAVYGNKLVF;TRB:CASSQGVLAQETQYF	TRA:TGTGCCGTATATGGAAACAAGCTGGTCTTT;TRB:TGTGCCAGCAGCCAAGGCGTCCTAGCCCAAGAGACCCAGTACTTC	696	1	1
CACTCCACAAACTGTC-1-h2-h2	h2	MAIT	TRA:CAVIDSNYQLIW;TRB:CATSSEQGVGSGANVLTF	TRA:TGTGCTGTGATTGATAGCAACTATCAGTTAATCTGG;TRB:TGTGCCACCAGCAGTGAACAGGGGGTAGGCTCTGGGGCCAACGTCCTGACTTTC	697	2	2
CACTCCACAGACAAGC-1-h2-h2	h2	Th	TRA:CAMKDSNYQLIW;TRB:CASSWWEGSSRETQYF	TRA:TGTGCAATGAAGGATAGCAACTATCAGTTAATCTGG;TRB:TGTGCCAGCAGTTGGTGGGAAGGGTCAAGCCGGGAGACCCAGTACTTC	698	1	1
CACTCCACAGGGTTAG-1-h2-h2	h2	CD8_EM	TRA:CGTEVETSGSRLTF;TRA:CAYRTHSGGGADGLTF;TRB:CASSLMSGRSNEQFF	TRA:TGCGGCACAGAGGTGGAAACCAGTGGCTCTAGGTTGACCTTT;TRA:TGTGCTTATAGGACCCATTCAGGAGGAGGTGCTGACGGACTCACCTTT;TRB:TGTGCCAGCAGCTTAATGTCGGGACGGAGTAATGAGCAGTTCTTC	699	1	1
CACTCCAGTCGCTTTC-1-h2-h2	h2	CD8_TE	TRA:CAVRDIPSGAGSYQLTF;TRB:CASSPGPPGGYTF	TRA:TGTGCTGTGAGAGACATCCCTTCTGGGGCTGGGAGTTACCAACTCACTTTC;TRB:TGTGCCAGCAGTCCCGGGCCCCCGGGGGGCTACACCTTC	2	192	>= 3
CACTCCATCAGTCCCT-1-h2-h2	h2	MAIT	TRA:CAVMDSNYQLIW;TRB:CASSEMTGGSDGYTF	TRA:TGTGCTGTCATGGATAGCAACTATCAGTTAATCTGG;TRB:TGTGCCAGCAGTGAAATGACAGGTGGTTCAGATGGCTACACCTTC	97	18	>= 3
CAGAATCAGCGATTCT-1-h2-h2	h2	CD8_TE	TRA:CAVSTSGGSYIPTF;TRB:CASSQFTGPDQPQHF	TRA:TGTGCCGTTTCTACATCAGGAGGAAGCTACATACCTACATTT;TRB:TGCGCCAGCAGTCAATTCACAGGGCCTGATCAGCCCCAGCATTTT	226	7	>= 3
CAGAATCAGGATGCGT-1-h2-h2	h2	CD4_Naive	TRA:CVLTSGNTPLVF;TRB:CASSVVAGSTDTQYF	TRA:TGTGTGCTCACTTCAGGAAACACACCTCTTGTCTTT;TRB:TGTGCCAGCAGCGTAGTTGCGGGGAGCACAGATACGCAGTATTTT	700	1	1
CAGAATCAGGTCATCT-1-h2-h2	h2	CD4_Naive	TRA:CAESLNRDDKIIF;TRB:CASSNLPGQGAVYGYTF	TRA:TGTGCAGAGAGCTTGAACAGAGATGACAAGATCATCTTT;TRB:TGTGCCAGCAGCAACCTACCGGGACAGGGGGCCGTATATGGCTACACCTTC	701	1	1
CAGAATCCAAATCCGT-1-h2-h2	h2	CD8_TE	TRA:CVVSDSSGGGADGLTF;TRB:CASSLGLLTSGRAYNEQFF	TRA:TGTGTTGTGAGTGATAGTTCAGGAGGAGGTGCTGACGGACTCACCTTT;TRB:TGTGCCAGCAGCTTAGGCCTGTTAACTAGCGGGCGAGCATACAATGAGCAGTTCTTC	47	72	>= 3
CAGAATCCACGTGAGA-1-h2-h2	h2	CD8_Naive	TRA:CAVRDIRGKGFQKLVF;TRB:CASSFALRANTEAFF	TRA:TGTGCTGTGAGAGACATTCGGGGAAAAGGCTTTCAGAAACTTGTATTT;TRB:TGTGCCAGCAGTTTTGCTCTGAGGGCGAACACTGAAGCTTTCTTT	702	1	1
CAGAATCGTTGAGGTG-1-h2-h2	h2	MAIT	TRA:CAVLDSNYQLIW;TRB:CASSDTSGSGIGGELFF	TRA:TGTGCTGTATTGGATAGCAACTATCAGTTAATCTGG;TRB:TGTGCCAGCAGTGACACAAGCGGGAGTGGCATTGGCGGGGAGCTGTTTTTT	34	34	>= 3
CAGAATCTCGGAAATA-1-h2-h2	h2	CD8_TE	TRA:CAVRDIPSGAGSYQLTF;TRB:CASSPGPPGGYTF	TRA:TGTGCTGTGAGAGACATCCCTTCTGGGGCTGGGAGTTACCAACTCACTTTC;TRB:TGTGCCAGCAGTCCCGGGCCCCCGGGGGGCTACACCTTC	2	192	>= 3
CAGAATCTCTCGATGA-1-h2-h2	h2	CD4_Naive	TRA:CVVSGGVTGNQFYF;TRB:CASSYSRGDRGYEQYF	TRA:TGTGTGGTGAGCGGAGGGGTCACCGGTAACCAGTTCTATTTT;TRB:TGTGCCAGCAGTTACTCTCGAGGGGACAGGGGTTACGAGCAGTACTTC	703	1	1
CAGAGAGAGGCTCTTA-1-h2-h2	h2	CD4_Naive	TRA:CGTVFGSSNTGKLIF;TRB:CASRPGTASNQPQHF	TRA:TGCGGCACCGTCTTTGGGTCTAGCAACACAGGCAAACTAATCTTT;TRB:TGTGCCAGCAGGCCCGGGACAGCGAGCAATCAGCCCCAGCATTTT	704	1	1
CAGAGAGCACGGCTAC-1-h2-h2	h2	Th	TRA:CALSGGGYQKVTF;TRB:CASSFSGRVGTEQYF	TRA:TGTGCTCTGAGTGGGGGGGGTTACCAGAAAGTTACCTTT;TRB:TGTGCCAGCAGCTTTTCAGGCCGGGTCGGAACCGAGCAGTACTTC	705	1	1
CAGAGAGCATACCATG-1-h2-h2	h2	CD4_Naive	TRA:CAVASGGSYIPTF;TRB:CASSLAGGANTGELFF	TRA:TGTGCTGTGGCATCAGGAGGAAGCTACATACCTACATTT;TRB:TGTGCCAGCAGTTTAGCGGGAGGGGCGAACACCGGGGAGCTGTTTTTT	706	1	1
CAGAGAGCATGTTGAC-1-h2-h2	h2	CD8_TE	TRA:CVVSDSSGGGADGLTF;TRB:CASSLGLLTSGRAYNEQFF	TRA:TGTGTTGTGAGTGATAGTTCAGGAGGAGGTGCTGACGGACTCACCTTT;TRB:TGTGCCAGCAGCTTAGGCCTGTTAACTAGCGGGCGAGCATACAATGAGCAGTTCTTC	47	72	>= 3
CAGAGAGTCGCCCTTA-1-h2-h2	h2	CD8_Naive	TRA:CAVRDPYDTDKLIF;TRB:CASSEVLGAGANVLTF	TRA:TGTGCTGTGAGAGATCCCTACGACACCGACAAGCTCATCTTT;TRB:TGTGCCAGCAGTGAAGTTCTTGGGGCTGGGGCCAACGTCCTGACTTTC	707	1	1
CAGATCAAGAGTGAGA-1-h2-h2	h2	Th	TRA:CAGFVTIYNQGGKLIF;TRA:CALSPSGGYQKVTF;TRB:CAISEGLAGSDTQYF	TRA:TGTGCAGGATTCGTCACCATTTATAACCAGGGAGGAAAGCTTATCTTC;TRA:TGTGCTCTGAGTCCGTCTGGAGGTTACCAGAAAGTTACCTTT;TRB:TGTGCCATCAGTGAAGGGCTAGCGGGATCAGATACGCAGTATTTT	708	1	1
CAGATCAAGATATGCA-1-h2-h2	h2	Treg	TRA:CIVRVTNTGNQFYF;TRB:CASSMWLNTEAFF	TRA:TGCATCGTCAGAGTTACGAACACCGGTAACCAGTTCTATTTT;TRB:TGTGCCAGTAGTATGTGGTTGAACACTGAAGCTTTCTTT	709	1	1
CAGATCAAGCTCCTCT-1-h2-h2	h2	CD8_TE	TRA:CAVRDIPSGAGSYQLTF;TRB:CASSPGPPGGYTF	TRA:TGTGCTGTGAGAGACATCCCTTCTGGGGCTGGGAGTTACCAACTCACTTTC;TRB:TGTGCCAGCAGTCCCGGGCCCCCGGGGGGCTACACCTTC	2	192	>= 3
CAGATCACACCCATTC-1-h2-h2	h2	CD8_TE	TRA:CAVRDIPSGAGSYQLTF;TRB:CASSPGPPGGYTF	TRA:TGTGCTGTGAGAGACATCCCTTCTGGGGCTGGGAGTTACCAACTCACTTTC;TRB:TGTGCCAGCAGTCCCGGGCCCCCGGGGGGCTACACCTTC	2	192	>= 3
CAGATCACACGGTAAG-1-h2-h2	h2	CD8_Naive	TRA:CVVSVDSNYQLIW;TRB:CASSLDYGGWGYTF	TRA:TGTGTGGTGAGCGTGGATAGCAACTATCAGTTAATCTGG;TRB:TGTGCCAGCAGTTTAGATTATGGGGGCTGGGGCTACACCTTC	710	1	1
CAGATCAGTGACTACT-1-h2-h2	h2	CD4_TE	TRA:CILRASSGGSNYKLTF;TRB:CASSLSPSGSHEQYF	TRA:TGCATCCTGAGAGCCTCTAGTGGAGGTAGCAACTATAAACTGACATTT;TRB:TGTGCCAGCAGCTTAAGCCCTAGCGGGAGCCACGAGCAGTACTTC	177	24	>= 3
CAGATCAGTGTGTGCC-1-h2-h2	h2	CD8_TE	TRA:CAMREPYSGGGADGLTF;TRB:CASGSLRPGTGRVDTQYF	TRA:TGTGCAATGAGAGAGCCTTATTCAGGAGGAGGTGCTGACGGACTCACCTTT;TRB:TGTGCTAGTGGTTCCCTACGCCCCGGGACAGGGAGGGTAGATACGCAGTATTTT	15	9	>= 3
CAGATCAGTTATCCGA-1-h2-h2	h2	MAIT	TRA:CAVMDSSYKLIF;TRB:CASSEGQGADTQYF	TRA:TGTGCTGTGATGGATAGCAGCTATAAATTGATCTTC;TRB:TGTGCCAGCAGTGAAGGACAGGGGGCAGATACGCAGTATTTT	711	4	>= 3
CAGATCATCTCGATGA-1-h2-h2	h2	CD4_Naive	TRA:CIVRVEETSGSRLTF;TRB:CASNSGLTGEAFF	TRA:TGCATCGTCAGAGTCGAAGAAACCAGTGGCTCTAGGTTGACCTTT;TRB:TGTGCCAGCAATTCCGGTCTGACAGGTGAAGCTTTCTTT	712	1	1
CAGATCATCTTGACGA-1-h2-h2	h2	CD4_Naive	TRA:CIVRVEGSRLTF;TRB:CSARTDRDGNTIYF	TRA:TGCATCGTCAGAGTCGAGGGCTCTAGGTTGACCTTT;TRB:TGCAGTGCTAGAACCGACAGGGATGGAAACACCATATATTTT	713	1	1
CAGCAGCAGACTAGAT-1-h2-h2	h2	Th	TRA:CAGLPRSQGNLIF;TRB:CASSVSRQPYNSPLHF	TRA:TGTGCTGGGCTCCCGAGAAGCCAAGGAAATCTCATCTTT;TRB:TGTGCCAGCAGCGTCTCCAGACAGCCCTATAATTCACCCCTCCACTTT	714	1	1
CAGCAGCAGGTGGGTT-1-h2-h2	h2	CD4_Naive	TRA:CANNQGGKLIF;TRA:CAMREESASAQKLVF;TRB:CASSGGSGPYEQYF	TRA:TGTGCAAATAACCAGGGAGGAAAGCTTATCTTC;TRA:TGTGCAATGAGAGAGGAAAGCGCCTCAGCCCAGAAGCTGGTATTT;TRB:TGTGCCAGCTCAGGTGGCAGCGGCCCCTACGAGCAGTACTTC	715	1	1
CAGCAGCAGGTTCCTA-1-h2-h2	h2	MAIT	TRA:CAVRDRNYQLIW;TRB:CASSSEPTGSNEQFF	TRA:TGTGCTGTGAGAGATCGCAACTATCAGTTAATCTGG;TRB:TGTGCCAGCAGTTCCGAACCTACAGGATCCAATGAGCAGTTCTTC	716	5	>= 3
CAGCAGCGTACTCTCC-1-h2-h2	h2	MAIT	TRA:CAVRDGDYKLSL;TRB:CASSQDEGSGNTIYF	TRA:TGTGCTGTGAGAGATGGCGACTACAAGCTCAGCCTT;TRB:TGCGCCAGCAGCCAAGATGAAGGGTCTGGAAACACCATATATTTT	717	1	1
CAGCAGCGTTACGGAG-1-h2-h2	h2	CD8_TE	TRA:CAVRDIPSGAGSYQLTF;TRB:CASSPGPPGGYTF	TRA:TGTGCTGTGAGAGACATCCCTTCTGGGGCTGGGAGTTACCAACTCACTTTC;TRB:TGTGCCAGCAGTCCCGGGCCCCCGGGGGGCTACACCTTC	2	192	>= 3
CAGCAGCGTTGGACCC-1-h2-h2	h2	CD8_TE	TRA:CGVGGNQFYF;TRB:CASSLGNSNQPQHF	TRA:TGTGGGGTTGGAGGTAACCAGTTCTATTTT;TRB:TGTGCCAGCAGTTTAGGTAATAGCAATCAGCCCCAGCATTTT	718	1	1
CAGCAGCGTTGGTTTG-1-h2-h2	h2	Th	TRA:CALQTGANNLFF;TRB:CSARFVDTQYF	TRA:TGTGCTCTACAAACTGGGGCAAACAACCTCTTCTTT;TRB:TGCAGTGCTAGGTTCGTAGATACGCAGTATTTT	719	1	1
CAGCAGCTCAACTCTT-1-h2-h2	h2	Th	TRA:CIVLNYGGSQGNLIF;TRB:CSALAASGRNEQFF	TRA:TGCATCGTTCTAAATTATGGAGGAAGCCAAGGAAATCTCATCTTT;TRB:TGCAGTGCTTTAGCTGCCTCGGGGAGAAATGAGCAGTTCTTC	720	1	1
CAGCAGCTCCTAAGTG-1-h2-h2	h2	CD8_Naive	TRA:CAVRGGMNRDDKIIF;TRB:CSAQTQGSGSSYEQYF	TRA:TGTGCTGTGAGAGGGGGGATGAACAGAGATGACAAGATCATCTTT;TRB:TGCAGTGCCCAGACGCAGGGGTCCGGGAGCTCCTACGAGCAGTACTTC	721	1	1
CAGCATAAGACGACGT-1-h2-h2	h2	Th	TRA:CAVSERVTGNQFYF;TRA:CAVQAHAGKSTF;TRB:CASSPQGNGRADTQYF	TRA:TGTGCTGTGAGTGAAAGGGTCACCGGTAACCAGTTCTATTTT;TRA:TGTGCTGTGCAGGCTCATGCAGGCAAATCAACCTTT;TRB:TGTGCCAGCAGCCCGCAGGGGAATGGGCGCGCAGATACGCAGTATTTT	722	1	1
CAGCATACAAGTCATC-1-h2-h2	h2	Th	TRA:CAARGNSGGSNYKLTF;TRB:CASSPPGARQPQHF;TRB:CASSFSLSYEQYF	TRA:TGTGCAGCAAGGGGGAATAGTGGAGGTAGCAACTATAAACTGACATTT;TRB:TGTGCCAGCAGTCCCCCAGGGGCGCGTCAGCCCCAGCATTTT;TRB:TGTGCCAGCAGTTTTAGTCTCTCCTACGAGCAGTACTTC	723	1	1
CAGCATACACCGAAAG-1-h2-h2	h2	Th	TRA:CAGGTGTASKLTF;TRB:CASSIQGSTKTQYF	TRA:TGTGCAGGGGGAACCGGCACTGCCAGTAAACTCACCTTT;TRB:TGTGCCAGTAGTATCCAGGGGAGTACAAAGACCCAGTACTTC	724	1	1
CAGCATACAGCCACCA-1-h2-h2	h2	CD4_Naive	TRA:CVVNRNTGNQFYF;TRB:CASSPRASVETQYF	TRA:TGTGTGGTGAACCGAAACACCGGTAACCAGTTCTATTTT;TRB:TGTGCCAGCAGCCCCCGGGCTAGCGTCGAGACCCAGTACTTC	725	1	1
CAGCATACAGCTGTTA-1-h2-h2	h2	Th	TRA:CALSDGGQGAQKLVF;TRB:CASSQGRESYNEQFF	TRA:TGTGCTCTGAGTGATGGGGGTCAGGGAGCCCAGAAGCTGGTATTT;TRB:TGCGCCAGCAGTCAAGGACGAGAAAGCTACAATGAGCAGTTCTTC	726	1	1
CAGCATAGTGCTAGCC-1-h2-h2	h2	CD4_Naive	TRA:CAVSDTGTGRRALTF;TRB:CASSPIPGGHSGYTF	TRA:TGTGCTGTGAGTGATACGGGAACGGGCAGGAGAGCACTTACTTTT;TRB:TGTGCCAGCAGTCCCATCCCGGGGGGGCATAGTGGCTACACCTTC	727	1	1
CAGCCGAAGGATGTAT-1-h2-h2	h2	CD8_Naive	TRA:CAASVNTGTASKLTF;TRB:CASSLGKRYYSNQPQHF	TRA:TGTGCAGCAAGCGTGAATACCGGCACTGCCAGTAAACTCACCTTT;TRB:TGTGCCAGTAGTCTTGGGAAGCGCTACTATAGCAATCAGCCCCAGCATTTT	728	1	1
CAGCCGAAGGCTAGAC-1-h2-h2	h2	CD4_Naive	TRA:CAETADTGRRALTF;TRB:CASSLGKQGGRNQPQHF	TRA:TGTGCAGAGACAGCGGACACGGGCAGGAGAGCACTTACTTTT;TRB:TGTGCCAGCAGCTTAGGGAAACAGGGAGGACGCAATCAGCCCCAGCATTTT	729	1	1
CAGCCGAAGGCTCAGA-1-h2-h2	h2	CD4_Naive	TRA:CAVRPRPGGTSYGKLTF;TRB:CASSGRDRVYEQYF	TRA:TGTGCTGTGAGGCCAAGACCTGGTGGTACTAGCTATGGAAAGCTGACATTT;TRB:TGTGCCAGCAGCGGTCGGGACAGGGTCTACGAGCAGTACTTC	730	1	1
CAGCCGAAGTACCGGA-1-h2-h2	h2	CD4_Naive	TRA:CAVRVIAYSGAGSYQLTF;TRB:CSARSGESGFSGLVKNIQYF	TRA:TGTGCTGTGAGAGTTATCGCATACTCTGGGGCTGGGAGTTACCAACTCACTTTC;TRB:TGCAGTGCTAGATCAGGGGAATCAGGGTTTTCCGGATTAGTCAAAAACATTCAGTACTTC	731	1	1
CAGCCGACAACACGCC-1-h2-h2	h2	Th	TRA:CAASYQTGANNLFF;TRB:CASSFRTSGSPSSYNEQFF	TRA:TGTGCAGCAAGCTATCAAACTGGGGCAAACAACCTCTTCTTT;TRB:TGTGCCAGCAGCTTCAGGACTAGCGGGAGCCCGAGCTCCTACAATGAGCAGTTCTTC	732	1	1
CAGCCGACATTGGTAC-1-h2-h2	h2	CD4_Naive	TRA:CATDLKAAGNKLTF;TRB:CASSMGTAPEKLFF	TRA:TGTGCTACGGACCTCAAAGCTGCAGGCAACAAGCTAACTTTT;TRB:TGTGCCAGTAGTATGGGGACAGCGCCTGAAAAACTGTTTTTT	733	1	1
CAGCCGAGTATCACCA-1-h2-h2	h2	CD4_Naive	TRA:CAVRRSGSARQLTF;TRB:CASSKLDSDSGNTIYF	TRA:TGTGCTGTGAGGCGATCTGGTTCTGCAAGGCAACTGACCTTT;TRB:TGTGCCAGCAGTAAACTTGACTCGGACTCTGGAAACACCATATATTTT	734	1	1
CAGCCGAGTATTCTCT-1-h2-h2	h2	CD8_EM	TRA:CAVRALMNTGFQKLVF;TRB:CASSQVSSGRSDTQYF;TRB:CASSISGVSYEQYF	TRA:TGTGCTGTGAGAGCTTTGATGAACACAGGCTTTCAGAAACTTGTATTT;TRB:TGTGCCAGCAGCCAAGTTTCTAGCGGGAGATCTGATACGCAGTATTTT;TRB:TGTGCCAGCAGTATTAGCGGGGTCTCCTACGAGCAGTACTTC	735	1	1
CAGCCGAGTCGTCTTC-1-h2-h2	h2	CD4_Naive	TRA:CAVQAAGGGNKLTF;TRB:CASSNGQGHNSPLHF	TRA:TGTGCTGTGCAGGCAGCAGGAGGAGGAAACAAACTCACCTTT;TRB:TGCGCCAGCAGCAACGGACAGGGGCATAATTCACCCCTCCACTTT	736	1	1
CAGCCGAGTGTCGCTG-1-h2-h2	h2	CD8_Naive	TRA:CAENTSSGGSYIPTF;TRB:CASSPLDEQFF	TRA:TGTGCAGAGAATACCTCATCAGGAGGAAGCTACATACCTACATTT;TRB:TGTGCCAGCAGTCCCCTGGATGAGCAGTTCTTC	737	1	1
CAGCCGATCGCAGGCT-1-h2-h2	h2	MAIT	TRA:CAVLDSNYQLIW;TRB:CASSDTSGSGIGGELFF	TRA:TGTGCTGTATTGGATAGCAACTATCAGTTAATCTGG;TRB:TGTGCCAGCAGTGACACAAGCGGGAGTGGCATTGGCGGGGAGCTGTTTTTT	34	34	>= 3
CAGCGACAGATATACG-1-h2-h2	h2	Th	TRA:CAVSEDSSYKLIF;TRB:CATSDPLARHTDTQYF	TRA:TGTGCTGTGAGTGAAGATAGCAGCTATAAATTGATCTTC;TRB:TGTGCCACCAGTGATCCCCTAGCGAGGCACACAGATACGCAGTATTTT	301	2	1
CAGCGACAGCCACTAT-1-h2-h2	h2	CD4_Naive	TRA:CAASSATRGSARQLTF;TRB:CASRLTGTGPEKLFF	TRA:TGTGCAGCAAGTTCGGCTACTAGGGGTTCTGCAAGGCAACTGACCTTT;TRB:TGTGCCAGCAGACTAACTGGGACAGGGCCTGAAAAACTGTTTTTT	738	1	1
CAGCGACAGCGCTCCA-1-h2-h2	h2	CD4_Naive	TRA:CALSHQAGTALIF;TRB:CASSPVKDMNTEAFF	TRA:TGTGCTCTGAGTCACCAGGCAGGAACTGCTCTGATCTTT;TRB:TGTGCCAGCTCACCAGTGAAGGATATGAACACTGAAGCTTTCTTT	739	1	1
CAGCGACAGTGCAAGC-1-h2-h2	h2	Th	TRA:CAEKDSSASKIIF;TRA:CASLMDSSYKLIF;TRB:CASSLGTGTIRRETQYF	TRA:TGTGCAGAGAAGGACAGCAGTGCTTCCAAGATAATCTTT;TRA:TGTGCCTCTCTGATGGATAGCAGCTATAAATTGATCTTC;TRB:TGTGCCAGCAGCTTAGGTACCGGGACTATCCGGCGGGAGACCCAGTACTTC	740	1	1
CAGCGACCAGGAACGT-1-h2-h2	h2	CD4_Naive	TRA:CAASRGDYKLSF;TRB:CAWSKGQANEKLFF	TRA:TGTGCAGCAAGCAGGGGCGACTACAAGCTCAGCTTT;TRB:TGTGCCTGGAGCAAGGGACAAGCTAATGAAAAACTGTTTTTT	741	1	1
CAGCGACCATACTCTT-1-h2-h2	h2	CD4_Naive	TRA:CAANKRQGGSQGNLIF;TRB:CSAPGGTDTQYF	TRA:TGTGCAGCAAATAAGCGTCAGGGAGGAAGCCAAGGAAATCTCATCTTT;TRB:TGCAGTGCTCCAGGAGGCACAGATACGCAGTATTTT	742	1	1
CAGCGACGTAGGGTAC-1-h2-h2	h2	CD8_TE	TRA:CVVSDSSGGGADGLTF;TRB:CASSLGLLTSGRAYNEQFF	TRA:TGTGTTGTGAGTGATAGTTCAGGAGGAGGTGCTGACGGACTCACCTTT;TRB:TGTGCCAGCAGCTTAGGCCTGTTAACTAGCGGGCGAGCATACAATGAGCAGTTCTTC	47	72	>= 3
CAGCGACTCACAGTAC-1-h2-h2	h2	CD8_Naive	TRA:CAMREPYSGGGADGLTF;TRB:CASSPPDREADQPQHF	TRA:TGTGCAATGAGAGAGCCCTATTCAGGAGGAGGTGCTGACGGACTCACCTTT;TRB:TGTGCCAGCTCACCACCGGACAGGGAGGCTGATCAGCCCCAGCATTTT	743	1	1
CAGCGACTCACTGGGC-1-h2-h2	h2	CD8_Naive	TRA:CALKGLGSNYKLTF;TRB:CASSQEGQGWKHHIF;TRB:CASSEIAIGELFF	TRA:TGTGCTCTAAAAGGGTTAGGTAGCAACTATAAACTGACATTT;TRB:TGCGCCAGCAGCCAGGAGGGACAGGGATGGAAACACCATATATTT;TRB:TGTGCCAGCAGTGAAATAGCAATCGGGGAGCTGTTTTTT	744	1	1
CAGCGACTCCTCGCAT-1-h2-h2	h2	CD8_Naive	TRA:CVARSNYQLIW;TRB:CASSLRDKDYGYTF	TRA:TGTGTTGCCCGGAGCAACTATCAGTTAATCTGG;TRB:TGTGCCAGCAGTTTAAGGGACAAAGACTATGGCTACACCTTC	745	1	1
CAGCGACTCTATCGCC-1-h2-h2	h2	Th	TRA:CAATSSQGAQKLVF;TRB:CASSIGAGTYNEQFF	TRA:TGTGCAGCAACCTCGAGTCAGGGAGCCCAGAAGCTGGTATTT;TRB:TGTGCCAGCAGCATAGGAGCGGGAACATACAATGAGCAGTTCTTC	746	1	1
CAGCTAAAGCAAATCA-1-h2-h2	h2	CD4_Naive	TRA:CATVFNTDKLIF;TRB:CASSLDSGIYEQYF	TRA:TGTGCCACCGTATTCAACACCGACAAGCTCATCTTT;TRB:TGCGCCAGCAGCTTGGATAGCGGGATTTACGAGCAGTACTTC	747	1	1
CAGCTAAAGCGGATCA-1-h2-h2	h2	CD8_Naive	TRA:CALDKGTALIF;TRB:CASSVGGNNIGELFF	TRA:TGTGCTCTAGACAAAGGAACTGCTCTGATCTTT;TRB:TGTGCCAGCAGTGTCGGCGGAAACAACATCGGGGAGCTGTTTTTT	748	1	1
CAGCTAAAGCTAGGCA-1-h2-h2	h2	CD4_Naive	TRA:CAERLTGGGNKLTF;TRB:CASQGLAVYEQYF	TRA:TGTGCAGAGAGGCTCACGGGAGGAGGAAACAAACTCACCTTT;TRB:TGTGCCAGCCAGGGACTAGCGGTCTACGAGCAGTACTTC	749	1	1
CAGCTAACACCAGGCT-1-h2-h2	h2	CD4_Naive	TRA:CAVSSYNTDKLIF;TRB:CASTLGDRGNEQYF	TRA:TGTGCCGTGAGTTCTTATAACACCGACAAGCTCATCTTT;TRB:TGTGCCAGCACCCTAGGGGACAGGGGAAACGAGCAGTACTTC	750	1	1
CAGCTAACACGGTGTC-1-h2-h2	h2	MAIT	TRA:CAGMDSNYQLIW;TRB:CASSGTGVTDTQYF	TRA:TGTGCCGGTATGGATAGCAACTATCAGTTAATCTGG;TRB:TGTGCCAGCAGCGGGACAGGGGTCACAGATACGCAGTATTTT	78	3	1
CAGCTAACAGCTGTGC-1-h2-h2	h2	CD4_Naive	TRA:CAMRDQTGANNLFF;TRB:CASNLLGQPQHF	TRA:TGTGCAATGAGAGATCAAACTGGGGCAAACAACCTCTTCTTT;TRB:TGTGCCAGTAACCTCCTGGGGCAGCCCCAGCATTTT	751	1	1
CAGCTAACATCGGAAG-1-h2-h2	h2	MAIT	TRA:CAEASGYSTLTF;TRB:CSARDSQDRLETQYF;TRB:CQQTSVGTSGCAYEQYF	TRA:TGTGCAGAGGCTTCAGGATACAGCACCCTCACCTTT;TRB:TGCAGTGCTAGAGATTCTCAGGACAGGTTAGAGACCCAGTACTTC;TRB:TGCCAGCAGACAAGCGTTGGGACTAGCGGGTGCGCCTACGAGCAGTACTTC	752	1	1
CAGCTAAGTCTGGAGA-1-h2-h2	h2	Th	TRA:CAVPPRYNNNDMRF;TRB:CASSPTGANYGYTF	TRA:TGTGCTGTCCCTCCCCGGTACAATAACAATGACATGCGCTTT;TRB:TGTGCCAGCAGTCCGACAGGGGCTAACTATGGCTACACCTTC	753	1	1
CAGCTAAGTGTAAGTA-1-h2-h2	h2	Th	TRA:CAVASGGFKTIF;TRB:CASTDNSYEQYF	TRA:TGTGCTGTGGCTTCAGGAGGCTTCAAAACTATCTTT;TRB:TGTGCCAGCACGGACAATTCCTACGAGCAGTACTTC	754	1	1
CAGCTAATCAATCTCT-1-h2-h2	h2	CD8_Naive	TRA:CAATNWYNTDKLIF;TRB:CASSTSGTSGGEQYF	TRA:TGTGCAGCAACCAATTGGTATAACACCGACAAGCTCATCTTT;TRB:TGTGCCAGCAGCACATCCGGGACTAGCGGGGGCGAGCAGTACTTC	755	1	1
CAGCTAATCACAGGCC-1-h2-h2	h2	Th	TRA:CAGTFTGGYQKVTF;TRB:CASSDEPNSPLHF	TRA:TGTGCTGGGACGTTTACTGGGGGTTACCAGAAAGTTACCTTT;TRB:TGTGCCAGCAGTGACGAACCTAATTCACCCCTCCACTTT	756	1	1
CAGCTAATCATACGGT-1-h2-h2	h2	Th	TRA:CAVGLAGAQKLVF;TRB:CATSDFVGGSSYNEQFF	TRA:TGTGCCGTGGGTTTGGCGGGAGCCCAGAAGCTGGTATTT;TRB:TGTGCCACCAGTGATTTCGTTGGCGGAAGCTCCTACAATGAGCAGTTCTTC	757	1	1
CAGCTAATCTGGCGAC-1-h2-h2	h2	Th	TRA:CAVAGGTSYGKLTF;TRB:CASSTTSDSTDTQYF	TRA:TGTGCTGTGGCTGGTGGTACTAGCTATGGAAAGCTGACATTT;TRB:TGTGCCAGCTCCACGACGAGTGACTCCACAGATACGCAGTATTTT	758	1	1
CAGCTGGAGACAATAC-1-h2-h2	h2	MAIT	TRA:CAVMDSNYQLIW;TRB:CASSEMTGGSDGYTF	TRA:TGTGCTGTCATGGATAGCAACTATCAGTTAATCTGG;TRB:TGTGCCAGCAGTGAAATGACAGGTGGTTCAGATGGCTACACCTTC	97	18	>= 3
CAGCTGGAGTGGACGT-1-h2-h2	h2	CD8_Naive	TRA:CASPGTYKYIF;TRB:CASSVAGGTYEQYF	TRA:TGTGCTAGTCCAGGAACCTACAAATACATCTTT;TRB:TGTGCCAGCAGCGTAGCGGGAGGGACCTACGAGCAGTACTTC	759	1	1
CAGCTGGCAACGATCT-1-h2-h2	h2	CD8_Naive	TRA:CLVGDINRNYGQNFVF;TRB:CASSETSWQETQYF	TRA:TGCCTCGTGGGTGACATCAATAGGAACTATGGTCAGAATTTTGTCTTT;TRB:TGTGCCAGCAGTGAGACTAGTTGGCAAGAGACCCAGTACTTC	760	1	1
CAGCTGGCAATGTTGC-1-h2-h2	h2	CD8_EM	TRA:CAGAGNTPLVF;TRB:CASSLSGPRSYEQYF	TRA:TGTGCAGGGGCAGGAAACACACCTCTTGTCTTT;TRB:TGTGCCAGCAGTTTATCGGGGCCCCGCTCCTACGAGCAGTACTTC	761	2	2
CAGCTGGCATCCAACA-1-h2-h2	h2	CD4_Naive	TRA:CAASTLNAGNMLTF;TRB:CASSFGGQGAGEQFF	TRA:TGTGCAGCAAGTACCCTTAATGCAGGCAACATGCTCACCTTT;TRB:TGTGCCAGCAGCTTTGGGGGACAGGGGGCAGGCGAGCAGTTCTTC	762	1	1
CAGCTGGGTCTTGTCC-1-h2-h2	h2	CD8_Naive	TRA:CAMRDPEYGNKLVF;TRB:CASSFPSGRANTGELFF	TRA:TGTGCAATGAGAGACCCGGAATATGGAAACAAGCTGGTCTTT;TRB:TGTGCCAGCAGCTTCCCTAGCGGGAGGGCGAACACCGGGGAGCTGTTTTTT	763	1	1
CAGGTGCAGTTCCACA-1-h2-h2	h2	MAIT	TRA:CAVLDSNYQLIW;TRB:CASSDTSGSGIGGELFF	TRA:TGTGCTGTATTGGATAGCAACTATCAGTTAATCTGG;TRB:TGTGCCAGCAGTGACACAAGCGGGAGTGGCATTGGCGGGGAGCTGTTTTTT	34	34	>= 3
CAGGTGCTCCAGAAGG-1-h2-h2	h2	CD8_TE	TRA:CAASPDTGNQFYF;TRB:CASNGQTGETQYF	TRA:TGTGCAGCAAGCCCGGACACCGGTAACCAGTTCTATTTT;TRB:TGTGCCAGTAATGGTCAAACTGGGGAGACCCAGTACTTC	302	2	2
CAGGTGCTCCCTGACT-1-h2-h2	h2	Treg	TRA:CAVRGNEKLTF;TRB:CSARDLGYGYTF	TRA:TGTGCTGTGAGGGGAAATGAGAAATTAACCTTT;TRB:TGCAGTGCTAGAGATTTGGGGTATGGCTACACCTTC	764	1	1
CAGGTGCTCCGTTGCT-1-h2-h2	h2	CD4_TE	TRA:CILRASSGGSNYKLTF;TRB:CASSLSPSGSHEQYF	TRA:TGCATCCTGAGAGCCTCTAGTGGAGGTAGCAACTATAAACTGACATTT;TRB:TGTGCCAGCAGCTTAAGCCCTAGCGGGAGCCACGAGCAGTACTTC	177	24	>= 3
CAGTAACAGACACTAA-1-h2-h2	h2	CD4_Naive	TRA:CAASKNAGGTSYGKLTF;TRB:CASSKHYEQYF;TRB:CAISEGLVSYEQYF	TRA:TGTGCAGCAAGCAAGAATGCTGGTGGTACTAGCTATGGAAAGCTGACATTT;TRB:TGTGCCAGCAGCAAGCACTACGAGCAGTACTTC;TRB:TGTGCCATCAGTGAAGGACTAGTCTCCTACGAGCAGTACTTC	765	1	1
CAGTAACCAAGCCCAC-1-h2-h2	h2	Th	TRA:CVVSAYGAGSYQLTF;TRB:CASSGTLTEAFF	TRA:TGTGTGGTGAGCGCTTACGGGGCTGGGAGTTACCAACTCACTTTC;TRB:TGTGCCAGCAGTGGGACTCTCACTGAAGCTTTCTTT	622	2	2
CAGTAACCACACTGCG-1-h2-h2	h2	CD8_TE	TRA:CAGYGSNDYKLSF;TRB:CASRRGTSGRDEQFF	TRA:TGTGCAGGGTATGGGTCTAACGACTACAAGCTCAGCTTT;TRB:TGTGCCAGCCGAAGGGGGACTAGCGGGAGGGATGAGCAGTTCTTC	766	5	>= 3
CAGTAACCAGTCCTTC-1-h2-h2	h2	CD4_Naive	TRA:CASGDKLTF;TRB:CASSQDFRGLGSPLHF	TRA:TGTGCAAGCGGAGACAAGCTGACTTTT;TRB:TGCGCCAGCAGCCAAGATTTCCGGGGATTGGGGTCACCCCTCCACTTT	767	1	1
CAGTAACCAGTTCATG-1-h2-h2	h2	CD4_Naive	TRA:CVGVYNQGGKLIF;TRB:CASRSGRSTEAFF	TRA:TGTGTTGGGGTTTATAACCAGGGAGGAAAGCTTATCTTC;TRB:TGTGCCAGCAGGTCCGGGCGAAGCACTGAAGCTTTCTTT	768	1	1
CAGTAACGTCGGATCC-1-h2-h2	h2	CD4_Naive	TRA:CIVRREGGSQGNLIF;TRB:CASSLEETQYF	TRA:TGCATCGTCAGGCGGGAGGGAGGAAGCCAAGGAAATCTCATCTTT;TRB:TGCGCCAGCAGCTTGGAGGAGACCCAGTACTTC	769	1	1
CAGTAACGTGACAAAT-1-h2-h2	h2	CD4_Naive	TRA:CAVVKRGSNYQLIW;TRB:CASSDRDRGYEQYF	TRA:TGTGCTGTGGTAAAACGGGGTAGCAACTATCAGTTAATCTGG;TRB:TGTGCCAGCAGTGACCGGGACAGGGGCTACGAGCAGTACTTC	770	1	1
CAGTAACGTTATGCGT-1-h2-h2	h2	CD8_Naive	TRA:CAMREMNTGFQKLVF;TRB:CASSSSLVAGDGEQYF	TRA:TGTGCAATGAGAGAAATGAACACAGGCTTTCAGAAACTTGTATTT;TRB:TGTGCCAGCAGCTCCTCGTTAGTAGCGGGAGATGGCGAGCAGTACTTC	771	1	1
CAGTAACTCCCTCTTT-1-h2-h2	h2	CD8_TE	TRA:CAGYGSNDYKLSF;TRB:CASRRGTSGRDEQFF	TRA:TGTGCAGGGTATGGGTCTAACGACTACAAGCTCAGCTTT;TRB:TGTGCCAGCCGAAGGGGGACTAGCGGGAGGGATGAGCAGTTCTTC	766	5	>= 3
CAGTCCTCAATAACGA-1-h2-h2	h2	Th	TRA:CALRGGGFQKLVF;TRB:CSVGGTGVPEQFF	TRA:TGTGCTCTACGTGGGGGCGGCTTTCAGAAACTTGTATTT;TRB:TGCAGCGTTGGTGGGACAGGGGTCCCCGAGCAGTTCTTC	772	1	1
CAGTCCTCACAAGACG-1-h2-h2	h2	Th	TRA:CLVGDKAAGNKLTF;TRA:CVVSTGGGNKLTF;TRB:CASSNAPDPGGYGNTIYF	TRA:TGCCTCGTGGGTGACAAAGCTGCAGGCAACAAGCTAACTTTT;TRA:TGTGTTGTGAGTACGGGAGGAGGAAACAAACTCACCTTT;TRB:TGTGCCAGCAGCAACGCCCCGGATCCAGGGGGCTACGGAAACACCATATATTTT	773	1	1
CAGTCCTTCGGTGTTA-1-h2-h2	h2	CD8_TE	TRA:CAVRDIPSGAGSYQLTF;TRB:CASSPGPPGGYTF	TRA:TGTGCTGTGAGAGACATCCCTTCTGGGGCTGGGAGTTACCAACTCACTTTC;TRB:TGTGCCAGCAGTCCCGGGCCCCCGGGGGGCTACACCTTC	2	192	>= 3
CATATGGTCACGCGGT-1-h2-h2	h2	CD4_TE	TRA:CILRASSGGSNYKLTF;TRB:CASSLSPSGSHEQYF	TRA:TGCATCCTGAGAGCCTCTAGTGGAGGTAGCAACTATAAACTGACATTT;TRB:TGTGCCAGCAGCTTAAGCCCTAGCGGGAGCCACGAGCAGTACTTC	177	24	>= 3
CATATGGTCAGGCAAG-1-h2-h2	h2	Th	TRA:CAYRSDDSNSGYALNF;TRB:CSVRASGSGPDTQYF	TRA:TGTGCTTATAGGAGCGACGACTCAAATTCCGGGTATGCACTCAACTTC;TRB:TGCAGCGTTAGGGCTAGCGGGAGTGGCCCAGATACGCAGTATTTT	774	1	1
CATATTCAGAATGTGT-1-h2-h2	h2	CD8_TE	TRA:CAVRDIPSGAGSYQLTF;TRB:CASSPGPPGGYTF	TRA:TGTGCTGTGAGAGACATCCCTTCTGGGGCTGGGAGTTACCAACTCACTTTC;TRB:TGTGCCAGCAGTCCCGGGCCCCCGGGGGGCTACACCTTC	2	192	>= 3
CATATTCAGATAGCAT-1-h2-h2	h2	CD8_Naive	TRA:CAVESEVDNQFYF;TRB:CASSPLLGETQYF	TRA:TGTGCTGTGGAAAGCGAAGTCGATAACCAGTTCTATTTT;TRB:TGTGCCAGCAGCCCCCTCCTTGGAGAGACCCAGTACTTC	775	1	1
CATATTCAGTGTCCCG-1-h2-h2	h2	Th	TRA:CAGAVAGTYKYIF;TRB:CASSPGQGGSQPQHF	TRA:TGTGCAGGAGCCGTCGCAGGAACCTACAAATACATCTTT;TRB:TGTGCCAGCAGTCCCGGACAGGGAGGATCTCAGCCCCAGCATTTT	776	1	1
CATATTCCAGCTCGCA-1-h2-h2	h2	CD4_Naive	TRA:CAGGSQGNLIF;TRB:CASQKGYEQFF	TRA:TGTGCAGGGGGAAGCCAAGGAAATCTCATCTTT;TRB:TGTGCCAGCCAAAAGGGGTATGAGCAGTTCTTC	777	1	1
CATATTCGTCAGGACA-1-h2-h2	h2	Th	TRA:CAFMKHALGGATNKLIF;TRB:CASSQERLAGGNEQFF	TRA:TGTGCTTTCATGAAGCATGCCTTAGGCGGTGCTACAAACAAGCTCATCTTT;TRB:TGCGCCAGCAGCCAAGAACGGCTAGCGGGAGGGAATGAGCAGTTCTTC	778	1	1
CATCAAGGTAAGTAGT-1-h2-h2	h2	CD4_Naive	TRA:CAATRGSGGYQKVTF;TRB:CASSQAGQGNTEAFF	TRA:TGTGCAGCAACTAGAGGGTCTGGGGGTTACCAGAAAGTTACCTTT;TRB:TGTGCCAGCAGCCAAGCCGGACAGGGAAACACTGAAGCTTTCTTT	779	1	1
CATCAAGGTCGCGGTT-1-h2-h2	h2	CD8_TE	TRA:CGTENTGGFKTIF;TRB:CASSTYNPSYGSTDTQYF	TRA:TGCGGCACAGAGAATACTGGAGGCTTCAAAACTATCTTT;TRB:TGTGCCAGCAGCACCTATAACCCCTCCTACGGGAGTACAGATACGCAGTATTTT	573	10	>= 3
CATCAAGGTTCGAATC-1-h2-h2	h2	MAIT	TRA:CVVSDGYGGATNKLIF;TRB:CASLSLATHGNEQFF	TRA:TGTGTTGTGAGTGATGGGTATGGTGGTGCTACAAACAAGCTCATCTTT;TRB:TGTGCCAGCCTAAGCCTAGCGACCCATGGCAATGAGCAGTTCTTC	156	5	>= 3
CATCAAGTCACAAACC-1-h2-h2	h2	CD4_Naive	TRA:CAVRENTGFQKLVF;TRB:CASSEVAGWEKLFF	TRA:TGTGCCGTGAGGGAGAACACAGGCTTTCAGAAACTTGTATTT;TRB:TGTGCCAGCAGTGAAGTGGCAGGGTGGGAAAAACTGTTTTTT	780	1	1
CATCAGAAGAAACCGC-1-h2-h2	h2	Th	TRA:CAVRDPSSGGGADGLTF;TRB:CASSVNGQYNEQFF	TRA:TGTGCTGTGAGAGACCCCTCTTCAGGAGGAGGTGCTGACGGACTCACCTTT;TRB:TGTGCCAGCAGCGTAAATGGCCAATACAATGAGCAGTTCTTC	781	1	1
CATCAGAAGAATCTCC-1-h2-h2	h2	CD4_Naive	TRA:CAVSADSGYSTLTF;TRB:CASSVVAGGSSPLHF	TRA:TGTGCTGTGAGTGCCGACTCAGGATACAGCACCCTCACCTTT;TRB:TGTGCCAGCAGCGTAGTGGCAGGGGGCAGCTCACCCCTCCACTTT	782	1	1
CATCAGAAGTACGATA-1-h2-h2	h2	CD4_Naive	TRA:CAVLTGANSKLTF;TRB:CASSLAAGGVGEQFF	TRA:TGTGCTGTGCTTACTGGAGCCAATAGTAAGCTGACATTT;TRB:TGTGCCAGCAGCTTAGCCGCGGGAGGGGTTGGTGAGCAGTTCTTC	783	1	1
CATCAGAAGTCCCACG-1-h2-h2	h2	CD8_Naive	TRA:CAGSAGNMLTF;TRB:CATSLPTHDEYNEQFF	TRA:TGTGCTGGATCCGCAGGCAACATGCTCACCTTT;TRB:TGTGCCACCAGTCTCCCGACTCACGACGAATACAATGAGCAGTTCTTC	784	1	1
CATCAGACACCAACCG-1-h2-h2	h2	Th	TRA:CVVNKPGFQKLVF;TRB:CATSDSAQETQYF	TRA:TGTGTGGTGAACAAACCCGGCTTTCAGAAACTTGTATTT;TRB:TGTGCCACCAGTGATTCGGCGCAAGAGACCCAGTACTTC	785	1	1
CATCAGACACGGCGTT-1-h2-h2	h2	Treg	TRA:CALSDYSGAGSYQLTF;TRB:CASTEGLAGGIDTQYF	TRA:TGTGCTCTGAGTGATTACTCTGGGGCTGGGAGTTACCAACTCACTTTC;TRB:TGTGCCAGCACCGAGGGGCTAGCGGGAGGAATAGATACGCAGTATTTT	786	1	1
CATCAGACATCCAACA-1-h2-h2	h2	CD4_Naive	TRA:CAARAYSGAGSYQLTF;TRA:CAVYTDKLIF;TRB:CASSLAENSNQPQHF	TRA:TGTGCAGCAAGGGCATACTCTGGGGCTGGGAGTTACCAACTCACTTTC;TRA:TGTGCCGTTTACACCGACAAGCTCATCTTT;TRB:TGTGCCAGCAGCTTAGCGGAAAATAGCAATCAGCCCCAGCATTTT	787	1	1
CATCAGATCAGCATGT-1-h2-h2	h2	CD8_Naive	TRA:CAEILSGSARQLTF;TRB:CSARIREAQYF	TRA:TGTGCAGAGATCCTTTCTGGTTCTGCAAGGCAACTGACCTTT;TRB:TGCAGTGCTAGAATCAGGGAGGCCCAGTACTTC	788	1	1
CATCCACAGGGATACC-1-h2-h2	h2	CD8_Naive	TRA:CVVSSSEGYSTLTF;TRB:CASSLLQGHTYEQYF	TRA:TGTGTTGTGAGTTCATCGGAGGGATACAGCACCCTCACCTTT;TRB:TGTGCCAGCAGCTTATTACAGGGACACACCTACGAGCAGTACTTC	789	1	1
CATCCACAGTCCATAC-1-h2-h2	h2	CD8_Naive	TRA:CAADAGNMLTF;TRB:CASSFSGTDTQYF	TRA:TGTGCAGCAGATGCAGGCAACATGCTCACCTTT;TRB:TGTGCCAGCAGTTTCTCCGGGACAGATACGCAGTATTTT	790	1	1
CATCCACAGTGCTGCC-1-h2-h2	h2	MAIT	TRA:CASLDSNYQLIW;TRB:CASSQGLGGTGELFF	TRA:TGTGCGTCTCTAGATAGCAACTATCAGTTAATCTGG;TRB:TGTGCCAGCAGTCAGGGACTAGGTGGGACCGGGGAGCTGTTTTTT	791	1	1
CATCCACCAAGGACTG-1-h2-h2	h2	CD4_Naive	TRA:CALNARNNNDMRF;TRB:CASSPGLADTGELFF	TRA:TGTGCTCTAAACGCTCGCAATAACAATGACATGCGCTTT;TRB:TGTGCCAGCAGCCCGGGACTAGCGGACACCGGGGAGCTGTTTTTT	792	1	1
CATCCACCATCACGAT-1-h2-h2	h2	MAIT	TRA:CAVLDSNYQLIW;TRB:CASSDTSGSGIGGELFF	TRA:TGTGCTGTATTGGATAGCAACTATCAGTTAATCTGG;TRB:TGTGCCAGCAGTGACACAAGCGGGAGTGGCATTGGCGGGGAGCTGTTTTTT	34	34	>= 3
CATCCACCATCCAACA-1-h2-h2	h2	CD4_Naive	TRA:CVVRNNAGNMLTF;TRB:CASSPRRDNTEAFF	TRA:TGTGTTGTGAGGAATAATGCAGGCAACATGCTCACCTTT;TRB:TGTGCCAGCAGTCCCCGGAGGGATAACACTGAAGCTTTCTTT	793	1	1
CATCCACGTCGAATCT-1-h2-h2	h2	CD4_Naive	TRA:CAVSDNYQLIW;TRB:CASSLQGQGAGETQYF	TRA:TGTGCTGTGAGTGATAACTATCAGTTAATCTGG;TRB:TGCGCCAGCAGCTTGCAGGGACAGGGGGCAGGGGAGACCCAGTACTTC	794	1	1
CATCCACTCTCACATT-1-h2-h2	h2	CD8_EM	TRA:CAGAIIGGSQGNLIF;TRB:CATSDWGFADTQYF	TRA:TGTGCAGGAGCGATCATTGGAGGAAGCCAAGGAAATCTCATCTTT;TRB:TGTGCCACCAGTGATTGGGGTTTTGCAGATACGCAGTATTTT	795	1	1
CATCCACTCTCGAGTA-1-h2-h2	h2	MAIT	TRA:CAVVDSNYQLIW;TRB:CASSDSPGQGTGGYTF	TRA:TGTGCTGTGGTGGATAGCAACTATCAGTTAATCTGG;TRB:TGTGCCAGCAGTGACTCTCCGGGACAGGGGACGGGTGGCTACACCTTC	796	1	1
CATCGAAAGAGTTGGC-1-h2-h2	h2	CD8_TE	TRA:CAVRDIPSGAGSYQLTF;TRB:CASSPGPPGGYTF	TRA:TGTGCTGTGAGAGACATCCCTTCTGGGGCTGGGAGTTACCAACTCACTTTC;TRB:TGTGCCAGCAGTCCCGGGCCCCCGGGGGGCTACACCTTC	2	192	>= 3
CATCGAAAGGAACTGC-1-h2-h2	h2	CD8_Naive	TRA:CAERKRSGGGADGLTF;TRB:CAWSESDFHEQYF	TRA:TGTGCAGAGAGGAAACGGTCAGGAGGAGGTGCTGACGGACTCACCTTT;TRB:TGTGCCTGGAGTGAGAGTGATTTCCACGAGCAGTACTTC	797	1	1
CATCGAAAGGTGCACA-1-h2-h2	h2	Th	TRA:CAYRSAGYALNF;TRB:CSASGRGGNTEAFF	TRA:TGTGCTTATAGGAGCGCCGGGTATGCACTCAACTTC;TRB:TGCAGTGCGTCGGGCCGCGGGGGGAACACTGAAGCTTTCTTT	798	1	1
CATCGAAAGTGGGATC-1-h2-h2	h2	Treg	TRA:CAVGGSSASKIIF;TRB:CASSHRGPSDNEQFF	TRA:TGTGCTGTGGGGGGCAGCAGTGCTTCCAAGATAATCTTT;TRB:TGTGCCAGCAGCCACAGGGGCCCATCGGACAATGAGCAGTTCTTC	799	1	1
CATCGAACACGAAGCA-1-h2-h2	h2	Th	TRA:CAESPRSSNTGKLIF;TRB:CASSLGRQGIMETQYF	TRA:TGTGCAGAGAGTCCGCGATCTAGCAACACAGGCAAACTAATCTTT;TRB:TGCGCCAGCAGCTTGGGCCGCCAGGGCATAATGGAGACCCAGTACTTC	800	1	1
CATCGAATCATCACCC-1-h2-h2	h2	CD4_Naive	TRA:CALRSGSARQLTF;TRB:CASSLGHASGANVLTF	TRA:TGTGCCCTCCGTTCTGGTTCTGCAAGGCAACTGACCTTT;TRB:TGTGCCAGCAGTTTAGGTCATGCCTCTGGGGCCAACGTCCTGACTTTC	801	1	1
CATCGAATCCGAGCCA-1-h2-h2	h2	CD4_Naive	TRA:CAVRPSGSARQLTF;TRB:CASSVRENSYNEQFF	TRA:TGTGCTGTGAGGCCTTCTGGTTCTGCAAGGCAACTGACCTTT;TRB:TGTGCCAGCAGTGTGAGGGAGAACTCCTACAATGAGCAGTTCTTC	802	1	1
CATCGAATCTTGCATT-1-h2-h2	h2	Th	TRA:CAFNSDGQKLLF;TRB:CASSQRSGEGIQYF	TRA:TGTGCCTTTAATTCAGATGGCCAGAAGCTGCTCTTT;TRB:TGCGCCAGCAGCCAAAGGTCAGGGGAGGGCATTCAGTACTTC	803	1	1
CATCGGGAGAAACGCC-1-h2-h2	h2	CD4_Naive	TRA:CALQGSSNTGKLIF;TRB:CATGQGARNTEAFF	TRA:TGTGCTCTGCAGGGCTCTAGCAACACAGGCAAACTAATCTTT;TRB:TGTGCCACCGGACAGGGGGCAAGAAACACTGAAGCTTTCTTT	804	1	1
CATCGGGAGTAGGTGC-1-h2-h2	h2	CD8_TE	TRA:CILRASSGGSNYKLTF;TRB:CASSLSPSGSHEQYF	TRA:TGCATCCTGAGAGCCTCTAGTGGAGGTAGCAACTATAAACTGACATTT;TRB:TGTGCCAGCAGCTTAAGCCCTAGCGGGAGCCACGAGCAGTACTTC	177	24	>= 3
CATCGGGCATATACGC-1-h2-h2	h2	Th	TRA:CVVRLSTGGFKTIF;TRB:CASSHPGAQGELFF	TRA:TGTGTGGTGCGACTCAGCACTGGAGGCTTCAAAACTATCTTT;TRB:TGCGCCAGCAGCCATCCAGGGGCGCAGGGGGAGCTGTTTTTT	805	1	1
CATCGGGGTTGACGTT-1-h2-h2	h2	CD4_Naive	TRA:CAVSLSGGYNKLIF;TRB:CSARDTSGSSYNEQFF	TRA:TGTGCCGTGAGCCTCTCTGGTGGCTACAATAAGCTGATTTTT;TRB:TGCAGTGCTAGAGATACGAGCGGGAGCTCCTACAATGAGCAGTTCTTC	806	1	1
CATCGGGTCCACGCAG-1-h2-h2	h2	CD8_TE	TRA:CAVAESYNTDKLIF;TRB:CASSQITGPDNEQFF	TRA:TGTGCCGTGGCCGAATCTTATAACACCGACAAGCTCATCTTT;TRB:TGCGCCAGCAGCCAAATAACAGGGCCAGACAATGAGCAGTTCTTC	807	2	2
CATCGGGTCTTGAGGT-1-h2-h2	h2	CD8_EM	TRA:CAGSGYSTLTF;TRB:CASSLSSGRLYEQYF	TRA:TGTGCAGGGTCAGGATACAGCACCCTCACCTTT;TRB:TGTGCCAGCAGTTTATCTAGCGGGAGGCTTTACGAGCAGTACTTC	808	3	>= 3
CATGACAAGCACACAG-1-h2-h2	h2	CD4_Naive	TRA:CAAKGYGGSQGNLIF;TRA:CALPNQGGKLIF;TRB:CASSLEAGDF	TRA:TGTGCAGCAAAGGGGTATGGAGGAAGCCAAGGAAATCTCATCTTT;TRA:TGTGCTCTCCCTAACCAGGGAGGAAAGCTTATCTTC;TRB:TGTGCCAGCAGTTTAGAGGCAGGGGACTTC	809	1	1
CATGACAAGCAGATCG-1-h2-h2	h2	CD8_TE	TRA:CAVRDIPSGAGSYQLTF;TRB:CASSPGPPGGYTF	TRA:TGTGCTGTGAGAGACATCCCTTCTGGGGCTGGGAGTTACCAACTCACTTTC;TRB:TGTGCCAGCAGTCCCGGGCCCCCGGGGGGCTACACCTTC	2	192	>= 3
CATGACAAGCCAGTTT-1-h2-h2	h2	CD8_Naive	TRA:CAASGNTDKLIF;TRB:CAGLAGGYEQYF	TRA:TGTGCAGCAAGCGGGAACACCGACAAGCTCATCTTT;TRB:TGTGCCGGACTAGCGGGGGGCTACGAGCAGTACTTC	810	1	1
CATGACACAAATCCGT-1-h2-h2	h2	Th	TRA:CIASPFSGSARQLTF;TRB:CASSPSDREQYF	TRA:TGCATCGCCTCCCCGTTTTCTGGTTCTGCAAGGCAACTGACCTTT;TRB:TGTGCCAGCTCACCAAGTGACCGGGAGCAGTACTTC	811	1	1
CATGACACAACTGCTA-1-h2-h2	h2	CD4_Naive	TRA:CAVKYRDDKIIF;TRB:CASSHAGTGGGTEAFF	TRA:TGTGCCGTGAAATACAGAGATGACAAGATCATCTTT;TRB:TGTGCCAGCAGCCACGCCGGGACAGGGGGCGGTACTGAAGCTTTCTTT	812	1	1
CATGACACACAGGTTT-1-h2-h2	h2	CD8_EM	TRA:CAASLGYGGSQGNLIF;TRB:CASSLITYNEQFF	TRA:TGTGCAGCGTCCTTAGGATATGGAGGAAGCCAAGGAAATCTCATCTTT;TRB:TGTGCCAGCAGCTTAATAACTTACAATGAGCAGTTCTTC	633	6	>= 3
CATGACATCACAGTAC-1-h2-h2	h2	CD8_TE	TRA:CAVRDIPSGAGSYQLTF;TRB:CASSPGPPGGYTF	TRA:TGTGCTGTGAGAGACATCCCTTCTGGGGCTGGGAGTTACCAACTCACTTTC;TRB:TGTGCCAGCAGTCCCGGGCCCCCGGGGGGCTACACCTTC	2	192	>= 3
CATGACATCGTCTGCT-1-h2-h2	h2	CD8_Naive	TRA:CILRDVLDYGGSQGNLIF;TRB:CASSIKSSGSYEQYF	TRA:TGCATCCTGAGAGACGTGTTGGATTATGGAGGAAGCCAAGGAAATCTCATCTTT;TRB:TGTGCCAGTAGTATAAAGTCTAGCGGCTCCTACGAGCAGTACTTC	813	1	1
CATGACATCTGCAGTA-1-h2-h2	h2	CD4_Naive	TRA:CAVRGMLGNNRKLIW;TRB:CASVPPGGGGGTGELFF	TRA:TGTGCTGTGAGAGGAATGCTAGGCAACAACCGTAAGCTGATTTGG;TRB:TGTGCCAGCGTGCCCCCGGGAGGGGGGGGGGGCACCGGGGAGCTGTTTTTT	814	1	1
CATGCCTAGCATCATC-1-h2-h2	h2	CD8_TE	TRA:CAFMGGNQFYF;TRB:CASSPYGGSYEQYF	TRA:TGTGCTTTCATGGGCGGTAACCAGTTCTATTTT;TRB:TGTGCCAGCAGTCCCTATGGGGGCTCCTACGAGCAGTACTTC	815	1	1
CATGCCTCAATGCCAT-1-h2-h2	h2	Th	TRA:CAVSEAGGADGLTF;TRB:CASSKGGFGANVLTF;TRB:CASSEAWGSLYEQYF	TRA:TGTGCTGTGAGTGAAGCCGGAGGTGCTGACGGACTCACCTTT;TRB:TGTGCCAGCAGCAAAGGGGGTTTTGGGGCCAACGTCCTGACTTTC;TRB:TGTGCCAGCAGTGAAGCATGGGGTTCCCTTTACGAGCAGTACTTC	816	1	1
CATGCCTCAGCTGTTA-1-h2-h2	h2	CD8_TE	TRA:CAVRDIPSGAGSYQLTF;TRB:CASSPGPPGGYTF	TRA:TGTGCTGTGAGAGACATCCCTTCTGGGGCTGGGAGTTACCAACTCACTTTC;TRB:TGTGCCAGCAGTCCCGGGCCCCCGGGGGGCTACACCTTC	2	192	>= 3
CATGCCTGTAGCGCTC-1-h2-h2	h2	CD4_Naive	TRA:CAATRVGTGGTSYGKLTF;TRB:CASSLSRVYSNQPQHF;TRB:CASSLRQEGEREGGSYEQYF	TRA:TGTGCAGCAACACGAGTGGGAACTGGTGGTACTAGCTATGGAAAGCTGACATTT;TRB:TGTGCCAGCAGCTTAAGTCGAGTTTATAGCAATCAGCCCCAGCATTTT;TRB:TGTGCCAGCAGCTTACGCCAGGAAGGCGAGCGGGAGGGCGGTTCCTACGAGCAGTACTTC	817	3	1
CATGCCTGTATCTGCA-1-h2-h2	h2	CD8_Naive	TRA:CAEKSNTGKLIF;TRB:CASRISGGEQFF	TRA:TGTGCAGAGAAAAGCAACACAGGCAAACTAATCTTT;TRB:TGTGCCAGCAGGATTAGCGGAGGTGAGCAGTTCTTC	818	1	1
CATGCCTTCACCTTAT-1-h2-h2	h2	CD8_TE	TRA:CAMRVNYGQNFVF;TRB:CASSLALGLAGVASDEQFF	TRA:TGTGCAATGAGGGTAAACTATGGTCAGAATTTTGTCTTT;TRB:TGTGCCAGCAGCTTAGCCTTAGGACTAGCGGGAGTGGCATCGGATGAGCAGTTCTTC	114	10	>= 3
CATGGCGAGACAAAGG-1-h2-h2	h2	CD4_Naive	TRA:CAVRSGLNNNARLMF;TRB:CASSSPTGVAGNTIYF	TRA:TGCGCTGTGAGGTCGGGTTTGAATAACAATGCCAGACTCATGTTT;TRB:TGCGCCAGCAGCAGTCCGACAGGGGTTGCTGGAAACACCATATATTTT	819	1	1
CATGGCGGTTGAGTTC-1-h2-h2	h2	Th	TRA:CALGGGYNFNKFYF;TRB:CSAEGGDSYEQYF	TRA:TGTGCGTTGGGGGGGGGATACAACTTCAACAAATTTTACTTT;TRB:TGCAGTGCTGAAGGGGGGGACTCCTACGAGCAGTACTTC	820	1	1
CATTATCAGCGCTTAT-1-h2-h2	h2	CD4_Naive	TRA:CACKGSSNTGKLIF;TRB:CASSLSDRAMNTEAFF	TRA:TGTGCCTGCAAGGGCTCTAGCAACACAGGCAAACTAATCTTT;TRB:TGTGCCAGCAGCCTATCGGACAGGGCTATGAACACTGAAGCTTTCTTT	821	1	1
CATTATCAGGCAGGTT-1-h2-h2	h2	CD8_TE	TRA:CAVRDIPSGAGSYQLTF;TRB:CASSPGPPGGYTF	TRA:TGTGCTGTGAGAGACATCCCTTCTGGGGCTGGGAGTTACCAACTCACTTTC;TRB:TGTGCCAGCAGTCCCGGGCCCCCGGGGGGCTACACCTTC	2	192	>= 3
CATTATCCAAGTCTAC-1-h2-h2	h2	CD8_EM	TRA:CATDAGNNDMRF;TRB:CASSEGNEQFF	TRA:TGTGCTACGGACGCCGGTAACAATGACATGCGCTTT;TRB:TGTGCCAGCAGCGAAGGCAATGAGCAGTTCTTC	822	1	1
CATTATCCACATAACC-1-h2-h2	h2	CD4_Naive	TRA:CIVRVALGQGGSEKLVF;TRB:CASSPSGGTREQYF	TRA:TGCATCGTCAGAGTCGCATTAGGTCAGGGCGGATCTGAAAAGCTGGTCTTT;TRB:TGTGCCAGCAGCCCCAGCGGGGGTACGCGCGAGCAGTACTTC	823	1	1
CATTATCCATCCGTGG-1-h2-h2	h2	Treg	TRA:CAYRSTGGGADGLTF;TRB:CASSRGLLDTGELFF	TRA:TGTGCTTATAGGTCCACAGGAGGAGGTGCTGACGGACTCACCTTT;TRB:TGTGCCAGCTCGCGGGGCTTATTAGACACCGGGGAGCTGTTTTTT	824	1	1
CATTATCGTTGCCTCT-1-h2-h2	h2	CD4_Naive	TRA:CAESGGGSYIPTF;TRB:CASSQGTRNQPQHF	TRA:TGTGCAGAGTCAGGAGGAGGAAGCTACATACCTACATTT;TRB:TGTGCCAGCAGCCAAGGGACACGGAATCAGCCCCAGCATTTT	825	1	1
CATTATCTCGCGTTTC-1-h2-h2	h2	CD8_TE	TRA:CAVRDIPSGAGSYQLTF;TRB:CASSPGPPGGYTF	TRA:TGTGCTGTGAGAGACATCCCTTCTGGGGCTGGGAGTTACCAACTCACTTTC;TRB:TGTGCCAGCAGTCCCGGGCCCCCGGGGGGCTACACCTTC	2	192	>= 3
CATTATCTCGGCTACG-1-h2-h2	h2	CD8_Naive	TRA:CATGAYSGAGSYQLTF;TRB:CASSSRAEVYEQYF	TRA:TGTGCTACGGGCGCATACTCTGGGGCTGGGAGTTACCAACTCACTTTC;TRB:TGTGCCAGCAGTAGCCGGGCCGAAGTCTACGAGCAGTACTTC	826	1	1
CATTCGCAGCGTGAAC-1-h2-h2	h2	Th	TRA:CAATDSNYQLIW;TRA:CVVSGESDGQKLLF;TRB:CASTEQDEMRGGAFF	TRA:TGTGCTGCCACGGATAGCAACTATCAGTTAATCTGG;TRA:TGTGTTGTGAGTGGGGAATCAGATGGCCAGAAGCTGCTCTTT;TRB:TGTGCCAGCACCGAGCAGGACGAAATGAGAGGGGGAGCTTTCTTT	827	1	1
CATTCGCCAACTGCTA-1-h2-h2	h2	CD4_Naive	TRA:CAMTGGSYIPTF;TRB:CASSSGQGDQPQHF	TRA:TGTGCAATGACAGGAGGAAGCTACATACCTACATTT;TRB:TGTGCCAGCTCATCGGGACAGGGTGATCAGCCCCAGCATTTT	828	1	1
CATTCGCCAAGCTGGA-1-h2-h2	h2	CD8_Naive	TRA:CALSDINDYKLSF;TRB:CASSRLAGDEQFF	TRA:TGTGCTCTGAGTGACATTAACGACTACAAGCTCAGCTTT;TRB:TGTGCCAGTAGTCGGCTAGCGGGAGATGAGCAGTTCTTC	829	1	1
CATTCGCCATATGAGA-1-h2-h2	h2	CD4_Naive	TRA:CVVSELADYKLSF;TRB:CASSQGLAGRRSYNEQFF	TRA:TGTGTGGTGAGCGAACTCGCCGACTACAAGCTCAGCTTT;TRB:TGTGCCAGCAGCCAGGGACTAGCGGGACGCCGCTCCTACAATGAGCAGTTCTTC	830	1	1
CATTCGCGTGAAAGAG-1-h2-h2	h2	Th	TRA:CAYRSDNAGGTSYGKLTF;TRB:CASSEGHTMNTEAFF	TRA:TGTGCTTATAGGAGTGATAATGCTGGTGGTACTAGCTATGGAAAGCTGACATTT;TRB:TGCGCCAGCAGCGAGGGACATACCATGAACACTGAAGCTTTCTTT	831	1	1
CATTCGCGTGCAACGA-1-h2-h2	h2	MAIT	TRA:CAVMDSNYQLIW;TRB:CASTGALSSYEQYF;TRB:CASSYLPDRGAEAFF	TRA:TGTGCTGTGATGGATAGCAACTATCAGTTAATCTGG;TRB:TGTGCCAGCACGGGGGCCCTTAGCTCCTACGAGCAGTACTTC;TRB:TGTGCCAGCAGTTATCTCCCGGACAGGGGGGCAGAAGCTTTCTTT	832	1	1
CATTCGCGTGCTCTTC-1-h2-h2	h2	CD4_Naive	TRA:CAVKNTGFQKLVF;TRB:CASSPQGTAYNEQFF	TRA:TGTGCTGTGAAGAACACAGGCTTTCAGAAACTTGTATTT;TRB:TGTGCCAGCAGTCCACAGGGGACGGCCTACAATGAGCAGTTCTTC	833	1	1
CATTCGCTCAACTCTT-1-h2-h2	h2	CD8_TE	TRA:CAVRDIPSGAGSYQLTF;TRB:CASSPGPPGGYTF	TRA:TGTGCTGTGAGAGACATCCCTTCTGGGGCTGGGAGTTACCAACTCACTTTC;TRB:TGTGCCAGCAGTCCCGGGCCCCCGGGGGGCTACACCTTC	2	192	>= 3
CATTCGCTCACCGGGT-1-h2-h2	h2	CD4_Naive	TRA:CAASAKESGSGGSNYKLTF;TRB:CASSTTYRGGNYGYTF	TRA:TGTGCAGCAAGCGCGAAGGAGTCTGGTAGTGGAGGTAGCAACTATAAACTGACATTT;TRB:TGTGCCAGCTCAACCACGTACAGGGGTGGTAACTATGGCTACACCTTC	834	1	1
CATTCGCTCTGCTGCT-1-h2-h2	h2	CD8_TE	TRA:CVVSDSSGGGADGLTF;TRB:CASSLGLLTSGRAYNEQFF	TRA:TGTGTTGTGAGTGATAGTTCAGGAGGAGGTGCTGACGGACTCACCTTT;TRB:TGTGCCAGCAGCTTAGGCCTGTTAACTAGCGGGCGAGCATACAATGAGCAGTTCTTC	47	72	>= 3
CCAATCCAGCAATCTC-1-h2-h2	h2	MAIT	TRA:CACMDSNYQLIW;TRB:CSARGKREWEQFF	TRA:TGTGCTTGCATGGATAGCAACTATCAGTTAATCTGG;TRB:TGCAGTGCCAGGGGGAAGCGGGAATGGGAGCAGTTCTTC	835	1	1
CCAATCCAGGAGTCTG-1-h2-h2	h2	CD4_Naive	TRA:CAVEDQAGTALIF;TRB:CASSLAGDRGQETQYF	TRA:TGTGCCGTGGAGGACCAGGCAGGAACTGCTCTGATCTTT;TRB:TGCGCCAGCAGCTTGGCGGGGGATAGGGGCCAAGAGACCCAGTACTTC	836	1	1
CCAATCCAGTTCGCAT-1-h2-h2	h2	MAIT	TRA:CAALDSNYQLIW;TRB:CSAGAGGRDYNEQFF	TRA:TGTGCTGCTCTAGATAGCAACTATCAGTTAATCTGG;TRB:TGCAGTGCTGGGGCCGGAGGGAGGGACTACAATGAGCAGTTCTTC	195	6	>= 3
CCAATCCCATGAACCT-1-h2-h2	h2	Th	TRA:CAVGAGSSNTGKLIF;TRB:CASSRTGRDQPQHF	TRA:TGTGCTGTGGGTGCAGGCTCTAGCAACACAGGCAAACTAATCTTT;TRB:TGTGCCAGCAGCCGGACAGGCCGGGATCAGCCCCAGCATTTT	837	1	1
CCAATCCGTATCACCA-1-h2-h2	h2	CD4_TE	TRA:CGTENTGGFKTIF;TRA:CVVNGDGGATNKLIF;TRB:CASSTYNPSYGSTDTQYF	TRA:TGCGGCACAGAGAATACTGGAGGCTTCAAAACTATCTTT;TRA:TGTGTGGTGAACGGGGATGGTGGTGCTACAAACAAGCTCATCTTT;TRB:TGTGCCAGCAGCACCTATAACCCCTCCTACGGGAGTACAGATACGCAGTATTTT	603	10	>= 3
CCAATCCTCAACACCA-1-h2-h2	h2	Th	TRA:CVADRGSTLGRLYF;TRB:CASIGLAGTYEQYF	TRA:TGTGTTGCCGACAGAGGCTCAACCCTGGGGAGGCTATACTTT;TRB:TGTGCCAGCATAGGTCTAGCGGGAACCTACGAGCAGTACTTC	838	1	1
CCAATCCTCATAGCAC-1-h2-h2	h2	CD4_Naive	TRA:CGADKKGAQKLVF;TRB:CASSPGELADTGELFF	TRA:TGTGGAGCAGACAAGAAGGGAGCCCAGAAGCTGGTATTT;TRB:TGTGCCAGCAGCCCGGGCGAACTTGCCGACACCGGGGAGCTGTTTTTT	839	1	1
CCAATCCTCCAATGGT-1-h2-h2	h2	CD8_TE	TRA:CVVSDSSGGGADGLTF;TRB:CASSLGLLTSGRAYNEQFF	TRA:TGTGTTGTGAGTGATAGTTCAGGAGGAGGTGCTGACGGACTCACCTTT;TRB:TGTGCCAGCAGCTTAGGCCTGTTAACTAGCGGGCGAGCATACAATGAGCAGTTCTTC	47	72	>= 3
CCACCTAAGTACACCT-1-h2-h2	h2	Treg	TRA:CIVRVGRASYFGNEKLTF;TRB:CASSPSWAAGGNTIYF	TRA:TGCATCGTCAGAGTCGGTAGGGCTTCTTACTTTGGAAATGAGAAATTAACCTTT;TRB:TGTGCCAGCAGCCCCTCCTGGGCCGCCGGTGGAAACACCATATATTTT	840	1	1
CCACCTACAACGCACC-1-h2-h2	h2	Treg	TRA:CLVGVGGFKTIF;TRB:CSARRSRDGNNEQFF	TRA:TGCCTCGTGGGCGTTGGAGGCTTCAAAACTATCTTT;TRB:TGCAGTGCTAGACGTTCGAGAGACGGCAACAATGAGCAGTTCTTC	841	1	1
CCACCTACACCAGCAC-1-h2-h2	h2	CD8_TE	TRA:CAVRDIPSGAGSYQLTF;TRB:CASSPGPPGGYTF	TRA:TGTGCTGTGAGAGACATCCCTTCTGGGGCTGGGAGTTACCAACTCACTTTC;TRB:TGTGCCAGCAGTCCCGGGCCCCCGGGGGGCTACACCTTC	2	192	>= 3
CCACCTAGTGTTGGGA-1-h2-h2	h2	Th	TRA:CAVDSNSGYALNF;TRA:CVVNRSNFGNEKLTF;TRB:CAWSGRGSYEQYF	TRA:TGTGCTGTAGACTCAAATTCCGGGTATGCACTCAACTTC;TRA:TGTGTGGTGAACAGGTCTAACTTTGGAAATGAGAAATTAACCTTT;TRB:TGTGCCTGGAGCGGGCGGGGCTCCTACGAGCAGTACTTC	842	1	1
CCACCTAGTTAAAGAC-1-h2-h2	h2	Th	TRA:CAVSRDSGYSTLTF;TRB:CASSHGQGRSNEQFF	TRA:TGTGCTGTGAGTCGGGATTCAGGATACAGCACCCTCACCTTT;TRB:TGTGCCAGCAGCCACGGACAGGGGAGAAGCAATGAGCAGTTCTTC	843	1	1
CCACCTAGTTAGGGTG-1-h2-h2	h2	Th	TRA:CAATASNTGNQFYF;TRB:CASTHPNNSPLHF	TRA:TGTGCGGCCACAGCCTCGAACACCGGTAACCAGTTCTATTTT;TRB:TGTGCCAGCACACACCCAAATAATTCACCCCTCCACTTT	844	1	1
CCACCTAGTTTCCACC-1-h2-h2	h2	CD4_Naive	TRA:CAVRARGNNDMRF;TRB:CASSYSGQGNEQFF	TRA:TGTGCTGTGAGAGCCCGGGGGAACAATGACATGCGCTTT;TRB:TGTGCCAGCAGTTACAGTGGGCAGGGAAATGAGCAGTTCTTC	845	1	1
CCACCTATCAGTCAGT-1-h2-h2	h2	CD8_Naive	TRA:CAFMKSYYGGSQGNLIF;TRB:CASSAAINEQFF	TRA:TGTGCTTTCATGAAGTCCTATTATGGAGGAAGCCAAGGAAATCTCATCTTT;TRB:TGTGCCAGCAGCGCTGCAATCAATGAGCAGTTCTTC	846	1	1
CCACCTATCGTTTAGG-1-h2-h2	h2	CD4_Naive	TRA:CAYRSARGGATNKLIF;TRB:CASSLGGELGTEAFF	TRA:TGTGCTTATAGGAGCGCGCGCGGTGGTGCTACAAACAAGCTCATCTTT;TRB:TGTGCCAGCAGCTTGGGGGGGGAGTTGGGCACTGAAGCTTTCTTT	847	1	1
CCACCTATCTACTTAC-1-h2-h2	h2	Th	TRA:CAVRDRVNYGGSQGNLIF;TRB:CASSQDPAGGTDTQYF	TRA:TGTGCTGTGAGAGACCGTGTAAATTATGGAGGAAGCCAAGGAAATCTCATCTTT;TRB:TGCGCCAGCAGCCAAGATCCAGCGGGGGGCACAGATACGCAGTATTTT	848	1	1
CCACCTATCTGAAAGA-1-h2-h2	h2	Treg	TRA:CAVSGTGRRALTF;TRB:CASTPVGPGGYTF	TRA:TGTGCTGTGAGTGGAACGGGCAGGAGAGCACTTACTTTT;TRB:TGTGCCAGCACCCCGGTGGGGCCCGGGGGCTACACCTTC	849	1	1
CCACGGAAGATCGGGT-1-h2-h2	h2	CD4_Naive	TRA:CALLYSSASKIIF;TRB:CASSPTGDINDYGYTF	TRA:TGTGCTCTCCTGTACAGCAGTGCTTCCAAGATAATCTTT;TRB:TGTGCCAGCTCACCAACGGGGGACATCAACGACTATGGCTACACCTTC	850	1	1
CCACGGAAGCGATATA-1-h2-h2	h2	CD4_Naive	TRA:CLVGGGTTGGFKTIF;TRB:CASWASGPSPSYNEQFF	TRA:TGCCTCGTGGGTGGGGGAACTACTGGAGGCTTCAAAACTATCTTT;TRB:TGTGCCAGCTGGGCTAGCGGTCCTTCACCTTCCTACAATGAGCAGTTCTTC	851	1	1
CCACGGACAAGGCTCC-1-h2-h2	h2	CD8_TE	TRA:CAVRDIPSGAGSYQLTF;TRB:CASSPGPPGGYTF	TRA:TGTGCTGTGAGAGACATCCCTTCTGGGGCTGGGAGTTACCAACTCACTTTC;TRB:TGTGCCAGCAGTCCCGGGCCCCCGGGGGGCTACACCTTC	2	192	>= 3
CCACGGACAGCATGAG-1-h2-h2	h2	CD4_Naive	TRA:CALSDTSRRDDKIIF;TRB:CASSPRMAWMNTEAFF	TRA:TGTGCTCTGAGTGATACCTCGAGGAGAGATGACAAGATCATCTTT;TRB:TGTGCCAGCAGCCCCCGAATGGCCTGGATGAACACTGAAGCTTTCTTT	852	1	1
CCACGGATCAAGGCTT-1-h2-h2	h2	CD8_TE	TRA:CATDAFHSGYALNF;TRB:CASNPPTALPGDTQYF	TRA:TGTGCTACGGACGCGTTCCATTCCGGGTATGCACTCAACTTC;TRB:TGTGCCAGCAACCCCCCGACCGCCCTCCCCGGCGATACGCAGTATTTT	327	11	>= 3
CCACGGATCATCGCTC-1-h2-h2	h2	Th	TRA:CAKFGAGNMLTF;TRB:CASSLGGRAQDTQYF	TRA:TGTGCTAAATTTGGGGCAGGCAACATGCTCACCTTT;TRB:TGTGCCAGCAGTCTCGGCGGGAGGGCCCAAGATACGCAGTATTTT	853	1	1
CCACTACAGGTCGGAT-1-h2-h2	h2	MAIT	TRA:CALDWSSNTGKLIF;TRB:CSATPDRVGSNQPQHF	TRA:TGTGCTCTAGACTGGTCTAGCAACACAGGCAAACTAATCTTT;TRB:TGCAGTGCTACCCCCGACAGGGTGGGTAGCAATCAGCCCCAGCATTTT	854	3	>= 3
CCACTACCACTCTGTC-1-h2-h2	h2	Th	TRA:CAVRVNQAGTALIF;TRB:CASSLGIWEKLFF	TRA:TGTGCTGTGAGAGTTAACCAGGCAGGAACTGCTCTGATCTTT;TRB:TGTGCCAGCAGCTTAGGGATCTGGGAAAAACTGTTTTTT	855	1	1
CCACTACGTTATTCTC-1-h2-h2	h2	CD4_TE	TRA:CAVAESYNTDKLIF;TRB:CASSQITGPDNEQFF	TRA:TGTGCCGTGGCCGAATCTTATAACACCGACAAGCTCATCTTT;TRB:TGCGCCAGCAGCCAAATAACAGGGCCAGACAATGAGCAGTTCTTC	807	2	2
CCACTACTCATGGTCA-1-h2-h2	h2	CD4_Naive	TRA:CVVKGSQGNLIF;TRB:CASSADGNSYNEQFF	TRA:TGTGTGGTGAAAGGAAGCCAAGGAAATCTCATCTTT;TRB:TGCGCCAGCAGCGCAGACGGAAACTCCTACAATGAGCAGTTCTTC	856	1	1
CCACTACTCATTTGGG-1-h2-h2	h2	CD8_Naive	TRA:CVVPPLDTGRRALTF;TRB:CASSHGLASEQYF	TRA:TGTGTGGTGCCCCCGTTGGACACGGGCAGGAGAGCACTTACTTTT;TRB:TGTGCCAGCAGCCACGGACTAGCGAGCGAGCAGTACTTC	857	1	1
CCACTACTCTCCAACC-1-h2-h2	h2	Th	TRA:CAAMSVEYGNKLVF;TRB:CASSLEGRSGNTIYF	TRA:TGTGCAGCAATGTCGGTGGAATATGGAAACAAGCTGGTCTTT;TRB:TGTGCCAGCAGCTTGGAGGGCCGCTCTGGAAACACCATATATTTT	858	1	1
CCACTACTCTCGCATC-1-h2-h2	h2	Th	TRA:CAAPGGQAGTALIF;TRB:CASSLVGQRLNSPLHF	TRA:TGTGCAGCGCCTGGGGGGCAGGCAGGAACTGCTCTGATCTTT;TRB:TGTGCCAGCAGCTTAGTGGGACAGCGACTCAATTCACCCCTCCACTTT	859	2	2
CCAGCGACATGACATC-1-h2-h2	h2	Th	TRA:CAGRSSNTGKLIF;TRB:CASSGLGETQYF	TRA:TGTGCAGGACGCTCTAGCAACACAGGCAAACTAATCTTT;TRB:TGTGCCAGCAGCGGACTAGGAGAGACCCAGTACTTC	860	1	1
CCAGCGATCTAGCACA-1-h2-h2	h2	Th	TRA:CALTNFNKFYF;TRB:CASSQLGNTIYF	TRA:TGTGCTCTGACCAACTTCAACAAATTTTACTTT;TRB:TGCGCCAGCAGCCAACTTGGAAACACCATATATTTT	861	1	1
CCAGCGATCTTGTCAT-1-h2-h2	h2	CD8_Naive	TRA:CAENYGGFKTIF;TRB:CASSPNPRGSSDTQYF	TRA:TGTGCAGAGAACTATGGAGGCTTCAAAACTATCTTT;TRB:TGTGCCAGCAGCCCTAACCCTAGGGGATCATCAGATACGCAGTATTTT	862	1	1
CCATGTCAGTGATCGG-1-h2-h2	h2	MAIT	TRA:CAVMDSNYQLIW;TRB:CSARGSGDTEAFF;TRB:CATIRDNSYEQYF	TRA:TGTGCTGTTATGGATAGCAACTATCAGTTAATCTGG;TRB:TGCAGTGCTAGAGGGTCGGGGGACACTGAAGCTTTCTTT;TRB:TGTGCCACCATCCGGGACAACTCCTACGAGCAGTACTTC	863	1	1
CCATGTCCACATCCGG-1-h2-h2	h2	CD8_TE	TRA:CVVSDSSGGGADGLTF;TRB:CASSLGLLTSGRAYNEQFF	TRA:TGTGTTGTGAGTGATAGTTCAGGAGGAGGTGCTGACGGACTCACCTTT;TRB:TGTGCCAGCAGCTTAGGCCTGTTAACTAGCGGGCGAGCATACAATGAGCAGTTCTTC	47	72	>= 3
CCATGTCCAGATGGCA-1-h2-h2	h2	Th	TRA:CATDANTGGFKTIF;TRB:CASSVGQGGIYGYTF	TRA:TGTGCTACGGACGCGAATACTGGAGGCTTCAAAACTATCTTT;TRB:TGTGCCAGCAGCGTAGGACAGGGGGGGATCTATGGCTACACCTTC	864	1	1
CCATGTCTCTTGTCAT-1-h2-h2	h2	MAIT	TRA:CAVLDSNYQLIW;TRB:CSARGTGDTEAFF	TRA:TGTGCTGTGTTGGATAGCAACTATCAGTTAATCTGG;TRB:TGCAGTGCTAGGGGGACAGGGGACACTGAAGCTTTCTTT	865	1	1
CCATTCGAGCTAGTCT-1-h2-h2	h2	CD4_Naive	TRA:CALNSGTSYGKLTF;TRB:CASSSFSGLGQGLREQYF;TRB:CASSSRGLARNNEQFF	TRA:TGTGCTCTGAATAGCGGTACTAGCTATGGAAAGCTGACATTT;TRB:TGTGCCAGCAGCAGTTTCTCCGGACTGGGACAGGGATTAAGGGAGCAGTACTTC;TRB:TGTGCCAGCAGCTCGCGAGGACTAGCGAGGAACAATGAGCAGTTCTTC	866	1	1
CCATTCGCACATCTTT-1-h2-h2	h2	CD8_Naive	TRA:CAGHLGGATNKLIF;TRB:CASSPQGLLNEQYF	TRA:TGTGCTGGGCACCTTGGTGGTGCTACAAACAAGCTCATCTTT;TRB:TGTGCCAGCAGCCCCCAGGGGCTCCTAAACGAGCAGTACTTC	867	1	1
CCATTCGCACATGGGA-1-h2-h2	h2	Th	TRA:CAPSPDQTGANNLFF;TRA:CAVPPNSGYALNF;TRB:CASSPSTGGDEAFF	TRA:TGTGCTCCTTCCCCCGATCAAACTGGGGCAAACAACCTCTTCTTT;TRA:TGTGCTGTGCCCCCAAATTCCGGGTATGCACTCAACTTC;TRB:TGTGCCAGCAGTCCGTCGACAGGGGGCGATGAAGCTTTCTTT	868	1	1
CCATTCGCAGGGCATA-1-h2-h2	h2	CD8_TE	TRA:CAVRDIPSGAGSYQLTF;TRB:CASSPGPPGGYTF	TRA:TGTGCTGTGAGAGACATCCCTTCTGGGGCTGGGAGTTACCAACTCACTTTC;TRB:TGTGCCAGCAGTCCCGGGCCCCCGGGGGGCTACACCTTC	2	192	>= 3
CCCAATCAGCAGATCG-1-h2-h2	h2	MAIT	TRA:CAVLDSNYQLIW;TRB:CASSDTSGSGIGGELFF	TRA:TGTGCTGTATTGGATAGCAACTATCAGTTAATCTGG;TRB:TGTGCCAGCAGTGACACAAGCGGGAGTGGCATTGGCGGGGAGCTGTTTTTT	34	34	>= 3
CCCAATCAGCTAGTGG-1-h2-h2	h2	Th	TRA:CAAMDSNYQLIW;TRB:CASSVRSGGTDTQYF	TRA:TGTGCTGCTATGGATAGCAACTATCAGTTAATCTGG;TRB:TGTGCCAGCAGTGTCCGGTCTGGGGGCACAGATACGCAGTATTTT	869	2	1
CCCAATCAGTACACCT-1-h2-h2	h2	Th	TRA:CAARFTGNQFYF;TRB:CASSLQTSGRTYF	TRA:TGTGCAGCGCGCTTTACCGGTAACCAGTTCTATTTT;TRB:TGCGCCAGCAGCCTTCAGACTAGCGGGAGAACGTATTTT	870	1	1
CCCAATCTCAGGCAAG-1-h2-h2	h2	CD8_Naive	TRA:CLVVPSGGSYIPTF;TRB:CATSKSGQNYNEQFF	TRA:TGCCTCGTGGTCCCCTCAGGAGGAAGCTACATACCTACATTT;TRB:TGTGCCACCAGCAAATCGGGACAGAACTACAATGAGCAGTTCTTC	871	1	1
CCCAGTTAGCAGCCTC-1-h2-h2	h2	Th	TRA:CAENLSGYSTLTF;TRB:CASSFEGVRRETQYF	TRA:TGTGCAGAGAACTTGTCAGGATACAGCACCCTCACCTTT;TRB:TGTGCCAGCAGCTTCGAGGGGGTTCGGCGGGAGACCCAGTACTTC	872	1	1
CCCAGTTCACCCAGTG-1-h2-h2	h2	CD4_Naive	TRA:CAVRRVTGGGNKLTF;TRB:CASSLIHKGYPNTGELFF	TRA:TGTGCTGTGAGAAGGGTCACGGGAGGAGGAAACAAACTCACCTTT;TRB:TGTGCCAGCAGTTTAATCCACAAGGGCTATCCAAACACCGGGGAGCTGTTTTTT	873	1	1
CCCAGTTCAGATTGCT-1-h2-h2	h2	MAIT	TRA:CVVSDRGSTLGRLYF;TRB:CASSEGTNQETQYF	TRA:TGTGTGGTGAGCGACAGAGGCTCAACCCTGGGGAGGCTATACTTT;TRB:TGTGCCAGCAGTGAGGGGACAAACCAAGAGACCCAGTACTTC	874	1	1
CCCAGTTTCATAACCG-1-h2-h2	h2	CD4_Naive	TRA:CAASYNFNKFYF;TRB:CASSIQGASNQPQHF	TRA:TGTGCAGCAAGTTACAACTTCAACAAATTTTACTTT;TRB:TGTGCCAGCAGTATACAGGGGGCTAGCAATCAGCCCCAGCATTTT	875	1	1
CCCAGTTTCGAACGGA-1-h2-h2	h2	CD4_Naive	TRA:CAMRALSGYALNF;TRB:CASSGTAANYGYTF	TRA:TGTGCAATGAGAGCACTTTCCGGGTATGCACTCAACTTC;TRB:TGTGCCAGCAGCGGGACAGCAGCTAACTATGGCTACACCTTC	876	1	1
CCCAGTTTCTGTCTCG-1-h2-h2	h2	MAIT	TRA:CAVMDSSYKLIF;TRB:CASSEATGTGQETQYF	TRA:TGTGCTGTGATGGATAGCAGCTATAAATTGATCTTC;TRB:TGTGCCAGCAGTGAAGCGACGGGGACAGGACAAGAGACCCAGTACTTC	452	2	2
CCCATACTCCTCATTA-1-h2-h2	h2	CD4_Naive	TRA:CIVRVISGANSKLTF;TRB:CASSTSTDTQYF	TRA:TGCATCGTCAGAGTCATATCTGGAGCCAATAGTAAGCTGACATTT;TRB:TGTGCCAGCAGCACAAGCACAGATACGCAGTATTTT	877	1	1
CCCATACTCGTTTAGG-1-h2-h2	h2	Th	TRA:CAVAAYGNNRLAF;TRB:CASSLVGTGGETQYF	TRA:TGTGCTGTGGCCGCCTATGGGAACAACAGACTCGCTTTT;TRB:TGTGCCAGCAGCTTAGTCGGGACAGGGGGAGAGACCCAGTACTTC	878	1	1
CCCATACTCTTCGAGA-1-h2-h2	h2	Th	TRA:CALLYSSASKIIF;TRB:CASSQDPPGGGNTEAFF	TRA:TGTGCTCTCCTGTACAGCAGTGCTTCCAAGATAATCTTT;TRB:TGTGCCAGCAGCCAAGATCCCCCTGGAGGGGGGAACACTGAAGCTTTCTTT	879	1	1
CCCTCCTAGGACACCA-1-h2-h2	h2	CD4_Naive	TRA:CAVGEANAGNMLTF;TRB:CASSPLDRARAFF	TRA:TGTGCTGTGGGTGAGGCTAATGCAGGCAACATGCTCACCTTT;TRB:TGTGCCAGCTCACCACTGGACAGGGCGAGGGCTTTCTTT	880	1	1
CCCTCCTGTCAACTGT-1-h2-h2	h2	MAIT	TRA:CPERPGGYQKVTF;TRA:CAAMDSNYQLIW;TRB:CSAREAREPSYNEQFF	TRA:TGCCCCGAAAGACCTGGGGGTTACCAGAAAGTTACCTTT;TRA:TGTGCTGCCATGGATAGCAACTATCAGTTAATCTGG;TRB:TGCAGTGCTAGAGAGGCGCGGGAGCCCTCCTACAATGAGCAGTTCTTC	281	7	>= 3
CCCTCCTGTCGCTTCT-1-h2-h2	h2	Th	TRA:CAVQDSTTDKLIF;TRB:CASSPRLAGDNEQFF	TRA:TGTGCTGTGCAGGATTCGACCACCGACAAGCTCATCTTT;TRB:TGTGCTAGCAGCCCCAGACTAGCGGGAGACAATGAGCAGTTCTTC	881	1	1
CCCTCCTTCAACACTG-1-h2-h2	h2	CD8_TE	TRA:CAVRDIPSGAGSYQLTF;TRB:CASSPGPPGGYTF	TRA:TGTGCTGTGAGAGACATCCCTTCTGGGGCTGGGAGTTACCAACTCACTTTC;TRB:TGTGCCAGCAGTCCCGGGCCCCCGGGGGGCTACACCTTC	2	192	>= 3
CCCTCCTTCCCTTGCA-1-h2-h2	h2	CD8_TE	TRA:CILRASSGGSNYKLTF;TRB:CASSLSPSGSHEQYF	TRA:TGCATCCTGAGAGCCTCTAGTGGAGGTAGCAACTATAAACTGACATTT;TRB:TGTGCCAGCAGCTTAAGCCCTAGCGGGAGCCACGAGCAGTACTTC	177	24	>= 3
CCGGGATCAAGCCGCT-1-h2-h2	h2	CD8_Naive	TRA:CAVSNYGGSQGNLIF;TRB:CASSLAGGREQYF	TRA:TGTGCTGTCTCCAATTATGGAGGAAGCCAAGGAAATCTCATCTTT;TRB:TGTGCCAGTAGCCTAGCGGGAGGGCGAGAGCAGTACTTC	882	1	1
CCGGGATCAGAAGCAC-1-h2-h2	h2	Th	TRA:CAALQSGSEKLVF;TRB:CASSSDRPHGGTEAFF	TRA:TGTGCTGCCCTCCAGAGCGGATCTGAAAAGCTGGTCTTT;TRB:TGCGCCAGCAGCTCGGACCGACCGCACGGTGGGACTGAAGCTTTCTTT	883	1	1
CCGGGATTCTTCTGGC-1-h2-h2	h2	CD4_Naive	TRA:CAVSSTGAGNMLTF;TRB:CASSPQGPGANVLTF	TRA:TGTGCTGTGAGTTCGACCGGAGCAGGCAACATGCTCACCTTT;TRB:TGCGCCAGCAGCCCTCAGGGGCCTGGGGCCAACGTCCTGACTTTC	884	1	1
CCGGTAGAGGCTATCT-1-h2-h2	h2	CD4_Naive	TRA:CIVSTGGGNKLTF;TRB:CSAASGLAGSDTQYF	TRA:TGCATCGTCAGCACGGGAGGAGGAAACAAACTCACCTTT;TRB:TGCAGTGCAGCCTCGGGACTAGCGGGATCGGATACGCAGTATTTT	885	1	1
CCGGTAGGTACTCAAC-1-h2-h2	h2	CD8_TE	TRA:CVVSDSSGGGADGLTF;TRB:CASSLGLLTSGRAYNEQFF	TRA:TGTGTTGTGAGTGATAGTTCAGGAGGAGGTGCTGACGGACTCACCTTT;TRB:TGTGCCAGCAGCTTAGGCCTGTTAACTAGCGGGCGAGCATACAATGAGCAGTTCTTC	47	72	>= 3
CCGGTAGGTGATGATA-1-h2-h2	h2	CD4_Naive	TRA:CAMREAFDTGKLIF;TRB:CASSLVTSYEAFF	TRA:TGTGCAATGAGAGAGGCCTTTGACACAGGCAAACTAATCTTT;TRB:TGTGCCAGCAGCTTAGTGACATCTTATGAAGCTTTCTTT	886	1	1
CCGGTAGTCCGTAGGC-1-h2-h2	h2	CD4_Naive	TRA:CAVMGQGGKLIF;TRB:CSARDPSGSPYNEQFF	TRA:TGTGCTGTGATGGGCCAGGGAGGAAAGCTTATCTTC;TRB:TGCAGTGCTAGAGATCCTAGCGGGTCCCCCTACAATGAGCAGTTCTTC	887	1	1
CCGGTAGTCCGTAGTA-1-h2-h2	h2	CD4_Naive	TRA:CAGLGGATNKLIF;TRB:CASSLGAGWRETQYF	TRA:TGTGCAGGTCTCGGTGGTGCTACAAACAAGCTCATCTTT;TRB:TGCGCCAGCAGCTTGGGGGCGGGTTGGAGAGAGACCCAGTACTTC	888	2	2
CCGGTAGTCTCAAGTG-1-h2-h2	h2	CD4_Naive	TRA:CATCLDSNYQLIW;TRB:CASSQQGTSFTGELFF	TRA:TGTGCTACCTGTTTGGATAGCAACTATCAGTTAATCTGG;TRB:TGCGCCAGCAGCCAACAGGGGACTAGCTTCACCGGGGAGCTGTTTTTT	889	1	1
CCGTACTAGGACCACA-1-h2-h2	h2	Th	TRA:CAVRSWETSGSRLTF;TRB:CASSYLTERNTEAFF	TRA:TGTGCTGTCCGTAGTTGGGAAACCAGTGGCTCTAGGTTGACCTTT;TRB:TGTGCCAGCAGTTACTTAACGGAGAGGAACACTGAAGCTTTCTTT	890	1	1
CCGTACTAGGGTTCCC-1-h2-h2	h2	Th	TRA:CATGFDNNARLMF;TRB:CASSLDRGWTGGYEQYF	TRA:TGTGCTACGGGCTTCGATAACAATGCCAGACTCATGTTT;TRB:TGTGCCAGCAGCTTAGATCGGGGCTGGACCGGCGGCTACGAGCAGTACTTC	891	1	1
CCGTACTCATGCGCAC-1-h2-h2	h2	CD4_Naive	TRA:CAESMDNQGGKLIF;TRB:CAISERDRGQQQYF	TRA:TGTGCAGAGAGTATGGATAACCAGGGAGGAAAGCTTATCTTC;TRB:TGTGCCATCAGTGAACGGGACAGGGGGCAGCAGCAGTACTTC	892	1	1
CCGTACTGTACGCACC-1-h2-h2	h2	CD8_TE	TRA:CVVSDSSGGGADGLTF;TRB:CASSLGLLTSGRAYNEQFF	TRA:TGTGTTGTGAGTGATAGTTCAGGAGGAGGTGCTGACGGACTCACCTTT;TRB:TGTGCCAGCAGCTTAGGCCTGTTAACTAGCGGGCGAGCATACAATGAGCAGTTCTTC	47	72	>= 3
CCGTACTGTCTAGGTT-1-h2-h2	h2	Th	TRA:CAVSEKDTGRRALTF;TRB:CASSQQRGGTSGRAQRYNEQFF	TRA:TGTGCTGTGAGTGAGAAGGACACGGGCAGGAGAGCACTTACTTTT;TRB:TGTGCCAGCAGCCAACAAAGGGGCGGGACTAGCGGGAGGGCCCAAAGATACAATGAGCAGTTCTTC	893	1	1
CCGTGGAAGGTTCCTA-1-h2-h2	h2	CD8_TE	TRA:CAMREPYSGGGADGLTF;TRB:CASGSLRPGTGRVDTQYF	TRA:TGTGCAATGAGAGAGCCTTATTCAGGAGGAGGTGCTGACGGACTCACCTTT;TRB:TGTGCTAGTGGTTCCCTACGCCCCGGGACAGGGAGGGTAGATACGCAGTATTTT	15	9	>= 3
CCGTGGAAGTGAATTG-1-h2-h2	h2	CD8_EM	TRA:CAASLGYGGSQGNLIF;TRB:CASSLITYNEQFF	TRA:TGTGCAGCGTCCTTAGGATATGGAGGAAGCCAAGGAAATCTCATCTTT;TRB:TGTGCCAGCAGCTTAATAACTTACAATGAGCAGTTCTTC	633	6	>= 3
CCGTGGACAGGGCATA-1-h2-h2	h2	Th	TRA:CAVEDNDKLIF;TRB:CASSHPPGGPETQYF	TRA:TGTGCTGTGGAGGATAACGACAAGCTCATCTTT;TRB:TGTGCCAGCAGCCACCCACCGGGAGGGCCTGAGACCCAGTACTTC	894	1	1
CCGTGGAGTAAGTAGT-1-h2-h2	h2	CD8_TE	TRA:CVVSDSSGGGADGLTF;TRB:CASSLGLLTSGRAYNEQFF	TRA:TGTGTTGTGAGTGATAGTTCAGGAGGAGGTGCTGACGGACTCACCTTT;TRB:TGTGCCAGCAGCTTAGGCCTGTTAACTAGCGGGCGAGCATACAATGAGCAGTTCTTC	47	72	>= 3
CCGTGGAGTAGTACCT-1-h2-h2	h2	CD8_Naive	TRA:CATPENTDKLIF;TRB:CASTPLGGWNTEAFF	TRA:TGTGCTACGCCCGAGAACACCGACAAGCTCATCTTT;TRB:TGTGCCAGTACCCCCCTAGGGGGCTGGAACACTGAAGCTTTCTTT	895	1	1
CCGTGGAGTTAAGGGC-1-h2-h2	h2	CD4_Naive	TRA:CALSDLYGGSQGNLIF;TRB:CASSLSGSLAYNEQFF	TRA:TGTGCTCTGAGTGATCTTTATGGAGGAAGCCAAGGAAATCTCATCTTT;TRB:TGTGCCAGCAGCTTAAGCGGCAGCCTAGCCTACAATGAGCAGTTCTTC	896	1	1
CCGTGGAGTTCCATGA-1-h2-h2	h2	CD8_Naive	TRA:CVVRYRYSSASKIIF;TRB:CASSLKDFSRFSTDTQYF	TRA:TGTGTGGTGAGGTACCGCTACAGCAGTGCTTCCAAGATAATCTTT;TRB:TGTGCCAGCAGCTTAAAGGACTTTTCAAGGTTCAGCACAGATACGCAGTATTTT	897	1	1
CCGTGGATCCGATATG-1-h2-h2	h2	MAIT	TRA:CAAMDSNYQLIW;TRB:CSAREGREVHEQYF	TRA:TGTGCTGCCATGGATAGCAACTATCAGTTAATCTGG;TRB:TGCAGTGCTAGAGAGGGCAGGGAAGTTCACGAGCAGTACTTC	898	1	1
CCGTGGATCGCCAAAT-1-h2-h2	h2	CD4_Naive	TRA:CAASIRVTGGGNKLTF;TRB:CASSIHAVLAGGNEQFF	TRA:TGTGCAGCAAGTATTAGGGTCACGGGAGGAGGAAACAAACTCACCTTT;TRB:TGTGCCAGTAGTATTCACGCGGTACTAGCGGGGGGCAATGAGCAGTTCTTC	899	1	1
CCGTTCAAGAAACGCC-1-h2-h2	h2	Th	TRA:CIVRLQGAQKLVF;TRB:CASITIAGRRNEQFF	TRA:TGCATCGTCAGACTTCAGGGAGCCCAGAAGCTGGTATTT;TRB:TGTGCCAGCATCACGATAGCGGGTCGTCGGAATGAGCAGTTCTTC	900	1	1
CCGTTCACACTGCCAG-1-h2-h2	h2	CD8_Naive	TRA:CAPTNTGNQFYF;TRA:CAVGLSGNTPLVF;TRB:CASSFKREVNEQFF	TRA:TGTGCTCCCACGAACACCGGTAACCAGTTCTATTTT;TRA:TGTGCTGTGGGACTTTCAGGAAACACACCTCTTGTCTTT;TRB:TGTGCCAGCAGCTTTAAGCGGGAGGTTAATGAGCAGTTCTTC	901	1	1
CCGTTCACAGCTCGAC-1-h2-h2	h2	CD8_Naive	TRA:CAMREFSDYKLSF;TRB:CASSETSASSYNEQFF	TRA:TGTGCAATGAGAGAGTTTAGCGACTACAAGCTCAGCTTT;TRB:TGCGCCAGCAGCGAGACTAGCGCTAGCTCCTACAATGAGCAGTTCTTC	902	1	1
CCGTTCAGTAGCTAAA-1-h2-h2	h2	CD8_TE	TRA:CVVSDSSGGGADGLTF;TRB:CASSLGLLTSGRAYNEQFF	TRA:TGTGTTGTGAGTGATAGTTCAGGAGGAGGTGCTGACGGACTCACCTTT;TRB:TGTGCCAGCAGCTTAGGCCTGTTAACTAGCGGGCGAGCATACAATGAGCAGTTCTTC	47	72	>= 3
CCGTTCAGTTTGTGTG-1-h2-h2	h2	CD8_TE	TRA:CAVRDIPSGAGSYQLTF;TRB:CASSPGPPGGYTF	TRA:TGTGCTGTGAGAGACATCCCTTCTGGGGCTGGGAGTTACCAACTCACTTTC;TRB:TGTGCCAGCAGTCCCGGGCCCCCGGGGGGCTACACCTTC	2	192	>= 3
CCTAAAGAGTTAAGTG-1-h2-h2	h2	CD4_Naive	TRA:CAVQATDSWGKLQF;TRA:CVVNMNNYGQNFVF;TRB:CASSLEGLAGGRETQYF	TRA:TGTGCTGTGCAGGCAACTGACAGCTGGGGGAAATTGCAGTTT;TRA:TGTGTGGTGAACATGAATAACTATGGTCAGAATTTTGTCTTT;TRB:TGTGCCAGCAGCTTAGAGGGACTAGCGGGAGGGCGAGAGACCCAGTACTTC	903	1	1
CCTAAAGCAGCTTCGG-1-h2-h2	h2	CD8_Naive	TRA:CAADMDTGRRALTF;TRB:CSAETGVSTNEKLFF	TRA:TGTGCTGCGGACATGGACACGGGCAGGAGAGCACTTACTTTT;TRB:TGCAGTGCTGAAACAGGGGTTTCAACTAATGAAAAACTGTTTTTT	904	1	1
CCTAAAGGTAGCTAAA-1-h2-h2	h2	Th	TRA:CVVNNKPGYSTLTF;TRB:CASSFEDRPYYGYTF	TRA:TGTGTGGTGAACAATAAGCCGGGATACAGCACCCTCACCTTT;TRB:TGTGCCAGCAGTTTCGAGGACAGGCCCTACTATGGCTACACCTTC	905	1	1
CCTAAAGGTTTCCACC-1-h2-h2	h2	Th	TRA:CAVRDNNAGNMLTF;TRB:CASSQRQASSYNSPLHF	TRA:TGTGCTGTGAGAGATAATAATGCAGGCAACATGCTCACCTTT;TRB:TGCGCCAGCAGCCAAAGACAGGCGTCCTCCTATAATTCACCCCTCCACTTT	906	1	1
CCTAAAGTCACTTATC-1-h2-h2	h2	CD8_Naive	TRA:CAWRNAGNNRKLIW;TRA:CAVSGDMRF;TRB:CASSQVDGISGNTIYF	TRA:TGTGCGTGGAGGAATGCTGGCAACAACCGTAAGCTGATTTGG;TRA:TGTGCTGTGAGTGGTGACATGCGCTTT;TRB:TGTGCCAGCAGCCAAGTGGACGGTATCTCTGGAAACACCATATATTTT	907	1	1
CCTACACAGAACAACT-1-h2-h2	h2	Th	TRA:CAAHPDKIIF;TRB:CASSSRGRGHGYTF	TRA:TGTGCAGCTCACCCTGACAAGATCATCTTT;TRB:TGTGCCAGCAGCTCACGGGGCAGGGGGCATGGCTACACCTTC	908	1	1
CCTACACAGGTGTGGT-1-h2-h2	h2	CD8_TE	TRA:CAVRDIPSGAGSYQLTF;TRB:CASSPGPPGGYTF	TRA:TGTGCTGTGAGAGACATCCCTTCTGGGGCTGGGAGTTACCAACTCACTTTC;TRB:TGTGCCAGCAGTCCCGGGCCCCCGGGGGGCTACACCTTC	2	192	>= 3
CCTACACCAGTCGATT-1-h2-h2	h2	Treg	TRA:CALRDTGRRALTF;TRB:CASSFRGLAGASDETQYF	TRA:TGTGCTCTTAGGGACACGGGCAGGAGAGCACTTACTTTT;TRB:TGTGCCAGCAGTTTTCGGGGACTAGCGGGAGCGAGTGACGAGACCCAGTACTTC	909	1	1
CCTACACCATGAAGTA-1-h2-h2	h2	CD4_Naive	TRA:CAFITSEKLVF;TRB:CASSSPSVGRNEKLFF	TRA:TGTGCTTTCATCACTTCTGAAAAGCTGGTCTTT;TRB:TGTGCCAGCAGTTCCCCATCAGTGGGGCGTAATGAAAAACTGTTTTTT	910	1	1
CCTACACGTGCAACGA-1-h2-h2	h2	CD8_EM	TRA:CAVSDLGYNKLIF;TRB:CASSDSRTTYNEQFF	TRA:TGTGCTGTGAGTGATCTAGGGTACAATAAGCTGATTTTT;TRB:TGTGCCAGCAGTGATTCCAGGACTACCTACAATGAGCAGTTCTTC	911	2	2
CCTACACGTTGCGTTA-1-h2-h2	h2	Th	TRA:CATYAAGNKLTF;TRB:CASSQEGGTDTQYF	TRA:TGTGCTACCTACGCTGCAGGCAACAAGCTAACTTTT;TRB:TGCGCCAGCAGCCAAGAGGGCGGCACAGATACGCAGTATTTT	912	1	1
CCTACACTCCACGACG-1-h2-h2	h2	CD8_Naive	TRA:CAGLDRGSTLGRLYF;TRA:CVVKTSYDKVIF;TRB:CASRPWTGDNYEQYF	TRA:TGTGCCGGGCTAGACAGAGGCTCAACCCTGGGGAGGCTATACTTT;TRA:TGTGTGGTGAAAACCTCCTACGACAAGGTGATATTT;TRB:TGTGCCAGCAGACCTTGGACAGGGGATAACTACGAGCAGTACTTC	913	1	1
CCTACACTCGTTACAG-1-h2-h2	h2	CD4_Naive	TRA:CAVANQAGTALIF;TRB:CASSQDAGGQSSYNEQFF	TRA:TGTGCAGTCGCCAACCAGGCAGGAACTGCTCTGATCTTT;TRB:TGTGCCAGCAGCCAAGACGCGGGAGGGCAGAGCTCCTACAATGAGCAGTTCTTC	914	1	1
CCTACCAAGAAGGACA-1-h2-h2	h2	CD8_Naive	TRA:CVVNSGGGGNKLTF;TRB:CSARDLTGRPYEQYF	TRA:TGTGTGGTGAACTCAGGGGGAGGAGGAAACAAACTCACCTTT;TRB:TGCAGTGCTAGAGATTTGACAGGGCGACCCTACGAGCAGTACTTC	915	1	1
CCTACCAAGAGAGCTC-1-h2-h2	h2	MAIT	TRA:CAVRNSNYQLIW;TRB:CASSQGSSTSGANVLTF	TRA:TGTGCTGTGAGGAATAGCAACTATCAGTTAATCTGG;TRB:TGCGCCAGCAGCCAAGGGAGTAGCACCTCTGGGGCCAACGTCCTGACTTTC	916	1	1
CCTACCACATCATCCC-1-h2-h2	h2	CD8_EM	TRA:CAVRALMNTGFQKLVF;TRB:CASSISGVSYEQYF	TRA:TGTGCTGTGAGAGCTTTGATGAACACAGGCTTTCAGAAACTTGTATTT;TRB:TGTGCCAGCAGTATTAGCGGGGTCTCCTACGAGCAGTACTTC	917	1	1
CCTACCAGTATAGTAG-1-h2-h2	h2	Th	TRA:CVVIPNAGGTSYGKLTF;TRB:CASSLRSSGSGNIQYF	TRA:TGTGTGGTGATCCCTAATGCTGGTGGTACTAGCTATGGAAAGCTGACATTT;TRB:TGTGCCAGCAGCTTACGGTCTAGCGGGAGTGGGAACATTCAGTACTTC	918	1	1
CCTACCAGTCGAGATG-1-h2-h2	h2	CD4_Naive	TRA:CAVGARGTYKYIF;TRB:CASSYSSGGAETQYF	TRA:TGTGCTGTGGGTGCACGGGGAACCTACAAATACATCTTT;TRB:TGTGCCAGCAGTTACTCTTCAGGGGGCGCAGAGACCCAGTACTTC	919	1	1
CCTACCATCATCATTC-1-h2-h2	h2	CD4_Naive	TRA:CAGNFGNEKLTF;TRB:CASSLDMGLGTRGYTF	TRA:TGTGCAGGGAACTTTGGAAATGAGAAATTAACCTTT;TRB:TGTGCCAGCAGCTTAGACATGGGGTTGGGGACACGGGGCTACACCTTC	920	1	1
CCTACCATCTTAGCCC-1-h2-h2	h2	Th	TRA:CAGLGGATNKLIF;TRB:CASSLGAGWRETQYF	TRA:TGTGCAGGTCTCGGTGGTGCTACAAACAAGCTCATCTTT;TRB:TGCGCCAGCAGCTTGGGGGCGGGTTGGAGAGAGACCCAGTACTTC	888	2	2
CCTAGCTAGGATGCGT-1-h2-h2	h2	CD8_TE	TRA:CAVRDIPSGAGSYQLTF;TRB:CASSPGPPGGYTF	TRA:TGTGCTGTGAGAGACATCCCTTCTGGGGCTGGGAGTTACCAACTCACTTTC;TRB:TGTGCCAGCAGTCCCGGGCCCCCGGGGGGCTACACCTTC	2	192	>= 3
CCTAGCTAGGTGATTA-1-h2-h2	h2	CD4_Naive	TRA:CALRGGGNKLTF;TRB:CASSSTSGSYNEQFF	TRA:TGTGCTCTAAGGGGAGGAGGAAACAAACTCACCTTT;TRB:TGTGCCAGCTCCTCGACTAGCGGGTCGTACAATGAGCAGTTCTTC	921	2	1
CCTAGCTCAAGGACAC-1-h2-h2	h2	CD8_EM	TRA:CLVGPNAGNMLTF;TRB:CASSPGTGGGYGYTF	TRA:TGCCTCGTGGGTCCCAATGCAGGCAACATGCTCACCTTT;TRB:TGTGCCAGCAGTCCGGGGACAGGGGGCGGCTATGGCTACACCTTC	922	1	1
CCTAGCTCACCTCGTT-1-h2-h2	h2	CD8_TE	TRA:CAASPSGGGADGLTF;TRB:CASSLATDRGLNEQYF	TRA:TGTGCAGCAAGCCCCTCAGGAGGAGGTGCTGACGGACTCACCTTT;TRB:TGTGCCAGCAGCTTGGCGACGGACAGGGGGCTCAACGAGCAGTACTTC	923	1	1
CCTAGCTCATGATCCA-1-h2-h2	h2	CD4_Naive	TRA:CALRGGGATNKLIF;TRB:CAWSKWEGRNEQFF	TRA:TGTGCTCTGAGGGGTGGTGGTGCTACAAACAAGCTCATCTTT;TRB:TGTGCCTGGAGTAAGTGGGAGGGACGCAATGAGCAGTTCTTC	924	1	1
CCTAGCTGTACAGCAG-1-h2-h2	h2	MAIT	TRA:CAGVDSNYQLIW;TRB:CASKLRLAGSYEQYF	TRA:TGTGCTGGTGTGGATAGCAACTATCAGTTAATCTGG;TRB:TGTGCCAGCAAACTCAGACTAGCGGGAAGCTACGAGCAGTACTTC	925	1	1
CCTAGCTTCGTTGACA-1-h2-h2	h2	CD8_EM	TRA:CGCSNDYKLSF;TRB:CASSDTSLSGANVLTF	TRA:TGTGGTTGTTCTAACGACTACAAGCTCAGCTTT;TRB:TGTGCCAGCAGCGACACATCCCTCTCTGGGGCCAACGTCCTGACTTTC	926	1	1
CCTATTACAAGACGTG-1-h2-h2	h2	CD8_EM	TRA:CVVSDSSGGGADGLTF;TRB:CASSLGLLTSGRAYNEQFF	TRA:TGTGTTGTGAGTGATAGTTCAGGAGGAGGTGCTGACGGACTCACCTTT;TRB:TGTGCCAGCAGCTTAGGCCTGTTAACTAGCGGGCGAGCATACAATGAGCAGTTCTTC	47	72	>= 3
CCTATTACAATTGCTG-1-h2-h2	h2	CD8_TE	TRA:CAVRDIPSGAGSYQLTF;TRB:CASSPGPPGGYTF	TRA:TGTGCTGTGAGAGACATCCCTTCTGGGGCTGGGAGTTACCAACTCACTTTC;TRB:TGTGCCAGCAGTCCCGGGCCCCCGGGGGGCTACACCTTC	2	192	>= 3
CCTATTAGTGCTAGCC-1-h2-h2	h2	CD4_Naive	TRA:CAVRGPNSGYALNF;TRB:CASSQLWDSNEKLFF	TRA:TGTGCTGTGAGAGGCCCAAATTCCGGGTATGCACTCAACTTC;TRB:TGTGCCAGCAGTCAACTATGGGACAGTAATGAAAAACTGTTTTTT	927	1	1
CCTATTAGTTGTCTTT-1-h2-h2	h2	CD8_TE	TRA:CVVSDSSGGGADGLTF;TRB:CASSLGLLTSGRAYNEQFF	TRA:TGTGTTGTGAGTGATAGTTCAGGAGGAGGTGCTGACGGACTCACCTTT;TRB:TGTGCCAGCAGCTTAGGCCTGTTAACTAGCGGGCGAGCATACAATGAGCAGTTCTTC	47	72	>= 3
CCTATTATCGTTTAGG-1-h2-h2	h2	CD8_TE	TRA:CAVRDIPSGAGSYQLTF;TRB:CASSPGPPGGYTF	TRA:TGTGCTGTGAGAGACATCCCTTCTGGGGCTGGGAGTTACCAACTCACTTTC;TRB:TGTGCCAGCAGTCCCGGGCCCCCGGGGGGCTACACCTTC	2	192	>= 3
CCTCAGTCAGCCTATA-1-h2-h2	h2	CD4_Naive	TRA:CAVSKYSSASKIIF;TRB:CASSLPGAGDVQPQHF	TRA:TGTGCTGTGAGTAAGTACAGCAGTGCTTCCAAGATAATCTTT;TRB:TGTGCCAGCAGCCTCCCCGGGGCAGGGGACGTTCAGCCCCAGCATTTT	928	1	1
CCTCAGTCAGGATTGG-1-h2-h2	h2	MAIT	TRA:CAVRDSNYQLIW;TRB:CSAEPGNTEAFF	TRA:TGTGCTGTGAGAGATAGCAACTATCAGTTAATCTGG;TRB:TGCAGCGCTGAACCAGGGAACACTGAAGCTTTCTTT	929	4	>= 3
CCTCAGTGTCGAACAG-1-h2-h2	h2	CD8_Naive	TRA:CLVGRVEYNTDKLIF;TRA:CAVLDSGGYQKVTF;TRB:CASTSRGRDQYEQYF	TRA:TGCCTCGTGGGGAGGGTAGAGTATAACACCGACAAGCTCATCTTT;TRA:TGTGCCGTTCTCGATTCTGGGGGTTACCAGAAAGTTACCTTT;TRB:TGCGCCAGCACAAGCAGGGGACGGGATCAATACGAGCAGTACTTC	930	1	1
CCTCAGTGTGAGGGAG-1-h2-h2	h2	CD4_Naive	TRA:CAASDLSSNTGKLIF;TRB:CASSLWGSSSYEQYF	TRA:TGTGCAGCAAGCGATTTATCTAGCAACACAGGCAAACTAATCTTT;TRB:TGTGCCAGCAGTTTATGGGGGAGTAGCTCCTACGAGCAGTACTTC	931	1	1
CCTCAGTGTTAGGGTG-1-h2-h2	h2	CD8_Naive	TRA:CLVGDHGNGNFNKFYF;TRB:CATDVADSATNEKLFF;TRB:CASRPGDLSYEQYF	TRA:TGCCTCGTGGGTGACCACGGGAATGGCAACTTCAACAAATTTTACTTT;TRB:TGTGCCACAGACGTCGCCGACAGCGCAACTAATGAAAAACTGTTTTTT;TRB:TGTGCCAGCAGGCCTGGTGACCTCTCCTACGAGCAGTACTTC	932	1	1
CCTCAGTTCAACACAC-1-h2-h2	h2	Th	TRA:CAGTNFGNEKLTF;TRB:CSASDRDRHYGYTF	TRA:TGTGCTGGTACTAACTTTGGAAATGAGAAATTAACCTTT;TRB:TGCAGTGCTAGTGACCGGGACAGGCATTATGGCTACACCTTC	933	1	1
CCTCAGTTCATCGATG-1-h2-h2	h2	CD8_Naive	TRA:CAPYNYGQNFVF;TRB:CASSFSLGGEKTQYF	TRA:TGTGCTCCCTATAACTATGGTCAGAATTTTGTCTTT;TRB:TGTGCCAGCAGTTTCTCGTTAGGGGGGGAAAAGACCCAGTACTTC	934	1	1
CCTCAGTTCGCCAAAT-1-h2-h2	h2	Th	TRA:CALGNTGFQKLVF;TRB:CASSQRTGGSGNTIYF	TRA:TGTGCTCTAGGGAACACAGGCTTTCAGAAACTTGTATTT;TRB:TGTGCCAGCAGCCAACGTACAGGGGGCTCTGGAAACACCATATATTTT	935	1	1
CCTCTGATCCGTAGTA-1-h2-h2	h2	Th	TRA:CAVEENAGGTSYGKLTF;TRB:CASSRTVSYEQYF	TRA:TGTGCTGTGGAGGAAAATGCTGGTGGTACTAGCTATGGAAAGCTGACATTT;TRB:TGTGCCAGTAGCAGGACAGTCTCCTACGAGCAGTACTTC	936	1	1
CCTCTGATCGGCTTGG-1-h2-h2	h2	CD4_Naive	TRA:CALDNHFGLVDYGNNRLAF;TRA:CAVGAQSGNTPLVF;TRB:CASSLEGGYEQYF	TRA:TGTGCTCTAGACAACCACTTCGGGCTGGTGGACTATGGGAACAACAGACTCGCTTTT;TRA:TGTGCTGTGGGTGCGCAATCAGGAAACACACCTCTTGTCTTT;TRB:TGTGCCAGCAGTTTGGAGGGAGGTTACGAGCAGTACTTC	937	1	1
CCTTACGCAAAGGTGC-1-h2-h2	h2	CD4_Naive	TRA:CAPSNTGKLIF;TRB:CSASPASGRPSYEQYF	TRA:TGTGCCCCAAGCAACACAGGCAAACTAATCTTT;TRB:TGCAGTGCTAGTCCTGCTAGCGGGAGGCCCTCCTACGAGCAGTACTTC	938	1	1
CCTTACGCAGTTTACG-1-h2-h2	h2	Th	TRA:CAAAPTGGATNKLIF;TRB:CASTVKNSGSRYEQYF;TRB:CASSLRTGGYGYTF	TRA:TGTGCTGCCGCACCGACTGGTGGTGCTACAAACAAGCTCATCTTT;TRB:TGTGCCAGCACCGTTAAGAATAGCGGGAGCAGGTACGAGCAGTACTTC;TRB:TGTGCCAGCAGCCTCAGGACAGGGGGCTATGGCTACACCTTC	939	1	1
CCTTACGGTGACGCCT-1-h2-h2	h2	CD4_Naive	TRA:CAVGVGDYKLSF;TRB:CASSQTAGQPQHF	TRA:TGTGCTGTGGGTGTAGGCGACTACAAGCTCAGCTTT;TRB:TGTGCCAGCAGCCAAACCGCGGGCCAGCCCCAGCATTTT	940	1	1
CCTTACGTCAGAGACG-1-h2-h2	h2	CD4_Naive	TRA:CAPTSGNTPLVF;TRB:CASSQGLAGNIRKFF	TRA:TGTGCCCCCACTTCAGGAAACACACCTCTTGTCTTT;TRB:TGTGCCAGCAGCCAAGGACTAGCGGGAAACATAAGAAAGTTCTTC	941	1	1
CCTTACGTCCATGCTC-1-h2-h2	h2	CD8_Naive	TRA:CAVTSGTYKYIF;TRB:CAWSPIDTGTGNHEQYF	TRA:TGTGCTGTGACCTCAGGAACCTACAAATACATCTTT;TRB:TGTGCCTGGAGCCCCATAGATACCGGGACAGGGAACCACGAGCAGTACTTC	942	1	1
CCTTCCCCAACTGCGC-1-h2-h2	h2	MAIT	TRA:CAVRVLTGGFKTIF;TRB:CASSYGSGSPETQYF	TRA:TGCGCTGTGAGAGTCCTTACTGGAGGCTTCAAAACTATCTTT;TRB:TGTGCCAGCAGTTACGGTAGCGGGAGCCCAGAGACCCAGTACTTC	943	2	2
CCTTCCCCACATAACC-1-h2-h2	h2	CD4_Naive	TRA:CLVVNRDDKIIF;TRB:CASSERMVGPQQQYF	TRA:TGCCTCGTGGTGAACAGAGATGACAAGATCATCTTT;TRB:TGTGCCAGCAGTGAACGGATGGTGGGGCCCCAACAGCAGTACTTC	944	1	1
CCTTCCCCACCGTTGG-1-h2-h2	h2	Th	TRA:CAERTSGTYKYIF;TRA:CAGRGNNFNKFYF;TRB:CASSQTNSYEQYF	TRA:TGTGCAGAGAGAACCTCAGGAACCTACAAATACATCTTT;TRA:TGTGCAGGAAGGGGGAACAACTTCAACAAATTTTACTTT;TRB:TGTGCCAGCAGCCAAACTAACTCCTACGAGCAGTACTTC	945	1	1
CCTTCCCTCAACGCTA-1-h2-h2	h2	CD8_TE	TRA:CAVRDIPSGAGSYQLTF;TRB:CASSPGPPGGYTF	TRA:TGTGCTGTGAGAGACATCCCTTCTGGGGCTGGGAGTTACCAACTCACTTTC;TRB:TGTGCCAGCAGTCCCGGGCCCCCGGGGGGCTACACCTTC	2	192	>= 3
CCTTCGACAAGAGTCG-1-h2-h2	h2	CD8_TE	TRA:CAVRDIPSGAGSYQLTF;TRB:CASSPGPPGGYTF	TRA:TGTGCTGTGAGAGACATCCCTTCTGGGGCTGGGAGTTACCAACTCACTTTC;TRB:TGTGCCAGCAGTCCCGGGCCCCCGGGGGGCTACACCTTC	2	192	>= 3
CCTTCGACAAGGTGTG-1-h2-h2	h2	Th	TRA:CAARSPGYSSASKIIF;TRB:CASSESTWGDTQYF	TRA:TGTGCAGCAAGATCTCCGGGGTACAGCAGTGCTTCCAAGATAATCTTT;TRB:TGCGCCAGCAGTGAGTCGACTTGGGGAGATACGCAGTATTTT	946	1	1
CCTTCGACACAGGCCT-1-h2-h2	h2	Th	TRA:CAVRDSNYQLIW;TRB:CATSDLGRDTDTQYF	TRA:TGTGCTGTGAGAGATAGCAACTATCAGTTAATCTGG;TRB:TGTGCCACCAGTGATTTAGGGCGGGACACAGATACGCAGTATTTT	32	8	>= 3
CCTTCGAGTAACGACG-1-h2-h2	h2	Th	TRA:CIVRANNAGNMLTF;TRB:CSAQTQPSTDTQYF	TRA:TGCATCGTCAGAGCTAATAATGCAGGCAACATGCTCACCTTT;TRB:TGCAGTGCTCAGACTCAACCTAGCACAGATACGCAGTATTTT	947	1	1
CCTTCGAGTTGTACAC-1-h2-h2	h2	CD4_Naive	TRA:CAANPGAGNNRKLIW;TRB:CASSQPPGRQRNSPLHF	TRA:TGTGCAGCAAACCCCGGTGCTGGCAACAACCGTAAGCTGATTTGG;TRB:TGCGCCAGCAGCCAACCTCCAGGGCGTCAAAGAAATTCACCCCTCCACTTT	948	1	1
CCTTCGATCGCGTTTC-1-h2-h2	h2	Th	TRA:CAGRPTDSWGKFQF;TRB:CATSDRGLAGVSLSTDTQYF	TRA:TGTGCAGGCCGTCCAACTGACAGCTGGGGGAAATTCCAGTTT;TRB:TGTGCCACCAGTGACCGGGGACTAGCGGGAGTGTCATTGTCAACAGATACGCAGTATTTT	949	1	1
CCTTCGATCTTGTATC-1-h2-h2	h2	CD8_TE	TRA:CAVRPRGYSTLTF;TRB:CASSLLGGRGYTF	TRA:TGTGCTGTGAGGCCTAGGGGATACAGCACCCTCACCTTT;TRB:TGTGCCAGCAGTTTATTGGGGGGGAGAGGCTACACCTTC	950	1	1
CCTTTCTCAAGGCTCC-1-h2-h2	h2	Treg	TRA:CVVELDSNYQLIW;TRB:CASSSLTGGVNEQFF	TRA:TGTGTGGTGGAACTGGATAGCAACTATCAGTTAATCTGG;TRB:TGTGCCAGCAGCTCATTAACAGGGGGCGTGAATGAGCAGTTCTTC	951	1	1
CCTTTCTTCAGCGATT-1-h2-h2	h2	Th	TRA:CLVAILRNDYKLSF;TRB:CATSDLAGGSGDTQYF	TRA:TGCCTCGTGGCCATCCTCCGTAACGACTACAAGCTCAGCTTT;TRB:TGTGCCACCAGTGATTTAGCAGGAGGGAGCGGCGATACGCAGTATTTT	952	1	1
CCTTTCTTCGTCGTTC-1-h2-h2	h2	Th	TRA:CAVRRYNTDKLIF;TRB:CASSLFGGRKDTQYF	TRA:TGTGCTGTGAGGAGATATAACACCGACAAGCTCATCTTT;TRB:TGTGCCAGCAGCTTGTTTGGCGGGAGGAAAGATACGCAGTATTTT	515	2	2
CCTTTCTTCTACTATC-1-h2-h2	h2	Th	TRA:CAVTGTASKLTF;TRA:CALFSSNTGKLIF;TRB:CSATARSSYNEQFF	TRA:TGTGCCGTTACCGGCACTGCCAGTAAACTCACCTTT;TRA:TGTGCTCTGTTCTCTAGCAACACAGGCAAACTAATCTTT;TRB:TGCAGTGCTACAGCGCGAAGTTCCTACAATGAGCAGTTCTTC	953	1	1
CGAACATAGACCTTTG-1-h2-h2	h2	Th	TRA:CALRIPYNTDKLIF;TRB:CASSHLAGGPRLEETQYF	TRA:TGTGCTCTGAGGATTCCTTATAACACCGACAAGCTCATCTTT;TRB:TGTGCCAGCAGCCATCTAGCGGGAGGGCCAAGGTTGGAGGAGACCCAGTACTTC	954	2	2
CGAACATAGACGCACA-1-h2-h2	h2	CD8_Naive	TRA:CAVWGPGGYNKLIF;TRB:CASSSGSGYEQYF	TRA:TGCGCTGTGTGGGGGCCTGGTGGCTACAATAAGCTGATTTTT;TRB:TGTGCCAGCAGCTCCGGTTCAGGCTACGAGCAGTACTTC	955	1	1
CGAACATAGGCACATG-1-h2-h2	h2	CD8_EM	TRA:CALDMEGGSYIPTF;TRB:CASSLAGTGFGEAFF	TRA:TGTGCTCTAGACATGGAAGGAGGAAGCTACATACCTACATTT;TRB:TGTGCCAGCAGCTTAGCGGGGACAGGGTTCGGTGAAGCTTTCTTT	956	1	1
CGAACATAGTCAAGCG-1-h2-h2	h2	MAIT	TRA:CAYRSRNNNARLMF;TRB:CASSGDSYNYGYTF	TRA:TGTGCTTATAGGTCCCGGAATAACAATGCCAGACTCATGTTT;TRB:TGTGCCAGCAGTGGGGACAGTTATAACTATGGCTACACCTTC	957	1	1
CGAACATCATGTAAGA-1-h2-h2	h2	Th	TRA:CIVRSYSGGYQKVTF;TRA:CAVRSDGQKLLF;TRB:CSASSKQGAIGNQPQHF	TRA:TGCATCGTCCGCTCCTATTCTGGGGGTTACCAGAAAGTTACCTTT;TRA:TGTGCTGTGCGGTCAGATGGCCAGAAGCTGCTCTTT;TRB:TGCAGTGCTAGTAGTAAACAGGGGGCGATTGGCAATCAGCCCCAGCATTTT	958	1	1
CGAACATGTACATGTC-1-h2-h2	h2	CD4_Naive	TRA:CAASALLTGGGNKLTF;TRB:CASRLQGETQYF	TRA:TGTGCAGCAAGCGCGCTGCTCACGGGAGGAGGAAACAAACTCACCTTT;TRB:TGTGCCAGCAGGTTACAGGGGGAGACCCAGTACTTC	959	1	1
CGAACATGTATAATGG-1-h2-h2	h2	MAIT	TRA:CVVGDRGSTLGRLYF;TRB:CASSEDRGLGDTQYF	TRA:TGTGTGGTGGGAGACAGAGGCTCAACCCTGGGGAGGCTATACTTT;TRB:TGTGCCAGCAGTGAAGACAGGGGGCTTGGAGATACGCAGTATTTT	960	1	1
CGAACATGTATTCTCT-1-h2-h2	h2	CD4_Naive	TRA:CATHPSGSARQLTF;TRB:CASRNRASGANVLTF	TRA:TGTGCAACCCACCCTTCTGGTTCTGCAAGGCAACTGACCTTT;TRB:TGTGCCAGCAGGAACAGGGCCTCTGGGGCCAACGTCCTGACTTTC	961	1	1
CGAACATGTTCATGGT-1-h2-h2	h2	CD8_TE	TRA:CAVRDIPSGAGSYQLTF;TRB:CASSPGPPGGYTF	TRA:TGTGCTGTGAGAGACATCCCTTCTGGGGCTGGGAGTTACCAACTCACTTTC;TRB:TGTGCCAGCAGTCCCGGGCCCCCGGGGGGCTACACCTTC	2	192	>= 3
CGAATGTAGACAGAGA-1-h2-h2	h2	MAIT	TRA:CAVMDSSYKLIF;TRB:CASSEGQGADTQYF	TRA:TGTGCTGTGATGGATAGCAGCTATAAATTGATCTTC;TRB:TGTGCCAGCAGTGAAGGACAGGGGGCAGATACGCAGTATTTT	711	4	>= 3
CGAATGTAGGCAGGTT-1-h2-h2	h2	CD4_Naive	TRA:CAVHRF;TRB:CASSKDYEQYF	TRA:TGTGCTGTGCATCGCTTT;TRB:TGTGCCAGCAGCAAAGACTACGAGCAGTACTTC	962	1	1
CGAATGTAGGTAAACT-1-h2-h2	h2	CD4_Naive	TRA:CAVNPFISQGGKLIF;TRB:CASSLGGSTYNEQFF	TRA:TGTGCCGTGAATCCGTTTATAAGCCAGGGAGGAAAGCTTATCTTC;TRB:TGTGCCAGCAGCTTAGGTGGGAGCACCTACAATGAGCAGTTCTTC	963	1	1
CGAATGTCAAGACGTG-1-h2-h2	h2	MAIT	TRA:CAVMDSNYQLIW;TRB:CASNPREPQETQYF	TRA:TGTGCTGTGATGGATAGCAACTATCAGTTAATCTGG;TRB:TGTGCCAGCAACCCCAGGGAACCCCAAGAGACCCAGTACTTC	964	1	1
CGAATGTCACCGTTGG-1-h2-h2	h2	CD4_Naive	TRA:CAYRSAPSGTYKYIF;TRB:CASSPPGPHSYEQYF	TRA:TGTGCTTATAGGAGCGCGCCCTCAGGAACCTACAAATACATCTTT;TRB:TGTGCCAGCTCACCACCGGGTCCTCATTCCTACGAGCAGTACTTC	965	1	1
CGAATGTCATACAGCT-1-h2-h2	h2	CD4_Naive	TRA:CIVRVVGGSNYKLTF;TRB:CASSLPAPSGSTDTQYF	TRA:TGCATCGTCAGAGTCGTTGGAGGTAGCAACTATAAACTGACATTT;TRB:TGTGCCAGCAGCTTGCCCGCTCCTAGCGGCAGCACAGATACGCAGTATTTT	966	1	1
CGAATGTCATCAGTAC-1-h2-h2	h2	Th	TRA:CVLHTGTASKLTF;TRB:CASRDSFLTNTIYF	TRA:TGTGTGCTTCATACCGGCACTGCCAGTAAACTCACCTTT;TRB:TGTGCCAGCAGGGACAGCTTTCTGACAAACACCATATATTTT	967	1	1
CGAATGTGTTGTCGCG-1-h2-h2	h2	CD8_TE	TRA:CVVSDSSGGGADGLTF;TRB:CASSLGLLTSGRAYNEQFF	TRA:TGTGTTGTGAGTGATAGTTCAGGAGGAGGTGCTGACGGACTCACCTTT;TRB:TGTGCCAGCAGCTTAGGCCTGTTAACTAGCGGGCGAGCATACAATGAGCAGTTCTTC	47	72	>= 3
CGAATGTTCAAGGCTT-1-h2-h2	h2	CD4_Naive	TRA:CALDSGGSNYKLTF;TRB:CASGLDAYNEQFF	TRA:TGTGCTCTGGATAGTGGAGGTAGCAACTATAAACTGACATTT;TRB:TGTGCTAGTGGTTTGGACGCTTACAATGAGCAGTTCTTC	968	1	1
CGAATGTTCGTGGGAA-1-h2-h2	h2	CD4_Naive	TRA:CAARGGGADGLTF;TRB:CASSSPGLGGETQYF	TRA:TGTGCAGCAAGGGGAGGAGGTGCTGACGGACTCACCTTT;TRB:TGTGCCAGCAGCTCGCCGGGACTAGGAGGAGAGACCCAGTACTTC	969	1	1
CGACCTTCATAAGACA-1-h2-h2	h2	CD4_Naive	TRA:CAMREPNFGNEKLTF;TRB:CASSRDRNQGDTEAFF	TRA:TGTGCAATGAGAGAGCCTAACTTTGGAAATGAGAAATTAACCTTT;TRB:TGTGCCAGCAGCCGGGACCGAAACCAAGGGGACACTGAAGCTTTCTTT	970	1	1
CGACCTTGTATGCTTG-1-h2-h2	h2	CD8_Naive	TRA:CDYGGSQGNLIF;TRA:CAVQAREYSGGGADGLTF;TRB:CAWSVLSGNTIYF	TRA:TGTGATTATGGAGGAAGCCAAGGAAATCTCATCTTT;TRA:TGTGCTGTGCAGGCCCGGGAGTATTCAGGAGGAGGTGCTGACGGACTCACCTTT;TRB:TGTGCCTGGAGTGTACTCTCTGGAAACACCATATATTTT	971	1	1
CGACCTTGTCTAGGTT-1-h2-h2	h2	MAIT	TRA:CAVKDGDYKLSF;TRB:CASESRSDSHNEQFF	TRA:TGTGCTGTGAAAGACGGCGACTACAAGCTCAGCTTT;TRB:TGTGCCAGTGAAAGTCGCAGTGATTCCCACAATGAGCAGTTCTTC	972	1	1
CGACTTCAGATCTGCT-1-h2-h2	h2	CD8_Naive	TRA:CVVNLQGGSDGQKLLF;TRB:CASGPDGMNTEAFF	TRA:TGTGTGGTGAACCTCCAGGGGGGCTCAGATGGCCAGAAGCTGCTCTTT;TRB:TGCGCCAGCGGACCGGACGGCATGAACACTGAAGCTTTCTTT	973	1	1
CGACTTCCAGGTTTCA-1-h2-h2	h2	CD4_Naive	TRA:CAVGNNAGNNRKLIW;TRB:CASSLAGARETQYF	TRA:TGTGCTGTGGGGAATAATGCTGGCAACAACCGTAAGCTGATTTGG;TRB:TGTGCCAGCAGTTTAGCGGGAGCGCGAGAGACCCAGTACTTC	974	1	1
CGACTTCGTACCGTAT-1-h2-h2	h2	CD4_Naive	TRA:CALPTGANSKLTF;TRB:CASRYRGHELLAQYF	TRA:TGTGCTCTCCCGACTGGAGCCAATAGTAAGCTGACATTT;TRB:TGTGCCAGCAGATACAGGGGGCATGAGCTCCTCGCCCAGTACTTC	975	1	1
CGACTTCGTGACGCCT-1-h2-h2	h2	CD8_Naive	TRA:CLVGPNNNAGNMLTF;TRB:CASSLVPDSYNEQFF	TRA:TGCCTCGTGGGTCCGAATAATAATGCAGGCAACATGCTCACCTTT;TRB:TGCGCCAGCAGCTTGGTGCCAGATTCCTACAATGAGCAGTTCTTC	976	1	1
CGACTTCTCTGCTGCT-1-h2-h2	h2	CD8_EM	TRA:CVVSDSSGGGADGLTF;TRB:CASSLGPLTSGRPDNEQFF	TRA:TGTGTTGTGAGTGATTCTTCAGGAGGAGGTGCTGACGGACTCACCTTT;TRB:TGTGCCAGCAGCTTAGGCCCCCTGACTAGCGGGAGGCCGGACAATGAGCAGTTCTTC	977	1	1
CGAGAAGAGGTACTCT-1-h2-h2	h2	CD4_Naive	TRA:CAVSLRGDYKLSF;TRA:CALSASGGYNKLIF;TRB:CASSKDSYEQYF	TRA:TGCGCTGTGAGTCTCCGGGGCGACTACAAGCTCAGCTTT;TRA:TGTGCTCTGAGTGCATCTGGTGGCTACAATAAGCTGATTTTT;TRB:TGTGCCAGCAGTAAGGACAGCTACGAGCAGTACTTC	978	1	1
CGAGAAGAGTTGAGAT-1-h2-h2	h2	CD4_Naive	TRA:CVVNYVGAGSYQLTF;TRB:CASSEVTREQYF	TRA:TGTGTGGTGAACTATGTAGGGGCTGGGAGTTACCAACTCACTTTC;TRB:TGTGCCAGCAGCGAGGTAACCCGCGAGCAGTACTTC	979	1	1
CGAGAAGCAATAGCGG-1-h2-h2	h2	CD8_Naive	TRA:CAIGGATNKLIF;TRB:CASSLVLNEQFF	TRA:TGTGCCATTGGTGGTGCTACAAACAAGCTCATCTTT;TRB:TGTGCCAGCAGTTTAGTCTTGAATGAGCAGTTCTTC	980	1	1
CGAGAAGCATGATCCA-1-h2-h2	h2	CD4_Naive	TRA:CAVERAGKLVF;TRB:CASSGEAYNSPLHF	TRA:TGTGCTGTCGAAAGGGCCGGCAAGCTGGTCTTT;TRB:TGTGCCAGCAGCGGTGAAGCCTATAATTCACCCCTCCACTTT	981	1	1
CGAGAAGTCTTGCAAG-1-h2-h2	h2	Th	TRA:CIVRVEGNAGNMLTF;TRA:CALSDRNTGNQFYF;TRB:CASSSTRSGANVLTF	TRA:TGCATCGTCAGAGTTGAAGGTAATGCAGGCAACATGCTCACCTTT;TRA:TGTGCTCTGAGTGATCGGAACACCGGTAACCAGTTCTATTTT;TRB:TGTGCCAGCTCATCTACACGCTCTGGGGCCAACGTCCTGACTTTC	982	1	1
CGAGCACAGAAGGTGA-1-h2-h2	h2	MAIT	TRA:CAVLDSNYQLIW;TRB:CASSDTSGSGIGGELFF	TRA:TGTGCTGTATTGGATAGCAACTATCAGTTAATCTGG;TRB:TGTGCCAGCAGTGACACAAGCGGGAGTGGCATTGGCGGGGAGCTGTTTTTT	34	34	>= 3
CGAGCACAGACAGAGA-1-h2-h2	h2	Th	TRA:CLVGGPNSGYALNF;TRB:CASSLDLRGTDTQYF	TRA:TGCCTCGTGGGTGGCCCAAATTCCGGGTATGCACTCAACTTC;TRB:TGTGCCAGCAGCCTCGACCTTAGGGGCACAGATACGCAGTATTTT	983	1	1
CGAGCACCAAAGCGGT-1-h2-h2	h2	Treg	TRA:CIVRVVGDDKIIF;TRB:CASSLQGDLYEQYF	TRA:TGCATCGTCAGAGTCGTAGGAGATGACAAGATCATCTTT;TRB:TGTGCCAGCAGCTTACAGGGGGACCTCTACGAGCAGTACTTC	984	1	1
CGAGCACCAAGAAAGG-1-h2-h2	h2	CD4_Naive	TRA:CAETPGSGSARQLTF;TRB:CASSPGSDTEAFF	TRA:TGTGCAGAGACCCCAGGTTCTGGTTCTGCAAGGCAACTGACCTTT;TRB:TGTGCCAGCTCACCTGGGAGCGACACTGAAGCTTTCTTT	985	1	1
CGAGCACCATGACGGA-1-h2-h2	h2	CD8_TE	TRA:CAGYGSNDYKLSF;TRB:CASRRGTSGRDEQFF	TRA:TGTGCAGGGTATGGGTCTAACGACTACAAGCTCAGCTTT;TRB:TGTGCCAGCCGAAGGGGGACTAGCGGGAGGGATGAGCAGTTCTTC	766	5	>= 3
CGAGCACTCAATCTCT-1-h2-h2	h2	CD4_Naive	TRA:CAASIEFFGSQGNLIF;TRB:CASSHPGGYGYTF	TRA:TGTGCAGCAAGCATAGAATTTTTCGGAAGCCAAGGAAATCTCATCTTT;TRB:TGTGCCAGCAGCCACCCAGGGGGCTATGGCTACACCTTC	986	1	1
CGAGCACTCAGGCCCA-1-h2-h2	h2	Th	TRA:CAEIPRDDKIIF;TRB:CASSFGTGRTEAFF	TRA:TGTGCAGAGATCCCTCGAGATGACAAGATCATCTTT;TRB:TGCGCCAGCAGCTTCGGGACAGGGCGGACTGAAGCTTTCTTT	987	1	1
CGAGCACTCCAAATGC-1-h2-h2	h2	CD8_TE	TRA:CVVSDSSGGGADGLTF;TRB:CASSLGLLTSGRAYNEQFF	TRA:TGTGTTGTGAGTGATAGTTCAGGAGGAGGTGCTGACGGACTCACCTTT;TRB:TGTGCCAGCAGCTTAGGCCTGTTAACTAGCGGGCGAGCATACAATGAGCAGTTCTTC	47	72	>= 3
CGAGCCAAGTGTGGCA-1-h2-h2	h2	Th	TRA:CAVSDQGGSEKLVF;TRB:CASQGVEQFF	TRA:TGTGCTGTGTCGGATCAGGGCGGATCTGAAAAGCTGGTCTTT;TRB:TGTGCCAGCCAAGGTGTTGAGCAGTTCTTC	988	1	1
CGAGCCACACACATGT-1-h2-h2	h2	CD8_TE	TRA:CAVRDIPSGAGSYQLTF;TRB:CASSPGPPGGYTF	TRA:TGTGCTGTGAGAGACATCCCTTCTGGGGCTGGGAGTTACCAACTCACTTTC;TRB:TGTGCCAGCAGTCCCGGGCCCCCGGGGGGCTACACCTTC	2	192	>= 3
CGAGCCACACCAGTTA-1-h2-h2	h2	CD4_Naive	TRA:CAVRSEETSGSRLTF;TRB:CASSVNSFYEQYF	TRA:TGTGCTGTCAGATCTGAAGAAACCAGTGGCTCTAGGTTGACCTTT;TRB:TGTGCCAGCAGTGTAAACAGTTTCTACGAGCAGTACTTC	989	1	1
CGAGCCACACCGCTAG-1-h2-h2	h2	CD8_TE	TRA:CAVRDIPSGAGSYQLTF;TRB:CASSPGPPGGYTF	TRA:TGTGCTGTGAGAGACATCCCTTCTGGGGCTGGGAGTTACCAACTCACTTTC;TRB:TGTGCCAGCAGTCCCGGGCCCCCGGGGGGCTACACCTTC	2	192	>= 3
CGAGCCACAGGACGTA-1-h2-h2	h2	Treg	TRA:CAGLNSGYALNF;TRB:CASSIQLRAGEQYF	TRA:TGTGCAGGGTTGAATTCCGGGTATGCACTCAACTTC;TRB:TGTGCCAGTAGTATTCAACTGAGGGCGGGGGAGCAGTACTTC	990	1	1
CGAGCCACATGACATC-1-h2-h2	h2	CD4_Naive	TRA:CAMISYSSASKIIF;TRB:CASSLAGTASYNEQFF	TRA:TGTGCAATGATCTCGTACAGCAGTGCTTCCAAGATAATCTTT;TRB:TGTGCCAGCAGCTTAGCAGGGACCGCCTCCTACAATGAGCAGTTCTTC	991	1	1
CGAGCCAGTCGAACAG-1-h2-h2	h2	CD8_TE	TRA:CAVRDIPSGAGSYQLTF;TRB:CASSPGPPGGYTF	TRA:TGTGCTGTGAGAGACATCCCTTCTGGGGCTGGGAGTTACCAACTCACTTTC;TRB:TGTGCCAGCAGTCCCGGGCCCCCGGGGGGCTACACCTTC	2	192	>= 3
CGAGCCATCACGCATA-1-h2-h2	h2	Th	TRA:CAAPVPGAGSYQLTF;TRB:CASSHGLAGGRSTDTQYF	TRA:TGTGCAGCCCCCGTACCGGGGGCTGGGAGTTACCAACTCACTTTC;TRB:TGCGCCAGCAGCCACGGACTAGCGGGAGGTCGGTCCACAGATACGCAGTATTTT	992	1	1
CGAGCCATCCAGGGCT-1-h2-h2	h2	CD8_TE	TRA:CATDAFHSGYALNF;TRB:CASNPPTALPGDTQYF	TRA:TGTGCTACGGACGCGTTCCATTCCGGGTATGCACTCAACTTC;TRB:TGTGCCAGCAACCCCCCGACCGCCCTCCCCGGCGATACGCAGTATTTT	327	11	>= 3
CGATCGGAGTTTCCTT-1-h2-h2	h2	CD4_Naive	TRA:CAVSRYNFNKFYF;TRB:CASSQDDSIRGAGANVLTF	TRA:TGTGCTGTGAGTCGGTACAACTTCAACAAATTTTACTTT;TRB:TGCGCCAGCAGCCAAGATGATTCGATTCGGGGCGCCGGGGCCAACGTCCTGACTTTC	993	1	1
CGATCGGCAAGTTAAG-1-h2-h2	h2	CD4_Naive	TRA:CAVGAWSSNTGKLIF;TRB:CASSQDLLNYEQYF	TRA:TGTGCTGTGGGTGCGTGGTCTAGCAACACAGGCAAACTAATCTTT;TRB:TGTGCCAGCAGCCAAGATCTTCTAAACTACGAGCAGTACTTC	994	1	1
CGATCGGCAATTGCTG-1-h2-h2	h2	Treg	TRA:CAGPLGQYGNKLVF;TRA:CAVEAGGTSYGKLTF;TRB:CASSLGQAYGNTIYF	TRA:TGTGCTGGGCCCCTAGGGCAATATGGAAACAAGCTGGTCTTT;TRA:TGTGCTGTGGAGGCTGGTGGTACTAGCTATGGAAAGCTGACATTT;TRB:TGTGCCAGCAGCTTAGGACAGGCTTATGGAAACACCATATATTTT	995	1	1
CGATCGGCACCCAGTG-1-h2-h2	h2	CD8_Naive	TRA:CVVSEWNTGNQFYF;TRB:CASSQDDYRGLDNEQFF	TRA:TGTGTTGTGAGTGAATGGAACACCGGTAACCAGTTCTATTTT;TRB:TGCGCCAGCAGCCAAGATGATTACAGGGGGCTTGACAATGAGCAGTTCTTC	996	1	1
CGATCGGCATCGATTG-1-h2-h2	h2	CD4_Naive	TRA:CAMRDLGFSGSARQLTF;TRB:CASSVGEGRGNTEAFF	TRA:TGTGCAATGAGAGATCTCGGCTTTTCTGGTTCTGCAAGGCAACTGACCTTT;TRB:TGTGCCAGCAGCGTAGGAGAGGGAAGGGGTAACACTGAAGCTTTCTTT	997	1	1
CGATCGGCATGGTCAT-1-h2-h2	h2	Th	TRA:CATQGSSYKLIF;TRB:CASKKSGDTDTQYF	TRA:TGTGCTACGCAGGGTAGCAGCTATAAATTGATCTTC;TRB:TGCGCCAGCAAGAAGAGCGGAGACACAGATACGCAGTATTTT	998	1	1
CGATCGGGTTCCCGAG-1-h2-h2	h2	CD8_EM	TRA:CAESQKVTF;TRB:CASSTGKGSGNQPQHF	TRA:TGTGCAGAGTCCCAGAAAGTTACCTTT;TRB:TGTGCCAGTAGTACCGGGAAGGGTAGTGGCAATCAGCCCCAGCATTTT	999	1	1
CGATCGGTCCACGCAG-1-h2-h2	h2	CD8_TE	TRA:CAMRVNYGQNFVF;TRB:CASSLALGLAGVASDEQFF	TRA:TGTGCAATGAGGGTAAACTATGGTCAGAATTTTGTCTTT;TRB:TGTGCCAGCAGCTTAGCCTTAGGACTAGCGGGAGTGGCATCGGATGAGCAGTTCTTC	114	10	>= 3
CGATGGCAGACTGTAA-1-h2-h2	h2	Th	TRA:CVVSGFGYQKVTF;TRB:CASSLMGGSDETQYF	TRA:TGTGTTGTGAGTGGGTTTGGTTACCAGAAAGTTACCTTT;TRB:TGCGCCAGCAGCTTGATGGGCGGGAGCGACGAGACCCAGTACTTC	1000	1	1
CGATGGCCAAGGTTTC-1-h2-h2	h2	CD4_TE	TRA:CILRASSGGSNYKLTF;TRB:CASSLSPSGSHEQYF	TRA:TGCATCCTGAGAGCCTCTAGTGGAGGTAGCAACTATAAACTGACATTT;TRB:TGTGCCAGCAGCTTAAGCCCTAGCGGGAGCCACGAGCAGTACTTC	177	24	>= 3
CGATGGCTCATCGGAT-1-h2-h2	h2	MAIT	TRA:CAALDSNYQLIW;TRB:CSAGAGGRDYNEQFF	TRA:TGTGCTGCTCTAGATAGCAACTATCAGTTAATCTGG;TRB:TGCAGTGCTGGGGCCGGAGGGAGGGACTACAATGAGCAGTTCTTC	195	6	>= 3
CGATGTAAGAGCTTCT-1-h2-h2	h2	Th	TRA:CALSGERAGSYQLTF;TRB:CASSVGSPSTDTQYF	TRA:TGTGCTCTGAGTGGTGAACGGGCTGGGAGTTACCAACTCACTTTC;TRB:TGTGCCAGCAGCGTAGGATCTCCTAGCACAGATACGCAGTATTTT	1001	1	1
CGATGTAAGATCCTGT-1-h2-h2	h2	MAIT	TRA:CAVSDSNYQLIW;TRB:CASTPPGAELISGANVLTF	TRA:TGTGCTGTGAGCGATAGCAACTATCAGTTAATCTGG;TRB:TGTGCCAGCACCCCTCCCGGTGCGGAGCTGATCTCTGGGGCCAACGTCCTGACTTTC	1002	1	1
CGATGTAAGGACCACA-1-h2-h2	h2	CD4_Naive	TRA:CAVVTSGTYKYIF;TRB:CASSLKGPPYEQYF	TRA:TGTGCTGTGGTTACCTCAGGAACCTACAAATACATCTTT;TRB:TGTGCCAGCAGCTTAAAAGGTCCTCCCTACGAGCAGTACTTC	1003	1	1
CGATGTAAGGGTATCG-1-h2-h2	h2	CD4_Naive	TRA:CATPSGGSYIPTF;TRB:CSDPTTTSGGVYEQYF;TRB:CSARDQGLAGGTSYNEQFF	TRA:TGTGCTACGCCATCAGGAGGAAGCTACATACCTACATTT;TRB:TGCAGCGATCCGACAACGACTAGCGGGGGCGTCTACGAGCAGTACTTC;TRB:TGCAGTGCTAGAGATCAGGGGCTAGCGGGAGGAACTTCCTACAATGAGCAGTTCTTC	1004	1	1
CGATGTAAGTACATGA-1-h2-h2	h2	CD8_Naive	TRA:CALRGRF;TRB:CASRPGSPNTEAFF	TRA:TGTGCTTTGCGCGGGCGCTTT;TRB:TGTGCCAGCAGGCCCGGGAGCCCGAACACTGAAGCTTTCTTT	1005	1	1
CGATGTACACACGCTG-1-h2-h2	h2	CD4_Naive	TRA:CAGKVDSGGGADGLTF;TRB:CASREREVSHYFYEQYF	TRA:TGTGCTGGGAAAGTGGATTCAGGAGGAGGTGCTGACGGACTCACCTTT;TRB:TGTGCCAGTAGGGAGCGGGAGGTCTCCCATTATTTCTACGAGCAGTACTTC	1006	1	1
CGATGTATCAGAGCTT-1-h2-h2	h2	Th	TRA:CAVGSWNKLIF;TRB:CASRSRGKGGKQGDTQYF	TRA:TGTGCTGTGGGTTCCTGGAATAAGCTGATTTTT;TRB:TGTGCCAGCAGGTCCAGGGGAAAGGGCGGGAAACAGGGAGATACGCAGTATTTT	1007	1	1
CGATGTATCTCTTATG-1-h2-h2	h2	Th	TRA:CATDGKSGNTPLVF;TRB:CASSKGGYNEQFF	TRA:TGTGCTACGGACGGAAAATCAGGAAACACACCTCTTGTCTTT;TRB:TGTGCCAGCAGTAAAGGGGGCTACAATGAGCAGTTCTTC	1008	1	1
CGATTGAAGGTTACCT-1-h2-h2	h2	CD8_TE	TRA:CAVRDIPSGAGSYQLTF;TRB:CASSPGPPGGYTF	TRA:TGTGCTGTGAGAGACATCCCTTCTGGGGCTGGGAGTTACCAACTCACTTTC;TRB:TGTGCCAGCAGTCCCGGGCCCCCGGGGGGCTACACCTTC	2	192	>= 3
CGATTGACATCTGGTA-1-h2-h2	h2	CD8_TE	TRA:CAVRDIPSGAGSYQLTF;TRB:CASSPGPPGGYTF	TRA:TGTGCTGTGAGAGACATCCCTTCTGGGGCTGGGAGTTACCAACTCACTTTC;TRB:TGTGCCAGCAGTCCCGGGCCCCCGGGGGGCTACACCTTC	2	192	>= 3
CGATTGAGTGCCTGGT-1-h2-h2	h2	CD4_Naive	TRA:CAVPKGGFKTIF;TRA:CAVYHHSGGYQKVTF;TRB:CASSPLPLAGAGYNEQFF	TRA:TGTGCAGTTCCTAAGGGAGGCTTCAAAACTATCTTT;TRA:TGTGCCGTCTACCATCATTCTGGGGGTTACCAGAAAGTTACCTTT;TRB:TGTGCCAGCAGCCCCCTCCCCCTCGCGGGAGCTGGCTACAATGAGCAGTTCTTC	1009	1	1
CGATTGATCCTTTACA-1-h2-h2	h2	CD8_Naive	TRA:CAVQGGNTGKLIF;TRB:CSARDVHGTGDTGELFF	TRA:TGTGCTGTGCAGGGAGGCAACACAGGCAAACTAATCTTT;TRB:TGCAGTGCTAGAGATGTACATGGGACAGGGGACACCGGGGAGCTGTTTTTT	1010	1	1
CGATTGATCTTAACCT-1-h2-h2	h2	CD8_EM	TRA:CAGAGNTPLVF;TRB:CASSLSGPRSYEQYF	TRA:TGTGCAGGGGCAGGAAACACACCTCTTGTCTTT;TRB:TGTGCCAGCAGTTTATCGGGGCCCCGCTCCTACGAGCAGTACTTC	761	2	2
CGATTGATCTTATCTG-1-h2-h2	h2	Th	TRA:CAANNARLMF;TRB:CASSLSYADTQYF	TRA:TGTGCAGCCAACAATGCCAGACTCATGTTT;TRB:TGTGCCAGCAGTTTATCGTATGCAGATACGCAGTATTTT	1011	1	1
CGCCAAGAGACAATAC-1-h2-h2	h2	CD8_TE	TRA:CGTENTGGFKTIF;TRB:CASSTYNPSYGSTDTQYF	TRA:TGCGGCACAGAGAATACTGGAGGCTTCAAAACTATCTTT;TRB:TGTGCCAGCAGCACCTATAACCCCTCCTACGGGAGTACAGATACGCAGTATTTT	573	10	>= 3
CGCCAAGAGACCTAGG-1-h2-h2	h2	CD4_Naive	TRA:CAFRWSNFGNEKLTF;TRB:CASSESTGGITDTQYF	TRA:TGTGCTTTCAGGTGGTCTAACTTTGGAAATGAGAAATTAACCTTT;TRB:TGCGCCAGCAGTGAGTCTACAGGGGGAATCACAGATACGCAGTATTTT	1012	1	1
CGCCAAGAGATGTCGG-1-h2-h2	h2	CD8_Naive	TRA:CAESKSSASKIIF;TRB:CSVDLSRENTEAFF	TRA:TGTGCAGAGAGTAAAAGCAGTGCTTCCAAGATAATCTTT;TRB:TGCAGCGTTGATCTCTCCAGGGAGAACACTGAAGCTTTCTTT	1013	1	1
CGCCAAGAGTTTGCGT-1-h2-h2	h2	CD8_Naive	TRA:CAEKPAPSNSGYALNF;TRA:CAVNPGANNLFF;TRB:CATSRDGGFNEQFF	TRA:TGTGCAGAGAAGCCCGCTCCTTCAAATTCCGGGTATGCACTCAACTTC;TRA:TGTGCCGTGAACCCCGGGGCAAACAACCTCTTCTTT;TRB:TGTGCCACCAGCAGAGATGGGGGATTCAATGAGCAGTTCTTC	1014	1	1
CGCCAAGCAAGTTCTG-1-h2-h2	h2	CD8_Naive	TRA:CAFEGGGSYIPTF;TRB:CASSLRQNNQPQHF	TRA:TGTGCTTTTGAGGGAGGAGGAAGCTACATACCTACATTT;TRB:TGTGCCAGCAGTTTAAGGCAAAACAATCAGCCCCAGCATTTT	1015	1	1
CGCCAAGCAGTAACGG-1-h2-h2	h2	CD4_Naive	TRA:CLVGSQGNLIF;TRB:CASSLGFSGGPYQETQYF	TRA:TGCCTCGTGGGAAGCCAAGGAAATCTCATCTTT;TRB:TGTGCCAGCAGCTTAGGGTTCTCGGGAGGGCCCTACCAAGAGACCCAGTACTTC	1016	1	1
CGCCAAGGTCTAGCCG-1-h2-h2	h2	CD4_Naive	TRA:CATGRNTDKLIF;TRB:CASSVQAPSTDTQYF	TRA:TGTGCTACGGGGAGGAACACCGACAAGCTCATCTTT;TRB:TGTGCCAGCAGTGTACAGGCACCTAGCACAGATACGCAGTATTTT	1017	1	1
CGCCAAGGTTCTGGTA-1-h2-h2	h2	CD8_TE	TRA:CGTENTGGFKTIF;TRA:CVVNGDGGATNKLIF;TRB:CASSTYNPSYGSTDTQYF	TRA:TGCGGCACAGAGAATACTGGAGGCTTCAAAACTATCTTT;TRA:TGTGTGGTGAACGGGGATGGTGGTGCTACAAACAAGCTCATCTTT;TRB:TGTGCCAGCAGCACCTATAACCCCTCCTACGGGAGTACAGATACGCAGTATTTT	603	10	>= 3
CGCGGTAAGACAAGCC-1-h2-h2	h2	CD4_Naive	TRA:CILRDEAIGDSSYKLIF;TRB:CASSPLAAYNEQFF	TRA:TGCATCCTGAGAGACGAAGCGATAGGGGATAGCAGCTATAAATTGATCTTC;TRB:TGTGCCAGCAGCCCACTAGCGGCCTACAATGAGCAGTTCTTC	1018	1	1
CGCGGTACAAAGGTGC-1-h2-h2	h2	CD8_TE	TRA:CAVRDIPSGAGSYQLTF;TRB:CASSPGPPGGYTF	TRA:TGTGCTGTGAGAGACATCCCTTCTGGGGCTGGGAGTTACCAACTCACTTTC;TRB:TGTGCCAGCAGTCCCGGGCCCCCGGGGGGCTACACCTTC	2	192	>= 3
CGCGGTACACGAAACG-1-h2-h2	h2	CD4_Naive	TRA:CATKGNAGGTSYGKLTF;TRB:CASSLAWVSAGELFF	TRA:TGTGCAACTAAGGGTAATGCTGGTGGTACTAGCTATGGAAAGCTGACATTT;TRB:TGTGCCAGCAGTTTAGCTTGGGTTTCTGCCGGGGAGCTGTTTTTT	1019	1	1
CGCGGTAGTAAGAGAG-1-h2-h2	h2	CD8_TE	TRA:CGTENTGGFKTIF;TRA:CVVNGDGGATNKLIF;TRB:CASSTYNPSYGSTDTQYF	TRA:TGCGGCACAGAGAATACTGGAGGCTTCAAAACTATCTTT;TRA:TGTGTGGTGAACGGGGATGGTGGTGCTACAAACAAGCTCATCTTT;TRB:TGTGCCAGCAGCACCTATAACCCCTCCTACGGGAGTACAGATACGCAGTATTTT	603	10	>= 3
CGCGGTATCAAGATCC-1-h2-h2	h2	CD4_Naive	TRA:CAGLTGTASKLTF;TRB:CASTVSGIRTDTQYF	TRA:TGTGCTGGGCTGACAGGCACTGCCAGTAAACTCACCTTT;TRB:TGTGCCAGTACCGTTAGCGGGATTAGGACAGATACGCAGTATTTT	1020	1	1
CGCGGTATCAAGGCTT-1-h2-h2	h2	CD4_Naive	TRA:CALSDDWSDMRF;TRB:CASSYRGRAGNEQFF	TRA:TGTGCTCTGAGTGATGATTGGAGTGACATGCGCTTT;TRB:TGTGCCAGCAGTTACCGAGGGAGGGCCGGCAATGAGCAGTTCTTC	1021	1	1
CGCGGTATCCAGAAGG-1-h2-h2	h2	CD8_TE	TRA:CVVSDSSGGGADGLTF;TRB:CASSLGLLTSGRAYNEQFF	TRA:TGTGTTGTGAGTGATAGTTCAGGAGGAGGTGCTGACGGACTCACCTTT;TRB:TGTGCCAGCAGCTTAGGCCTGTTAACTAGCGGGCGAGCATACAATGAGCAGTTCTTC	47	72	>= 3
CGCGTTTAGAGCAATT-1-h2-h2	h2	MAIT	TRA:CAVKDSNYQLIW;TRB:CASSQEDSNSGANVLTF	TRA:TGTGCTGTGAAGGATAGCAACTATCAGTTAATCTGG;TRB:TGCGCCAGCAGCCAAGAGGACAGCAACTCTGGGGCCAACGTCCTGACTTTC	1022	1	1
CGCGTTTCACACCGCA-1-h2-h2	h2	CD4_Naive	TRA:CAGDLKGANNLFF;TRB:CASSLRTPEGELFF	TRA:TGTGCAGGAGATTTAAAAGGGGCAAACAACCTCTTCTTT;TRB:TGTGCCAGCAGCTTAAGGACCCCGGAAGGGGAGCTGTTTTTT	1023	1	1
CGCGTTTCACGGCCAT-1-h2-h2	h2	Th	TRA:CIVRGMTGKLIF;TRB:CASSPLWTGTGPEAFF	TRA:TGCATCGTCAGAGGGATGACAGGCAAACTAATCTTT;TRB:TGTGCCAGCTCACCACTTTGGACAGGGACGGGGCCTGAAGCTTTCTTT	1024	1	1
CGCGTTTTCCAAACAC-1-h2-h2	h2	Th	TRA:CATLRGGGQKLLF;TRB:CQQQGDRGFGETQYF;TRB:CASSVGYGRIEETQYF	TRA:TGTGCTACGCTTCGGGGGGGCGGCCAGAAGCTGCTCTTT;TRB:TGCCAGCAGCAAGGGGACAGGGGGTTTGGAGAGACCCAGTACTTC;TRB:TGTGCCAGCAGCGTAGGGTACGGGAGGATAGAGGAGACCCAGTACTTC	1025	1	1
CGCGTTTTCGATGAGG-1-h2-h2	h2	MAIT	TRA:CAVRDSNYQLIW;TRB:CASSSSDTGELFF	TRA:TGTGCTGTGAGAGATAGCAACTATCAGTTAATCTGG;TRB:TGTGCCAGCAGTTCGAGCGACACCGGGGAGCTGTTTTTT	102	6	1
CGCTATCAGCTAACAA-1-h2-h2	h2	MAIT	TRA:CAVRDRNYQLIW;TRB:CASSSEPTGSNEQFF	TRA:TGTGCTGTGAGAGATCGCAACTATCAGTTAATCTGG;TRB:TGTGCCAGCAGTTCCGAACCTACAGGATCCAATGAGCAGTTCTTC	716	5	>= 3
CGCTATCAGGGCATGT-1-h2-h2	h2	Th	TRA:CAMSGNTGNQFYF;TRB:CASSLYGGHNSPLHF	TRA:TGTGCAATGAGCGGAAACACCGGTAACCAGTTCTATTTT;TRB:TGTGCCAGCAGTTTATACGGAGGGCATAATTCACCCCTCCACTTT	1026	1	1
CGCTATCAGTAGCGGT-1-h2-h2	h2	CD8_Naive	TRA:CALSEEETSGSRLTF;TRB:CASSLSDFSPYEQYF	TRA:TGTGCTCTGAGTGAGGAAGAAACCAGTGGCTCTAGGTTGACCTTT;TRB:TGTGCCAGCAGCCTATCCGACTTCTCACCCTACGAGCAGTACTTC	1027	1	1
CGCTATCCATTGAGCT-1-h2-h2	h2	Th	TRA:CATNGSGGSNYKLTF;TRB:CASSQARHSQETQYF	TRA:TGTGCCACGAACGGTAGTGGAGGTAGCAACTATAAACTGACATTT;TRB:TGCGCCAGCAGCCAAGCACGACACTCCCAAGAGACCCAGTACTTC	1028	1	1
CGCTATCGTCCGAATT-1-h2-h2	h2	CD8_TE	TRA:CATALNTGGFKTIF;TRB:CASSLSSSRYEQYF	TRA:TGTGCTACGGCCCTAAATACTGGAGGCTTCAAAACTATCTTT;TRB:TGTGCCAGCAGTTTATCTTCCTCGCGGTACGAGCAGTACTTC	1029	1	1
CGCTATCTCGCAGGCT-1-h2-h2	h2	CD4_Naive	TRA:CAATFQSEKLVF;TRB:CASSFRGNTEAFF	TRA:TGTGCAGCAACCTTTCAGTCTGAAAAGCTGGTCTTT;TRB:TGTGCCAGCAGTTTCAGGGGGAACACTGAAGCTTTCTTT	1030	1	1
CGCTATCTCTGGGCCA-1-h2-h2	h2	CD4_Naive	TRA:CAMTKNYGGATNKLIF;TRB:CASSGTDRETQYF	TRA:TGTGCAATGACCAAAAATTATGGTGGTGCTACAAACAAGCTCATCTTT;TRB:TGCGCCAGCAGTGGGACTGACAGAGAGACCCAGTACTTC	1031	1	1
CGCTGGACACCGATAT-1-h2-h2	h2	CD4_Naive	TRA:CAVRLLERRLGSARQLTF;TRB:CASSLKVINEKLFF	TRA:TGTGCTGTGAGGCTCCTCGAACGCCGACTTGGTTCTGCAAGGCAACTGACCTTT;TRB:TGTGCCAGCAGCCTGAAAGTGATCAATGAAAAACTGTTTTTT	1032	1	1
CGCTGGACATCATCCC-1-h2-h2	h2	CD4_Naive	TRA:CAANQFYF;TRB:CASSLSYGGLSSGNTIYF	TRA:TGTGCAGCCAACCAGTTCTATTTT;TRB:TGTGCCAGCAGTTTATCCTATGGAGGACTGTCCTCTGGAAACACCATATATTTT	1033	1	1
CGCTGGAGTAACGCGA-1-h2-h2	h2	Th	TRA:CAVSDLTQGGSEKLVF;TRB:CASSLKGDLAKNIQYF	TRA:TGTGCTGTGAGTGATCTAACTCAGGGCGGATCTGAAAAGCTGGTCTTT;TRB:TGCGCCAGCAGCTTGAAAGGGGACCTAGCCAAAAACATTCAGTACTTC	1034	1	1
CGCTGGAGTAATCACC-1-h2-h2	h2	Treg	TRA:CLASSGNTPLVF;TRA:CVVNIRRDSSASKIIF;TRB:CASRRTSGSGSVTDTQYF	TRA:TGCCTCGCGAGTTCAGGAAACACACCTCTTGTCTTT;TRA:TGTGTGGTGAACATAAGACGGGACAGCAGTGCTTCCAAGATAATCTTT;TRB:TGTGCCAGCAGGAGGACTAGCGGGAGTGGGAGTGTGACAGATACGCAGTATTTT	1035	1	1
CGCTGGAGTACGAAAT-1-h2-h2	h2	CD8_TE	TRA:CAVRDIPSGAGSYQLTF;TRB:CASSPGPPGGYTF	TRA:TGTGCTGTGAGAGACATCCCTTCTGGGGCTGGGAGTTACCAACTCACTTTC;TRB:TGTGCCAGCAGTCCCGGGCCCCCGGGGGGCTACACCTTC	2	192	>= 3
CGCTGGAGTCTAGCCG-1-h2-h2	h2	CD8_Naive	TRA:CAGGDYNTDKLIF;TRB:CASSQVKGLGGELFF	TRA:TGTGCTGGGGGGGATTATAACACCGACAAGCTCATCTTT;TRB:TGCGCCAGCAGCCAAGTCAAGGGTCTTGGTGGGGAGCTGTTTTTT	1036	1	1
CGCTGGAGTGAGTGAC-1-h2-h2	h2	CD8_Naive	TRA:CAAPLVNKLTF;TRA:CAVRDGGSARQLTF;TRB:CASSPGLVGVGPARGIGDSYNEQFF	TRA:TGTGCAGCGCCTCTCGTCAACAAGCTAACTTTT;TRA:TGTGCTGTGAGAGACGGGGGTTCTGCAAGGCAACTGACCTTT;TRB:TGTGCCAGCAGTCCGGGACTAGTCGGGGTGGGGCCTGCACGCGGGATCGGGGACTCCTACAATGAGCAGTTCTTC	1037	1	1
CGCTGGAGTGTAATGA-1-h2-h2	h2	CD8_Naive	TRA:CAYRSANYGGSQGNLIF;TRB:CASSIVGGTYNEQFF	TRA:TGTGCTTATAGGAGCGCGAATTATGGAGGAAGCCAAGGAAATCTCATCTTT;TRB:TGTGCCAGTAGTATAGTGGGCGGCACCTACAATGAGCAGTTCTTC	1038	1	1
CGCTGGATCCCTTGCA-1-h2-h2	h2	Th	TRA:CAVGAKGGGGYQKVTF;TRB:CSARAGSSEQYF	TRA:TGTGCTGTGGGTGCGAAAGGAGGTGGGGGTTACCAGAAAGTTACCTTT;TRB:TGCAGTGCTAGGGCAGGGTCAAGCGAGCAGTACTTC	1039	1	1
CGCTGGATCCGAGCCA-1-h2-h2	h2	Th	TRA:CALRTGANSKLTF;TRB:CASSYQTAGADTEAFF	TRA:TGTGCTCTGAGAACTGGAGCCAATAGTAAGCTGACATTT;TRB:TGTGCCAGCAGTTACCAGACGGCGGGGGCTGACACTGAAGCTTTCTTT	1040	1	1
CGCTGGATCCTTGGTC-1-h2-h2	h2	MAIT	TRA:CAMRAPPAGTTDSLL;TRB:CSAMQGGDSSPLHF	TRA:TGTGCAATGAGAGCTCCCCCCGCGGGAACAACAGACTCGCTTTTG;TRB:TGCAGTGCTATGCAGGGGGGAGATAGTTCACCCCTCCACTTT	1041	1	1
CGCTTCAAGGGCATGT-1-h2-h2	h2	Th	TRA:CAVRRKAAGNKLTF;TRB:CASSLDAPNYGYTF	TRA:TGTGCTGTGAGGCGCAAAGCTGCAGGCAACAAGCTAACTTTT;TRB:TGCGCCAGCAGCTTGGATGCTCCGAACTATGGCTACACCTTC	1042	1	1
CGCTTCACACACCGAC-1-h2-h2	h2	CD4_Naive	TRA:CAVDVNYGQNFVF;TRB:CATSRWTYNLSYNEQFF	TRA:TGTGCTGTGGACGTTAACTATGGTCAGAATTTTGTCTTT;TRB:TGTGCCACCAGCAGATGGACCTACAACCTTTCCTACAATGAGCAGTTCTTC	1043	1	1
CGCTTCAGTGACGCCT-1-h2-h2	h2	MAIT	TRA:CAVMDSNYQLIW;TRB:CASSDNLEGDTQYF	TRA:TGTGCTGTGATGGATAGCAACTATCAGTTAATCTGG;TRB:TGCGCCAGCAGTGATAACCTGGAGGGAGATACGCAGTATTTT	1044	1	2
CGGACACCAGTGGAGT-1-h2-h2	h2	Th	TRA:CAVGPLGTASKLTF;TRB:CSARDPTGDEAFF	TRA:TGTGCTGTGGGGCCTTTAGGCACTGCCAGTAAACTCACCTTT;TRB:TGCAGTGCTAGAGACCCTACAGGGGATGAAGCTTTCTTT	1045	1	1
CGGACACGTGTTCGAT-1-h2-h2	h2	MAIT	TRA:CAVLDSNYQLIW;TRB:CASSDTSGSGIGGELFF	TRA:TGTGCTGTATTGGATAGCAACTATCAGTTAATCTGG;TRB:TGTGCCAGCAGTGACACAAGCGGGAGTGGCATTGGCGGGGAGCTGTTTTTT	34	34	>= 3
CGGACGTAGGGAGTAA-1-h2-h2	h2	Th	TRA:CAPAYSGAGSYQLTF;TRA:CALINTGNQFYF;TRB:CASSGGRNEKLFF	TRA:TGTGCTCCAGCATACTCTGGGGCTGGGAGTTACCAACTCACTTTC;TRA:TGTGCTCTAATAAACACCGGTAACCAGTTCTATTTT;TRB:TGTGCCAGCAGCGGGGGCCGTAATGAAAAACTGTTTTTT	1046	1	1
CGGACGTCACAGGTTT-1-h2-h2	h2	CD8_Naive	TRA:CAVKGSWGKLQF;TRA:CAMREVETGRRALTF;TRB:CASSLGTNSNQPQHF	TRA:TGCGCTGTCAAGGGCAGCTGGGGGAAATTGCAGTTT;TRA:TGTGCAATGAGAGAGGTGGAAACGGGCAGGAGAGCACTTACTTTT;TRB:TGTGCCAGCAGCTTGGGGACAAATAGCAATCAGCCCCAGCATTTT	1047	1	1
CGGACGTCATCGGACC-1-h2-h2	h2	Th	TRA:CAGANQAGTALIF;TRB:CASSSDGGQYF	TRA:TGTGCAGGGGCCAACCAGGCAGGAACTGCTCTGATCTTT;TRB:TGTGCCAGCAGCTCCGACGGCGGCCAGTACTTC	1048	1	1
CGGACGTTCAATACCG-1-h2-h2	h2	CD8_TE	TRA:CATDAFHSGYALNF;TRB:CASNPPTALPGDTQYF	TRA:TGTGCTACGGACGCGTTCCATTCCGGGTATGCACTCAACTTC;TRB:TGTGCCAGCAACCCCCCGACCGCCCTCCCCGGCGATACGCAGTATTTT	327	11	>= 3
CGGACGTTCGTCTGAA-1-h2-h2	h2	CD4_Naive	TRA:CVVNMDGSSNTGKLIF;TRA:CVVSATDSSYKLIF;TRB:CATSDGDITWAYNEQFF	TRA:TGTGTGGTGAACATGGATGGCTCTAGCAACACAGGCAAACTAATCTTT;TRA:TGTGTGGTGAGCGCGACGGATAGCAGCTATAAATTGATCTTC;TRB:TGTGCCACCAGTGATGGGGACATTACGTGGGCCTACAATGAGCAGTTCTTC	1049	1	1
CGGACGTTCTCCCTGA-1-h2-h2	h2	Th	TRA:CLVGDWGTGGFKTIF;TRB:CATSRGTGGGNQPQHF	TRA:TGCCTCGTGGGTGACTGGGGAACTGGAGGCTTCAAAACTATCTTT;TRB:TGTGCCACCAGCAGAGGTACAGGGGGCGGCAATCAGCCCCAGCATTTT	1050	1	1
CGGACTGAGAAACGCC-1-h2-h2	h2	Th	TRA:CAAWSQNFVF;TRB:CASTLQNQPQHF	TRA:TGTGCAGCATGGAGTCAGAATTTTGTCTTT;TRB:TGTGCCAGCACTCTACAGAATCAGCCCCAGCATTTT	1051	1	1
CGGACTGAGGTGGGTT-1-h2-h2	h2	Th	TRA:CAVNTYNQGGKLIF;TRB:CASSLGLTSGSSYEQYF	TRA:TGTGCCGTGAACACTTATAACCAGGGAGGAAAGCTTATCTTC;TRB:TGCGCCAGCAGCTTGGGTTTGACTAGCGGGAGTAGTTACGAGCAGTACTTC	1052	1	1
CGGACTGAGTATTGGA-1-h2-h2	h2	Th	TRA:CAVVQGGKLIF;TRB:CASSSDRGNEKLFF	TRA:TGTGCTGTGGTCCAGGGAGGAAAGCTTATCTTC;TRB:TGCGCCAGCAGCTCGGACAGGGGTAATGAAAAACTGTTTTTT	1053	1	1
CGGACTGAGTTCGCGC-1-h2-h2	h2	CD8_TE	TRA:CAVDNYGQNFVF;TRB:CAWGPGLLNEKLFF	TRA:TGTGCTGTGGATAACTATGGTCAGAATTTTGTCTTT;TRB:TGTGCCTGGGGGCCCGGACTCTTGAATGAAAAACTGTTTTTT	234	6	>= 3
CGGACTGCAAGTCTGT-1-h2-h2	h2	CD8_TE	TRA:CVVSDSSGGGADGLTF;TRB:CASSLGLLTSGRAYNEQFF	TRA:TGTGTTGTGAGTGATAGTTCAGGAGGAGGTGCTGACGGACTCACCTTT;TRB:TGTGCCAGCAGCTTAGGCCTGTTAACTAGCGGGCGAGCATACAATGAGCAGTTCTTC	47	72	>= 3
CGGACTGCAATGGTCT-1-h2-h2	h2	CD4_Naive	TRA:CAVRDMKAGTALIF;TRB:CASSLALLPPQYF	TRA:TGTGCTGTGAGAGACATGAAGGCAGGAACTGCTCTGATCTTT;TRB:TGTGCCAGCAGCTTAGCACTCTTACCCCCACAGTACTTC	1054	1	1
CGGACTGCAGTTTACG-1-h2-h2	h2	CD8_TE	TRA:CAVRDIPSGAGSYQLTF;TRB:CASSPGPPGGYTF	TRA:TGTGCTGTGAGAGACATCCCTTCTGGGGCTGGGAGTTACCAACTCACTTTC;TRB:TGTGCCAGCAGTCCCGGGCCCCCGGGGGGCTACACCTTC	2	192	>= 3
CGGACTGCATGCCACG-1-h2-h2	h2	Th	TRA:CAVRVSSNDYKLSF;TRB:CASSQVWSGKENTGELFF	TRA:TGTGCTGTGAGAGTTTCCTCTAACGACTACAAGCTCAGCTTT;TRB:TGCGCCAGCAGCCAAGTCTGGAGCGGGAAAGAGAACACCGGGGAGCTGTTTTTT	1055	1	1
CGGACTGGTAAAGGAG-1-h2-h2	h2	Th	TRA:CVVRAPGIYNQGGKLIF;TRB:CASTQIAVLYNEQFF	TRA:TGTGTTGTGAGGGCCCCTGGGATTTATAACCAGGGAGGAAAGCTTATCTTC;TRB:TGTGCCAGCACCCAGATAGCAGTCCTCTACAATGAGCAGTTCTTC	1056	1	1
CGGACTGGTAGGGACT-1-h2-h2	h2	CD8_Naive	TRA:CLVGDRSGGGADGLTF;TRB:CASSSQNYNEQFF	TRA:TGCCTCGTGGGTGACAGGTCAGGAGGAGGTGCTGACGGACTCACCTTT;TRB:TGTGCCAGCAGCTCGCAGAACTACAATGAGCAGTTCTTC	1057	1	1
CGGAGCTAGCGCCTTG-1-h2-h2	h2	Th	TRA:CAVQADTGNQFYF;TRB:CASSFNRGPGNTIYF	TRA:TGTGCTGTGCAGGCGGACACCGGTAACCAGTTCTATTTT;TRB:TGCGCCAGCAGTTTCAACAGGGGGCCTGGAAACACCATATATTTT	1058	1	1
CGGAGCTCATCGATTG-1-h2-h2	h2	CD4_Naive	TRA:CAFRELNNAGNMLTF;TRB:CSASGELVVAQYF	TRA:TGTGCTTTCAGAGAGTTGAATAATGCAGGCAACATGCTCACCTTT;TRB:TGCAGTGCTAGTGGGGAACTCGTTGTGGCCCAGTACTTC	1059	1	1
CGGAGCTTCGCGTAGC-1-h2-h2	h2	CD8_TE	TRA:CAVRDIPSGAGSYQLTF;TRB:CASSPGPPGGYTF	TRA:TGTGCTGTGAGAGACATCCCTTCTGGGGCTGGGAGTTACCAACTCACTTTC;TRB:TGTGCCAGCAGTCCCGGGCCCCCGGGGGGCTACACCTTC	2	192	>= 3
CGGAGTCCAAGTTGTC-1-h2-h2	h2	Th	TRA:CVVNF;TRB:CASSDSGTGELFF	TRA:TGTGTGGTGAACTTT;TRB:TGTGCCAGCAGTGATAGCGGCACCGGGGAGCTGTTTTTT	1060	2	2
CGGAGTCCACCGTTGG-1-h2-h2	h2	CD4_Naive	TRA:CGTPGAGSYQLTF;TRB:CASSFPMDNQPQHF	TRA:TGCGGCACACCGGGGGCTGGGAGTTACCAACTCACTTTC;TRB:TGTGCCAGCAGTTTCCCGATGGACAATCAGCCCCAGCATTTT	1061	1	1
CGGAGTCGTTCCTCCA-1-h2-h2	h2	CD4_Naive	TRA:CAYRNTDKLIF;TRB:CASSILFRDNPYEQYF	TRA:TGTGCTTATAGGAACACCGACAAGCTCATCTTT;TRB:TGTGCCAGCAGCATCTTATTCCGGGACAACCCCTACGAGCAGTACTTC	1062	1	1
CGGAGTCTCCTTGACC-1-h2-h2	h2	CD8_TE	TRA:CAVRDIPSGAGSYQLTF;TRB:CASSPGPPGGYTF	TRA:TGTGCTGTGAGAGACATCCCTTCTGGGGCTGGGAGTTACCAACTCACTTTC;TRB:TGTGCCAGCAGTCCCGGGCCCCCGGGGGGCTACACCTTC	2	192	>= 3
CGGAGTCTCGCTTGTC-1-h2-h2	h2	CD8_TE	TRA:CAVRDIPSGAGSYQLTF;TRB:CASSPGPPGGYTF	TRA:TGTGCTGTGAGAGACATCCCTTCTGGGGCTGGGAGTTACCAACTCACTTTC;TRB:TGTGCCAGCAGTCCCGGGCCCCCGGGGGGCTACACCTTC	2	192	>= 3
CGGCTAGAGACTTGAA-1-h2-h2	h2	Th	TRA:CALSASGGSYIPTF;TRB:CSARGQGDPGGYGYTF	TRA:TGTGCTCTGAGTGCATCAGGAGGAAGCTACATACCTACATTT;TRB:TGCAGTGCCCGGGGACAGGGGGACCCTGGAGGATATGGCTACACCTTC	1063	1	1
CGGCTAGAGATGTAAC-1-h2-h2	h2	MAIT	TRA:CAVMDSNYQLIW;TRB:CASSRLTGEGADTQYF	TRA:TGTGCTGTGATGGATAGCAACTATCAGTTAATCTGG;TRB:TGTGCCAGTAGCAGGCTTACAGGGGAGGGAGCGGATACGCAGTATTTT	1064	1	1
CGGCTAGCAATCTGCA-1-h2-h2	h2	CD8_EM	TRA:CVVSDSSGGGADGLTF;TRB:CASSLGLLTSGRAYNEQFF	TRA:TGTGTTGTGAGTGATAGTTCAGGAGGAGGTGCTGACGGACTCACCTTT;TRB:TGTGCCAGCAGCTTAGGCCTGTTAACTAGCGGGCGAGCATACAATGAGCAGTTCTTC	47	72	>= 3
CGGCTAGCACGCGAAA-1-h2-h2	h2	Th	TRA:CVVQPPGYSSASKIIF;TRB:CASSPQTGDNQPQHF	TRA:TGTGTGGTCCAACCACCGGGGTACAGCAGTGCTTCCAAGATAATCTTT;TRB:TGTGCCAGCAGCCCACAGACAGGGGACAATCAGCCCCAGCATTTT	1065	1	1
CGGCTAGGTAGGGACT-1-h2-h2	h2	Th	TRA:CILRDRMDDMRF;TRB:CATSSRRGLNTEAFF	TRA:TGCATCCTGAGAGACAGGATGGATGACATGCGCTTT;TRB:TGTGCCACCAGCAGTCGGCGAGGGCTGAACACTGAAGCTTTCTTT	1066	1	1
CGGGTCAAGGGATACC-1-h2-h2	h2	CD8_Naive	TRA:CAGLGGFGNVLHC;TRB:CASNKRGPYEQYF	TRA:TGTGCAGGGCTGGGAGGCTTTGGGAATGTGCTGCATTGC;TRB:TGTGCCAGCAATAAGCGGGGACCCTACGAGCAGTACTTC	1067	1	1
CGGGTCACAAACGTGG-1-h2-h2	h2	CD4_Naive	TRA:CLVGGFTGGGNKLTF;TRA:CAMTGYGSQGGKLIF;TRB:CSASTSGSDTQYF	TRA:TGCCTCGTGGGTGGCTTCACGGGAGGAGGAAACAAACTCACCTTT;TRA:TGTGCAATGACGGGATACGGGAGCCAGGGAGGAAAGCTTATCTTC;TRB:TGCAGTGCCTCGACTAGCGGGAGTGATACGCAGTATTTT	1068	1	1
CGGGTCACAATCTACG-1-h2-h2	h2	CD4_TE	TRA:CAVEDPNSGYSTLTF;TRB:CASSWRTEQETQYF	TRA:TGTGCTGTGGAGGATCCGAATTCAGGATACAGCACCCTCACCTTT;TRB:TGTGCCAGCTCATGGAGGACAGAACAAGAGACCCAGTACTTC	1069	1	1
CGGGTCACAGAGCCAA-1-h2-h2	h2	CD4_Naive	TRA:CAVNVAGGFKTIF;TRB:CASSKDQYSNQPQHF	TRA:TGTGCCGTGAATGTGGCTGGAGGCTTCAAAACTATCTTT;TRB:TGTGCCAGCAGTAAGGACCAGTATAGCAATCAGCCCCAGCATTTT	1070	1	1
CGGGTCACAGCTATTG-1-h2-h2	h2	CD8_Naive	TRA:CAVNNSGRGSTLGRLYF;TRB:CASSPDGKPYEQYF	TRA:TGTGCCGTGAACAACAGCGGCAGAGGCTCAACCCTGGGGAGGCTATACTTT;TRB:TGTGCCAGCAGCCCGGACGGGAAACCCTACGAGCAGTACTTC	1071	1	1
CGGGTCAGTCGACTAT-1-h2-h2	h2	CD4_Naive	TRA:CAAMSRGTYKYIF;TRB:CASSPSGANVLTF	TRA:TGTGCAGCAATGAGTAGGGGAACCTACAAATACATCTTT;TRB:TGTGCCAGCAGCCCGTCTGGGGCCAACGTCCTGACTTTC	1072	1	1
CGGGTCATCATGTAGC-1-h2-h2	h2	CD8_Naive	TRA:CIVRPPNQAGTALIF;TRB:CASSSPTGSHEQYF	TRA:TGCATCGTCAGACCCCCGAACCAGGCAGGAACTGCTCTGATCTTT;TRB:TGTGCCAGCAGCTCCCCCACAGGTTCACACGAGCAGTACTTC	1073	1	1
CGGTTAAAGGGCTCTC-1-h2-h2	h2	Th	TRA:CVVSRNQGGKLIF;TRB:CASSSASGYEQYF	TRA:TGTGTGGTGAGTCGGAACCAGGGAGGAAAGCTTATCTTC;TRB:TGCGCCAGCAGCTCCGCTAGCGGCTACGAGCAGTACTTC	1074	1	1
CGGTTAAAGTGTTGAA-1-h2-h2	h2	CD4_Naive	TRA:CAVRNRDDKIIF;TRB:CSAGPF;TRB:CAWRRPGLAKADTQYF	TRA:TGTGCTGTGAGGAACAGAGATGACAAGATCATCTTT;TRB:TGCAGCGCGGGTCCCTTT;TRB:TGTGCCTGGAGGAGACCGGGACTAGCGAAAGCAGATACGCAGTATTTT	1075	1	1
CGGTTAACATTGGGCC-1-h2-h2	h2	CD8_TE	TRA:CVVSDSSGGGADGLTF;TRB:CASSLGLLTSGRAYNEQFF	TRA:TGTGTTGTGAGTGATAGTTCAGGAGGAGGTGCTGACGGACTCACCTTT;TRB:TGTGCCAGCAGCTTAGGCCTGTTAACTAGCGGGCGAGCATACAATGAGCAGTTCTTC	47	72	>= 3
CGGTTAACATTTGCCC-1-h2-h2	h2	Th	TRA:CAVSGGRLMF;TRB:CAWSLGLYQETQYF	TRA:TGTGCTGTGAGTGGAGGCAGACTCATGTTT;TRB:TGTGCCTGGAGCCTAGGATTGTACCAAGAGACCCAGTACTTC	1076	1	1
CGGTTAAGTAAATGAC-1-h2-h2	h2	CD4_Naive	TRA:CALSEPDSGGYQKVTF;TRB:CASSLSWTSGRRSYEQYF	TRA:TGTGCTCTGAGTGAACCTGATTCTGGGGGTTACCAGAAAGTTACCTTT;TRB:TGCGCCAGCAGCCTCTCTTGGACTAGCGGGAGGAGGAGCTACGAGCAGTACTTC	1077	1	1
CGGTTAAGTAGCTTGT-1-h2-h2	h2	CD8_Naive	TRA:CALSETYSGAGSYQLTF;TRB:CSARDLPGSNYGYTF	TRA:TGTGCTCTGAGCGAGACATACTCTGGGGCTGGGAGTTACCAACTCACTTTC;TRB:TGCAGTGCTAGAGATCTGCCGGGCAGTAACTATGGCTACACCTTC	1078	1	1
CGGTTAAGTCCGAGTC-1-h2-h2	h2	MAIT	TRA:CAVLDSNYQLIW;TRB:CASSQSPGQGSDTQYF	TRA:TGTGCTGTGCTGGATAGCAACTATCAGTTAATCTGG;TRB:TGTGCCAGCAGCCAATCCCCGGGACAGGGGTCAGATACGCAGTATTTT	1079	1	1
CGGTTAAGTTGCCTCT-1-h2-h2	h2	Th	TRA:CATDLMEYGNKLVF;TRB:CASSKDNIYGYTF	TRA:TGTGCTACGGACCTCATGGAATATGGAAACAAGCTGGTCTTT;TRB:TGTGCCAGCAGCAAAGACAACATCTATGGCTACACCTTC	1080	1	1
CGTAGCGAGAAGCCCA-1-h2-h2	h2	Th	TRA:CVVKMTTDSWGKFQF;TRB:CQQQMGFLRTGENYEQYF;TRB:CASSGQDTPLHF	TRA:TGTGTGGTGAAGATGACAACTGACAGCTGGGGGAAATTCCAGTTT;TRB:TGCCAGCAGCAAATGGGCTTCCTAAGGACAGGGGAGAACTACGAGCAGTACTTC;TRB:TGTGCCAGCAGTGGACAGGATACACCCCTCCACTTT	1081	1	1
CGTAGCGAGAGATGAG-1-h2-h2	h2	CD8_TE	TRA:CILRASSGGSNYKLTF;TRB:CASSLSPSGSHEQYF	TRA:TGCATCCTGAGAGCCTCTAGTGGAGGTAGCAACTATAAACTGACATTT;TRB:TGTGCCAGCAGCTTAAGCCCTAGCGGGAGCCACGAGCAGTACTTC	177	24	>= 3
CGTAGCGAGCGAGAAA-1-h2-h2	h2	CD8_Naive	TRA:CAAYYPASGSRLTF;TRA:CAGRLNNDMRF;TRB:CASTLQGLEQYF	TRA:TGTGCAGCCTATTACCCGGCCAGTGGCTCTAGGTTGACCTTT;TRA:TGTGCCGGCCGCCTTAACAATGACATGCGCTTT;TRB:TGTGCCAGCACCCTACAAGGTCTCGAGCAGTACTTC	1082	1	1
CGTAGCGAGCTTATCG-1-h2-h2	h2	CD8_Naive	TRA:CAVRAYSNYQLIW;TRB:CASTREGRETQYF	TRA:TGTGCTGTGAGAGCCTATAGCAACTATCAGTTAATCTGG;TRB:TGTGCCAGCACCCGGGAGGGCCGTGAGACCCAGTACTTC	1083	1	1
CGTAGCGAGGCGACAT-1-h2-h2	h2	MAIT	TRA:CAVLDSNYQLIW;TRB:CASSDTSGSGIGGELFF	TRA:TGTGCTGTATTGGATAGCAACTATCAGTTAATCTGG;TRB:TGTGCCAGCAGTGACACAAGCGGGAGTGGCATTGGCGGGGAGCTGTTTTTT	34	34	>= 3
CGTAGCGCATGAGCGA-1-h2-h2	h2	Th	TRA:CAASAHNFNKFYF;TRA:CALSDGGGSNYKLTF;TRB:CASTPSGGLGNEQFF	TRA:TGTGCAGCAAGCGCGCACAACTTCAACAAATTTTACTTT;TRA:TGTGCTCTGAGTGATGGTGGAGGTAGCAACTATAAACTGACATTT;TRB:TGTGCCAGCACTCCTTCGGGGGGACTCGGCAATGAGCAGTTCTTC	1084	1	1
CGTAGCGGTCACTTCC-1-h2-h2	h2	MAIT	TRA:CAVLDSNYQLIW;TRB:CATQGRGDTGELFF	TRA:TGTGCTGTGTTGGATAGCAACTATCAGTTAATCTGG;TRB:TGTGCGACACAGGGGAGGGGTGACACCGGGGAGCTGTTTTTT	394	11	>= 3
CGTAGCGTCCGCGGTA-1-h2-h2	h2	CD4_Naive	TRA:CIVSTDSGNTPLVF;TRB:CAWSRTSYGYTF	TRA:TGCATCGTCAGCACAGATTCAGGAAACACACCTCTTGTCTTT;TRB:TGTGCCTGGAGTCGGACAAGTTATGGCTACACCTTC	1085	1	1
CGTAGGCAGAAACCGC-1-h2-h2	h2	Th	TRA:CAVSPGGTDKLIF;TRB:CASSSTGNIDEQYF	TRA:TGTGCTGTGAGTCCTGGGGGGACCGACAAGCTCATCTTT;TRB:TGTGCCAGTAGCTCGACAGGGAACATCGACGAGCAGTACTTC	1086	1	1
CGTAGGCAGCGAGAAA-1-h2-h2	h2	CD4_Naive	TRA:CAVYSGGSNYKLTF;TRA:CATDGETSGSRLTF;TRB:CASTAGSSTDTQYF	TRA:TGTGCCGTATATAGTGGAGGTAGCAACTATAAACTGACATTT;TRA:TGTGCTACGGACGGAGAAACCAGTGGCTCTAGGTTGACCTTT;TRB:TGTGCCAGCACCGCGGGGTCGAGCACAGATACGCAGTATTTT	1087	1	1
CGTAGGCCACCGCTAG-1-h2-h2	h2	Th	TRA:CALTFTGGGNKLTF;TRB:CASSLLVLRDNEQFF	TRA:TGTGCTCTGACTTTCACGGGAGGAGGAAACAAACTCACCTTT;TRB:TGTGCCAGCAGCTTATTGGTCCTGAGGGACAATGAGCAGTTCTTC	1088	1	1
CGTAGGCCACCTCGGA-1-h2-h2	h2	Th	TRA:CVVGTNAGKSTF;TRB:CASRGSSTSGRAREQYF	TRA:TGTGTGGTGGGCACCAATGCAGGCAAATCAACCTTT;TRB:TGTGCCAGCAGGGGTAGTTCGACTAGCGGGAGGGCGAGAGAGCAGTACTTC	1089	1	1
CGTAGGCCAGGTTTCA-1-h2-h2	h2	Th	TRA:CAFRSGGGYNKLIF;TRA:CVGNNRLAF;TRB:CASRGLRAEAFF	TRA:TGTGCTTTCCGCTCCGGTGGTGGCTACAATAAGCTGATTTTT;TRA:TGTGTGGGGAACAACAGACTCGCTTTT;TRB:TGTGCCAGCAGGGGACTTCGGGCTGAAGCTTTCTTT	1090	1	1
CGTAGGCGTCAACTGT-1-h2-h2	h2	Th	TRA:CAVSVGNTNAGKSTF;TRB:CASSFGSGGAQPQHF	TRA:TGTGCTGTGAGTGTAGGAAACACCAATGCAGGCAAATCAACCTTT;TRB:TGTGCCAGCAGTTTTGGCTCAGGGGGCGCGCAGCCCCAGCATTTT	1091	1	1
CGTCACTAGCCCTAAT-1-h2-h2	h2	CD4_Naive	TRA:CAAKAYKYIF;TRA:CVVNLSGGGADGLTF;TRB:CASSLAGASQETQYF	TRA:TGTGCAGCAAAGGCCTACAAATACATCTTT;TRA:TGTGTGGTGAACCTTTCAGGAGGAGGTGCTGACGGACTCACCTTT;TRB:TGTGCTAGCAGCTTAGCGGGAGCAAGCCAAGAGACCCAGTACTTC	1092	1	1
CGTCACTAGGTCGGAT-1-h2-h2	h2	CD8_EM	TRA:CAARGSGGSNYKLTF;TRB:CASSTRQGANYGYTF	TRA:TGTGCAGCAAGAGGGAGTGGAGGTAGCAACTATAAACTGACATTT;TRB:TGTGCCAGCAGCACGCGACAGGGGGCAAACTATGGCTACACCTTC	1093	1	1
CGTCACTAGTTACGGG-1-h2-h2	h2	CD4_Naive	TRA:CAVRPLGGSGGGADGLTF;TRB:CASSLSVPNTEAFF	TRA:TGTGCTGTGAGGCCCTTGGGAGGATCAGGAGGAGGTGCTGACGGACTCACCTTT;TRB:TGCGCCAGCAGCTTGAGTGTACCGAACACTGAAGCTTTCTTT	1094	1	1
CGTCACTCAAGCCCAC-1-h2-h2	h2	Th	TRA:CALSEPNSGNTPLVF;TRB:CASSFVFAGPVAKNIQYF	TRA:TGTGCTCTGAGTGAGCCGAATTCAGGAAACACACCTCTTGTCTTT;TRB:TGTGCCAGCAGTTTCGTATTCGCGGGACCTGTAGCCAAAAACATTCAGTACTTC	1095	1	1
CGTCACTCAATGTTGC-1-h2-h2	h2	CD4_Naive	TRA:CAMRSPGDSGYSTLTF;TRB:CASSQEQGWYNEQFF	TRA:TGTGCAATGAGGTCTCCGGGGGATTCAGGATACAGCACCCTCACCTTT;TRB:TGTGCCAGCAGCCAAGAACAGGGGTGGTACAATGAGCAGTTCTTC	1096	1	1
CGTCACTCATCATCCC-1-h2-h2	h2	CD8_Naive	TRA:CILSLLQGAQKLVF;TRB:CASSHPSGRGQFF	TRA:TGCATCCTGAGTCTCCTTCAGGGAGCCCAGAAGCTGGTATTT;TRB:TGTGCCAGCAGCCACCCGAGCGGGAGGGGGCAGTTCTTC	1097	1	1
CGTCACTGTTAAGAAC-1-h2-h2	h2	Th	TRA:CVVRIMFSGGYNKLIF;TRB:CASSWGTGINYGYTF	TRA:TGTGTTGTGAGGATTATGTTTTCTGGTGGCTACAATAAGCTGATTTTT;TRB:TGTGCCAGCAGCTGGGGGACAGGGATCAACTATGGCTACACCTTC	1098	1	1
CGTCACTTCGACAGCC-1-h2-h2	h2	CD8_Naive	TRA:CAVAGGGADGLTF;TRB:CASSLWGDPEQYF	TRA:TGTGCCGTGGCCGGAGGAGGTGCTGACGGACTCACCTTT;TRB:TGTGCCAGCAGCTTATGGGGCGATCCCGAGCAGTACTTC	1099	1	1
CGTCAGGAGCGATAGC-1-h2-h2	h2	MAIT	TRA:CAVMDSNYQLIW;TRB:CASSEMTGGSDGYTF	TRA:TGTGCTGTCATGGATAGCAACTATCAGTTAATCTGG;TRB:TGTGCCAGCAGTGAAATGACAGGTGGTTCAGATGGCTACACCTTC	97	18	>= 3
CGTCAGGAGGACATTA-1-h2-h2	h2	CD4_Naive	TRA:CALSYGGSQGNLIF;TRB:CASSQVRQDGYTF	TRA:TGTGCTCTGAGTTATGGAGGAAGCCAAGGAAATCTCATCTTT;TRB:TGTGCCAGCAGCCAAGTTAGACAGGATGGCTACACCTTC	1100	1	1
CGTCAGGCAAATACAG-1-h2-h2	h2	Th	TRA:CVVSSTGANNLFF;TRB:CASRNGQGSSYTIYF	TRA:TGTGTGGTGTCGTCAACTGGGGCAAACAACCTCTTCTTT;TRB:TGTGCCAGCAGGAATGGACAGGGTTCTTCGTACACCATATATTTT	1101	1	1
CGTCAGGCATGGTAGG-1-h2-h2	h2	CD4_Naive	TRA:CALSGGYQKVTF;TRB:CAWSVQYEQYF	TRA:TGTGCCCTCTCTGGGGGTTACCAGAAAGTTACCTTT;TRB:TGTGCCTGGAGTGTACAGTACGAGCAGTACTTC	1102	1	1
CGTCAGGGTTCTGAAC-1-h2-h2	h2	Th	TRA:CADNNNDMRF;TRB:CASRTGRRVSPLHF	TRA:TGTGCAGACAATAACAATGACATGCGCTTT;TRB:TGTGCCAGCAGAACAGGCCGAAGGGTGTCACCCCTCCACTTT	1103	1	1
CGTCAGGGTTGAGGTG-1-h2-h2	h2	CD4_Naive	TRA:CVVTLGGSYIPTF;TRB:CSARDEGTDTQYF	TRA:TGTGTGGTGACCCTCGGAGGAAGCTACATACCTACATTT;TRB:TGCAGTGCTAGAGATGAGGGCACAGATACGCAGTATTTT	1104	1	1
CGTCAGGTCTAAGCCA-1-h2-h2	h2	Th	TRA:CALRVGGSQGNLIF;TRB:CASSRGPNTGELFF	TRA:TGTGCTCTGAGGGTGGGAGGAAGCCAAGGAAATCTCATCTTT;TRB:TGTGCCAGCAGCCGGGGACCGAACACCGGGGAGCTGTTTTTT	1105	1	1
CGTCCATAGAACAACT-1-h2-h2	h2	Th	TRA:CAERTTDSWGKFQF;TRB:CASSSGTSARTDTQYF	TRA:TGTGCAGAGAGGACGACTGACAGCTGGGGGAAATTCCAGTTT;TRB:TGTGCCAGCAGCTCCGGGACTAGCGCACGCACAGATACGCAGTATTTT	1106	1	1
CGTCCATAGAGGGCTT-1-h2-h2	h2	CD4_Naive	TRA:CAVRDMDSNYQLIW;TRB:CASSPQHSPSDTQYF	TRA:TGTGCTGTGAGAGACATGGATAGCAACTATCAGTTAATCTGG;TRB:TGTGCCAGCAGCCCACAACACAGTCCCTCAGATACGCAGTATTTT	1107	1	1
CGTCCATAGGGCATGT-1-h2-h2	h2	Th	TRA:CAVTQGGSEKLVF;TRB:CASSPFSGGLAKNIQYF	TRA:TGTGCTGTGACTCAGGGCGGATCTGAAAAGCTGGTCTTT;TRB:TGTGCCAGCTCACCATTTTCCGGGGGATTAGCCAAAAACATTCAGTACTTC	1108	1	1
CGTCCATCAATCGAAA-1-h2-h2	h2	CD4_Naive	TRA:CAGPTQGGSEKLVF;TRB:CASSYFNNLDTQYF	TRA:TGTGCAGGCCCCACTCAGGGCGGATCTGAAAAGCTGGTCTTT;TRB:TGTGCCAGCAGTTACTTCAACAATCTAGATACGCAGTATTTT	1109	1	1
CGTCCATCACTGTTAG-1-h2-h2	h2	CD4_Naive	TRA:CALSEAGTGNQFYF;TRB:CAWSGQPNSPLHF	TRA:TGTGCTCTGAGTGAGGCGGGGACCGGTAACCAGTTCTATTTT;TRB:TGTGCCTGGAGTGGACAGCCGAATTCACCCCTCCACTTT	1110	1	1
CGTCCATGTCTGATCA-1-h2-h2	h2	CD4_Naive	TRA:CAASDGGSNYKLTF;TRB:CSVDSPNTGELFF	TRA:TGTGCAGCAAGCGATGGAGGTAGCAACTATAAACTGACATTT;TRB:TGCAGTGTAGACTCTCCCAACACCGGGGAGCTGTTTTTT	1111	1	1
CGTCCATTCACTTACT-1-h2-h2	h2	CD4_Naive	TRA:CIVRVSGDMRF;TRB:CASSQGGQGINYGYTF	TRA:TGCATCGTCAGAGTCTCCGGGGACATGCGCTTT;TRB:TGCGCCAGCAGCCAAGGCGGACAGGGTATTAACTATGGCTACACCTTC	1112	1	1
CGTCCATTCCAAATGC-1-h2-h2	h2	CD4_Naive	TRA:CAARGNSGNTPLVF;TRB:CASSLGRDSPLHF	TRA:TGTGCAGCAAGGGGGAATTCAGGAAACACACCTCTTGTCTTT;TRB:TGTGCCAGCAGCTTGGGCCGGGATTCACCCCTCCACTTT	1113	1	1
CGTCTACAGCAATATG-1-h2-h2	h2	CD8_TE	TRA:CALGFLGGYQKVTF;TRB:CASRLGLAQNIQYF	TRA:TGTGCTCTGGGCTTCCTTGGGGGTTACCAGAAAGTTACCTTT;TRB:TGTGCCAGCAGGTTAGGACTAGCCCAAAACATTCAGTACTTC	1114	1	1
CGTCTACAGTAACCCT-1-h2-h2	h2	CD4_Naive	TRA:CAMREGYDYKLSF;TRB:CSARVGTARGQFF	TRA:TGTGCAATGAGAGAGGGCTACGACTACAAGCTCAGCTTT;TRB:TGCAGTGCTAGAGTTGGGACAGCTAGGGGGCAGTTCTTC	1115	1	1
CGTCTACAGTCTCCTC-1-h2-h2	h2	Th	TRA:CAVEEGNDYKLSF;TRB:CASSPSTGNYGYTF	TRA:TGTGCTGTGGAGGAGGGGAACGACTACAAGCTCAGCTTT;TRB:TGTGCCAGCAGCCCCTCGACAGGGAACTATGGCTACACCTTC	1116	1	1
CGTCTACCAGCGTCCA-1-h2-h2	h2	Th	TRA:CAVNAPLGGGNKLTF;TRB:CATSRARLAGNNEQFF	TRA:TGTGCCGTGAATGCTCCCCTCGGAGGAGGAAACAAACTCACCTTT;TRB:TGTGCCACCAGCAGAGCGAGGCTAGCGGGAAACAATGAGCAGTTCTTC	1117	1	1
CGTCTACTCAACACCA-1-h2-h2	h2	MAIT	TRA:CAVRDGNYQLIW;TRA:CAVAPRGYIWGWELPTHF;TRB:CASTVRGFETGELFF	TRA:TGTGCTGTGAGAGATGGCAACTATCAGTTAATCTGG;TRA:TGTGCTGTGGCCCCCCGCGGGTATATCTGGGGCTGGGAGTTACCAACTCACTTT;TRB:TGTGCCTCGACCGTCAGGGGCTTTGAGACCGGGGAGCTGTTTTTT	1118	1	1
CGTCTACTCATCACCC-1-h2-h2	h2	Th	TRA:CAVRDSFSGYSTLTF;TRB:CASSAMQAGPNEQFF;TRB:CAGCLGGERHWVGKLFF	TRA:TGTGCTGTGAGAGACAGTTTTTCAGGATACAGCACCCTCACCTTT;TRB:TGTGCCAGCAGCGCCATGCAAGCGGGACCGAATGAGCAGTTCTTC;TRB:TGTGCTGGATGCCTTGGGGGAGAGCGTCACTGGGTAGGAAAACTGTTTTTT	1119	1	1
CGTCTACTCCCGGATG-1-h2-h2	h2	CD8_Naive	TRA:CAYRSIRVKRF;TRB:CASSAGTGGSQPQHF	TRA:TGTGCTTATAGGAGCATTAGAGTTAAGCGCTTT;TRB:TGTGCCAGCAGTGCTGGGACAGGGGGCTCTCAGCCCCAGCATTTT	1120	1	1
CGTGAGCAGACCGGAT-1-h2-h2	h2	CD8_Naive	TRA:CAVDTGNQFYF;TRB:CASSQGGLSYEQYF	TRA:TGTGCTGTGGATACCGGTAACCAGTTCTATTTT;TRB:TGTGCCAGCAGCCAAGGGGGGCTTTCCTACGAGCAGTACTTC	1121	1	1
CGTGAGCAGCGTCAAG-1-h2-h2	h2	CD8_Naive	TRA:CALSNSGYALNF;TRB:CASSQERGYNEQFF	TRA:TGTGCTCTTTCAAATTCCGGGTATGCACTCAACTTC;TRB:TGCGCCAGCAGCCAAGAACGGGGGTACAATGAGCAGTTCTTC	1122	1	1
CGTGAGCCACCGCTAG-1-h2-h2	h2	CD4_Naive	TRA:CAAPLPYAGNNRKLIW;TRB:CASSATSGSGTQYF	TRA:TGTGCAGCTCCCCTGCCCTATGCTGGCAACAACCGTAAGCTGATTTGG;TRB:TGTGCCAGCAGTGCTACTAGCGGGAGTGGGACCCAGTACTTC	1123	1	1
CGTGAGCCACGAGAGT-1-h2-h2	h2	CD4_Naive	TRA:CAVKNFGNEKLTF;TRB:CASSLGWDEQFF	TRA:TGTGCAGTTAAAAACTTTGGAAATGAGAAATTAACCTTT;TRB:TGTGCCAGCAGCTTAGGGTGGGATGAGCAGTTCTTC	1124	1	1
CGTGAGCCAGATAATG-1-h2-h2	h2	CD8_Naive	TRA:CAVRESGANNLFF;TRB:CASSWANEQYF	TRA:TGTGCTGTGAGAGAGAGTGGGGCAAACAACCTCTTCTTT;TRB:TGTGCCAGCAGTTGGGCGAACGAGCAGTACTTC	1125	1	1
CGTGAGCGTACACCGC-1-h2-h2	h2	Th	TRA:CAVPLRAGSYQLTF;TRB:CAWSLGLHEQFF	TRA:TGTGCCGTCCCCCTTAGGGCTGGGAGTTACCAACTCACTTTC;TRB:TGTGCCTGGAGCTTAGGGCTGCATGAGCAGTTCTTC	1126	1	1
CGTGAGCGTCGACTGC-1-h2-h2	h2	Th	TRA:CAVEDYYGGATNKLIF;TRB:CSARGGGLAGVGNTDTQYF	TRA:TGTGCTGTGGAGGATTACTATGGTGGTGCTACAAACAAGCTCATCTTT;TRB:TGCAGTGCTAGAGGTGGGGGACTAGCGGGAGTTGGGAACACAGATACGCAGTATTTT	1127	1	1
CGTGAGCTCGCGATCG-1-h2-h2	h2	CD8_TE	TRA:CVVSDSSGGGADGLTF;TRB:CASSLGLLTSGRAYNEQFF	TRA:TGTGTTGTGAGTGATAGTTCAGGAGGAGGTGCTGACGGACTCACCTTT;TRB:TGTGCCAGCAGCTTAGGCCTGTTAACTAGCGGGCGAGCATACAATGAGCAGTTCTTC	47	72	>= 3
CGTGTAAAGAGACTAT-1-h2-h2	h2	MAIT	TRA:CPERPGGYQKVTF;TRA:CAAMDSNYQLIW;TRB:CSAREAREPSYNEQFF	TRA:TGCCCCGAAAGACCTGGGGGTTACCAGAAAGTTACCTTT;TRA:TGTGCTGCCATGGATAGCAACTATCAGTTAATCTGG;TRB:TGCAGTGCTAGAGAGGCGCGGGAGCCCTCCTACAATGAGCAGTTCTTC	281	7	>= 3
CGTGTAAAGTACGTAA-1-h2-h2	h2	CD4_Naive	TRA:CAGFHFGNEKLTF;TRB:CASSQPGARYEKLFF	TRA:TGTGCAGGGTTTCACTTTGGAAATGAGAAATTAACCTTT;TRB:TGCGCCAGCAGCCAACCAGGGGCTAGGTATGAAAAACTGTTTTTT	1128	1	1
CGTGTAACAATCCAAC-1-h2-h2	h2	Th	TRA:CALSITDFNKFYF;TRB:CASSGQGSGQPQHF	TRA:TGTGCTCTGAGTATTACGGACTTCAACAAATTTTACTTT;TRB:TGTGCCAGCAGCGGACAGGGAAGTGGCCAGCCCCAGCATTTT	1129	1	1
CGTGTAAGTGTCTGAT-1-h2-h2	h2	CD8_Naive	TRA:CAMRGPSGSARQLTF;TRB:CASSPGTGTSRDPLHF	TRA:TGTGCAATGAGAGGGCCCTCTGGTTCTGCAAGGCAACTGACCTTT;TRB:TGCGCCAGCAGCCCTGGAACCGGGACTTCCCGTGATCCCCTCCACTTT	1130	1	1
CGTGTAATCACGGTTA-1-h2-h2	h2	Th	TRA:CAVSARVSGGYQKVTF;TRB:CASSNDPGHITNNEQFF	TRA:TGTGCTGTGTCGGCTCGGGTTTCTGGGGGTTACCAGAAAGTTACCTTT;TRB:TGTGCCAGCAGTAACGACCCGGGACACATTACAAACAATGAGCAGTTCTTC	1131	2	2
CGTGTCTAGAACAATC-1-h2-h2	h2	CD4_Naive	TRA:CAVEDGAAGNKLTF;TRB:CASSPDNYGYTF	TRA:TGTGCTGTGGAGGATGGGGCTGCAGGCAACAAGCTAACTTTT;TRB:TGTGCCAGCAGTCCGGATAACTATGGCTACACCTTC	1132	1	1
CGTGTCTCAATGTAAG-1-h2-h2	h2	CD8_Naive	TRA:CAVISGGYNKLIF;TRB:CASSSAWGTEAFF	TRA:TGTGCCGTGATTTCTGGTGGCTACAATAAGCTGATTTTT;TRB:TGTGCCAGCAGCAGCGCGTGGGGCACTGAAGCTTTCTTT	1133	1	1
CGTGTCTTCTTTCCTC-1-h2-h2	h2	Th	TRA:CAERLSGAGSYQLTF;TRB:CASSFDTGELFF	TRA:TGTGCAGAGAGATTGTCTGGGGCTGGGAGTTACCAACTCACTTTC;TRB:TGTGCCAGCAGTTTCGACACCGGGGAGCTGTTTTTT	1134	1	1
CGTTAGAAGCCGCCTA-1-h2-h2	h2	Th	TRA:CALSPSGSARQLTF;TRB:CASSGTGNQPQHF	TRA:TGTGCTCTCTCCCCCTCCGGTTCTGCAAGGCAACTGACCTTT;TRB:TGTGCCAGCAGTGGGACAGGCAATCAGCCCCAGCATTTT	1135	1	1
CGTTAGAAGTGTTAGA-1-h2-h2	h2	Th	TRA:CAGHQAGTALIF;TRB:CASSSRGGVGNTIYF	TRA:TGTGCAGGGCACCAGGCAGGAACTGCTCTGATCTTT;TRB:TGTGCCAGCTCCTCTAGGGGGGGGGTTGGAAACACCATATATTTT	1136	1	1
CGTTAGACATATGCTG-1-h2-h2	h2	CD4_Naive	TRA:CIVRPPLGTNAGKSTF;TRB:CASKGTSEAYEQYF	TRA:TGCATCGTCAGACCCCCACTAGGAACCAATGCAGGCAAATCAACCTTT;TRB:TGTGCCAGCAAGGGGACTAGTGAGGCCTACGAGCAGTACTTC	1137	1	1
CGTTAGAGTGTGAAAT-1-h2-h2	h2	CD4_Naive	TRA:CAESGSNDYKLSF;TRB:CASSIKGNEQFF	TRA:TGTGCAGAGTCCGGTTCTAACGACTACAAGCTCAGCTTT;TRB:TGTGCCAGCAGTATAAAGGGCAATGAGCAGTTCTTC	1138	1	1
CGTTGGGCATTTCAGG-1-h2-h2	h2	Th	TRA:CAASRGTGFQKLVF;TRB:CASSGTGGFGEKLFF	TRA:TGTGCAGCAAGTAGAGGAACAGGCTTTCAGAAACTTGTATTT;TRB:TGTGCCAGCAGTGGTACCGGGGGTTTCGGTGAAAAACTGTTTTTT	438	2	2
CTAACTTCAACTTGAC-1-h2-h2	h2	CD4_Naive	TRA:CAASAQWSGTYKYIF;TRB:CASSQDVGSGNTIYF	TRA:TGTGCAGCAAGCGCGCAGTGGTCAGGAACCTACAAATACATCTTT;TRB:TGCGCCAGCAGCCAAGATGTGGGGTCTGGAAACACCATATATTTT	1139	1	1
CTAACTTGTATGAAAC-1-h2-h2	h2	Th	TRA:CALSDAGGTSYGKLTF;TRB:CASSQGGAGQYF	TRA:TGTGCTCTGAGTGATGCTGGTGGTACTAGCTATGGAAAGCTGACATTT;TRB:TGTGCCAGCAGCCAAGGAGGGGCCGGGCAGTACTTC	1140	1	1
CTAACTTGTCATCGGC-1-h2-h2	h2	CD4_Naive	TRA:CAETWGGYNKLIF;TRB:CASSEDSGNTIYF	TRA:TGTGCAGAGACCTGGGGTGGCTACAATAAGCTGATTTTT;TRB:TGTGCCAGCAGTGAGGACAGCGGAAACACCATATATTTT	1141	1	1
CTAACTTGTTGTTTGG-1-h2-h2	h2	CD8_Naive	TRA:CAVRMSSASKIIF;TRB:CSARDRATTANYGYTF	TRA:TGTGCTGTACGGATGAGCAGTGCTTCCAAGATAATCTTT;TRB:TGCAGTGCTAGAGATAGAGCGACAACGGCTAACTATGGCTACACCTTC	1142	1	1
CTAACTTTCCACGAAT-1-h2-h2	h2	CD8_TE	TRA:CAVGAILTGGGNKLTF;TRB:CTASSYNEQFF	TRA:TGTGCTGTGGGTGCAATACTCACGGGAGGAGGAAACAAACTCACCTTT;TRB:TGCACCGCCTCCTCTTACAATGAGCAGTTCTTC	89	12	>= 3
CTAAGACAGCAATATG-1-h2-h2	h2	CD4_Naive	TRA:CAGQAPDSWGKLQF;TRB:CASRYPGGGYTF	TRA:TGTGCTGGGCAGGCCCCTGACAGCTGGGGGAAATTGCAGTTT;TRB:TGTGCCAGCAGATACCCGGGGGGTGGCTACACCTTC	1143	1	1
CTAAGACCACCGCTAG-1-h2-h2	h2	CD8_Naive	TRA:CAVNSFGNVLHC;TRB:CASRPTTQSSPYF	TRA:TGTGCCGTGAATAGCTTTGGGAATGTGCTGCATTGC;TRB:TGTGCCAGCAGACCTACCACACAGTCCTCGCCCTACTTC	1144	1	1
CTAAGACCATGGTCTA-1-h2-h2	h2	Th	TRA:CAVRLNQAGTALIF;TRB:CASSIDRGPEAFF	TRA:TGTGCTGTGAGGCTCAACCAGGCAGGAACTGCTCTGATCTTT;TRB:TGTGCCAGTAGTATCGACAGGGGCCCTGAAGCTTTCTTT	1145	1	1
CTAAGACGTGTCCTCT-1-h2-h2	h2	CD4_Naive	TRA:CAASSDYKLSF;TRB:CQQQFPSKLTDTQYF;TRB:CASSLVAFDEQFF	TRA:TGTGCAGCAAGTAGCGACTACAAGCTCAGCTTT;TRB:TGCCAGCAGCAATTCCCTAGCAAACTCACAGATACGCAGTATTTT;TRB:TGTGCCAGCAGTTTAGTAGCGTTCGATGAGCAGTTCTTC	1146	1	1
CTAAGACGTTCAACCA-1-h2-h2	h2	CD4_Naive	TRA:CAGQGGSEKLVF;TRB:CASSVLGQAYEQYF	TRA:TGTGCAGGCCAGGGCGGATCTGAAAAGCTGGTCTTT;TRB:TGTGCCAGCAGTGTCCTGGGACAGGCCTACGAGCAGTACTTC	1147	1	1
CTAAGACTCACAGTAC-1-h2-h2	h2	CD8_TE	TRA:CAVRDIPSGAGSYQLTF;TRB:CASSPGPPGGYTF	TRA:TGTGCTGTGAGAGACATCCCTTCTGGGGCTGGGAGTTACCAACTCACTTTC;TRB:TGTGCCAGCAGTCCCGGGCCCCCGGGGGGCTACACCTTC	2	192	>= 3
CTAAGACTCACTATTC-1-h2-h2	h2	Th	TRA:CAVAQWNSGAGSYQLTF;TRB:CASSFPTGPQYF	TRA:TGTGCTGTGGCCCAGTGGAACTCTGGGGCTGGGAGTTACCAACTCACTTTC;TRB:TGCGCCAGCAGCTTCCCCACAGGGCCGCAGTACTTC	1148	1	1
CTAAGACTCCGCTGTT-1-h2-h2	h2	CD4_Naive	TRA:CATQGGGTSYGKLTF;TRB:CASSSTTHEQFF	TRA:TGTGCCACCCAGGGGGGTGGTACTAGCTATGGAAAGCTGACATTT;TRB:TGTGCCAGCAGCTCCACAACCCATGAGCAGTTCTTC	1149	1	1
CTAATGGAGTGGGATC-1-h2-h2	h2	CD4_Naive	TRA:CAARNSGTYKYIF;TRB:CASSGTYSYNEQFF	TRA:TGTGCAGCAAGGAACTCAGGAACCTACAAATACATCTTT;TRB:TGTGCCAGTAGTGGGACGTACTCCTACAATGAGCAGTTCTTC	1150	1	1
CTAATGGCACACGCTG-1-h2-h2	h2	CD8_TE	TRA:CAVGAILTGGGNKLTF;TRB:CTASSYNEQFF	TRA:TGTGCTGTGGGTGCAATACTCACGGGAGGAGGAAACAAACTCACCTTT;TRB:TGCACCGCCTCCTCTTACAATGAGCAGTTCTTC	89	12	>= 3
CTAATGGCATTACGAC-1-h2-h2	h2	CD8_TE	TRA:CAVRDIPSGAGSYQLTF;TRB:CASSPGPPGGYTF	TRA:TGTGCTGTGAGAGACATCCCTTCTGGGGCTGGGAGTTACCAACTCACTTTC;TRB:TGTGCCAGCAGTCCCGGGCCCCCGGGGGGCTACACCTTC	2	192	>= 3
CTAATGGGTCCTCCAT-1-h2-h2	h2	CD8_EM	TRA:CALEETDSWGKFQF;TRA:CAVRDIVDSSYKLIF;TRB:CASSLVDRGPYNEQFF	TRA:TGTGCTCTAGAGGAAACTGACAGCTGGGGGAAATTCCAGTTT;TRA:TGTGCTGTGAGAGACATAGTGGATAGCAGCTATAAATTGATCTTC;TRB:TGTGCCAGCAGCTTGGTGGACAGGGGGCCCTACAATGAGCAGTTCTTC	1151	1	1
CTACACCAGAAGATTC-1-h2-h2	h2	Th	TRA:CAVQAGGNNRLAF;TRB:CASSDDSNQPQHF	TRA:TGTGCTGTGCAGGCCGGGGGGAACAACAGACTCGCTTTT;TRB:TGTGCCAGCAGTGATGATAGCAATCAGCCCCAGCATTTT	1152	1	1
CTACACCAGGCTAGCA-1-h2-h2	h2	CD8_TE	TRA:CVVSDSSGGGADGLTF;TRB:CASSLGLLTSGRAYNEQFF	TRA:TGTGTTGTGAGTGATAGTTCAGGAGGAGGTGCTGACGGACTCACCTTT;TRB:TGTGCCAGCAGCTTAGGCCTGTTAACTAGCGGGCGAGCATACAATGAGCAGTTCTTC	47	72	>= 3
CTACACCCAACGCACC-1-h2-h2	h2	CD4_Naive	TRA:CGGYNTDKLIF;TRB:CASRTGNTEAFF	TRA:TGTGGGGGCTATAACACCGACAAGCTCATCTTT;TRB:TGTGCCAGCAGAACAGGGAACACTGAAGCTTTCTTT	1153	1	1
CTACACCCATCGATGT-1-h2-h2	h2	CD4_Naive	TRA:CAVQAPSRTSGSRLTF;TRB:CASSVQAGEYGNTIYF	TRA:TGTGCTGTGCAGGCCCCTTCGAGAACCAGTGGCTCTAGGTTGACCTTT;TRB:TGTGCCAGCAGCGTACAGGCAGGGGAGTACGGAAACACCATATATTTT	1154	1	1
CTACACCGTAGGGACT-1-h2-h2	h2	MAIT	TRA:CAALDSNYQLIW;TRB:CSAGAGGRDYNEQFF	TRA:TGTGCTGCTCTAGATAGCAACTATCAGTTAATCTGG;TRB:TGCAGTGCTGGGGCCGGAGGGAGGGACTACAATGAGCAGTTCTTC	195	6	>= 3
CTACACCGTTGCGTTA-1-h2-h2	h2	CD4_Naive	TRA:CATDRSQGGSEKLVF;TRB:CASSLYNQETQYF	TRA:TGTGCTACGGACAGGTCTCAGGGCGGATCTGAAAAGCTGGTCTTT;TRB:TGTGCCAGCAGCTTGTACAATCAGGAGACCCAGTACTTC	1155	1	1
CTACATTAGACAAAGG-1-h2-h2	h2	MAIT	TRA:CAVMDSSYKLIF;TRB:CASSGTGDTGELFF	TRA:TGTGCTGTGATGGATAGCAGCTATAAATTGATCTTC;TRB:TGTGCCAGCAGTGGGACAGGGGACACCGGGGAGCTGTTTTTT	394	11	1
CTACATTCAGGGTACA-1-h2-h2	h2	CD4_Naive	TRA:CAGSPSGTYKYIF;TRB:CASSLPGTGGVETQYF	TRA:TGTGCAGGATCCCCCTCAGGAACCTACAAATACATCTTT;TRB:TGTGCCAGCAGCCTTCCCGGGACAGGGGGCGTTGAGACCCAGTACTTC	1156	1	1
CTACATTGTCCCGACA-1-h2-h2	h2	CD8_TE	TRA:CAVRDIPSGAGSYQLTF;TRB:CASSPGPPGGYTF	TRA:TGTGCTGTGAGAGACATCCCTTCTGGGGCTGGGAGTTACCAACTCACTTTC;TRB:TGTGCCAGCAGTCCCGGGCCCCCGGGGGGCTACACCTTC	2	192	>= 3
CTACATTTCAACACTG-1-h2-h2	h2	Th	TRA:CAVSPSDSGYSTLTF;TRB:CASSTIAWGESGANVLTF	TRA:TGTGCCGTGAGCCCCTCGGATTCAGGATACAGCACCCTCACCTTT;TRB:TGTGCCAGCAGCACCATCGCATGGGGCGAATCTGGGGCCAACGTCCTGACTTTC	1157	1	1
CTACATTTCAGAGACG-1-h2-h2	h2	CD4_Naive	TRA:CGTGYSGAGSYQLTF;TRB:CASSPSWGSYEQYF	TRA:TGCGGCACGGGTTACTCTGGGGCTGGGAGTTACCAACTCACTTTC;TRB:TGTGCCAGCAGCCCGTCCTGGGGCTCCTACGAGCAGTACTTC	1158	1	1
CTACATTTCAGGATCT-1-h2-h2	h2	CD4_Naive	TRA:CAGGSLTDSWGKFQF;TRB:CASSLFASGAYNEQFF	TRA:TGTGCCGGAGGTAGCCTAACTGACAGCTGGGGGAAATTCCAGTTT;TRB:TGTGCCAGCAGTTTATTTGCTAGCGGGGCATACAATGAGCAGTTCTTC	1159	1	1
CTACCCAAGAAACGAG-1-h2-h2	h2	CD8_Naive	TRA:CAMRESTTSGTYKYIF;TRB:CASSQDLATGTMYNEQFF	TRA:TGTGCAATGAGAGAGTCGACTACCTCAGGAACCTACAAATACATCTTT;TRB:TGCGCCAGCAGCCAAGATCTGGCCACCGGGACTATGTACAATGAGCAGTTCTTC	1160	1	1
CTACCCAAGTCATCCA-1-h2-h2	h2	MAIT	TRA:CAVMDSNYQLIW;TRB:CASSEMTGGSDGYTF	TRA:TGTGCTGTCATGGATAGCAACTATCAGTTAATCTGG;TRB:TGTGCCAGCAGTGAAATGACAGGTGGTTCAGATGGCTACACCTTC	97	18	>= 3
CTACCCACAAGTCATC-1-h2-h2	h2	MAIT	TRA:CASLDSNYQLIW;TRB:CASSKLESSYNEQFF	TRA:TGTGCTTCGCTGGATAGCAACTATCAGTTAATCTGG;TRB:TGTGCCAGTAGTAAACTGGAGAGCTCCTACAATGAGCAGTTCTTC	1161	1	1
CTACCCACAGATGGCA-1-h2-h2	h2	CD8_TE	TRA:CAVRDIPSGAGSYQLTF;TRB:CASSPGPPGGYTF	TRA:TGTGCTGTGAGAGACATCCCTTCTGGGGCTGGGAGTTACCAACTCACTTTC;TRB:TGTGCCAGCAGTCCCGGGCCCCCGGGGGGCTACACCTTC	2	192	>= 3
CTACCCAGTCTGGTCG-1-h2-h2	h2	CD8_Naive	TRA:CAVRDLRGPSGGYNKLIF;TRB:CASGSGESSYNEQFF	TRA:TGTGCTGTGAGAGACCTTAGGGGCCCTTCTGGTGGCTACAATAAGCTGATTTTT;TRB:TGTGCTAGTGGTAGCGGAGAGAGCTCCTACAATGAGCAGTTCTTC	1162	1	1
CTACCCAGTGCTGTAT-1-h2-h2	h2	MAIT	TRA:CAVLDSNYQLIW;TRB:CASSDTSGSGIGGELFF	TRA:TGTGCTGTATTGGATAGCAACTATCAGTTAATCTGG;TRB:TGTGCCAGCAGTGACACAAGCGGGAGTGGCATTGGCGGGGAGCTGTTTTTT	34	34	>= 3
CTACCCATCAACCATG-1-h2-h2	h2	Treg	TRA:CGTEIGEYGNKLVF;TRA:CAVQFVTQGGSEKLVF;TRB:CASSQDQLAGPTDTQYF	TRA:TGCGGCACAGAGATTGGGGAATATGGAAACAAGCTGGTCTTT;TRA:TGTGCTGTGCAGTTTGTAACTCAGGGCGGATCTGAAAAGCTGGTCTTT;TRB:TGCGCCAGCAGCCAAGATCAACTAGCGGGACCCACAGATACGCAGTATTTT	1163	1	1
CTACGTCAGACAATAC-1-h2-h2	h2	CD8_Naive	TRA:CAFDGGSQGNLIF;TRB:CASRTAGTDNQPQHF	TRA:TGTGCTTTTGATGGAGGAAGCCAAGGAAATCTCATCTTT;TRB:TGTGCCAGCAGGACCGCCGGGACAGACAATCAGCCCCAGCATTTT	1164	1	1
CTACGTCCAACCGCCA-1-h2-h2	h2	CD4_Naive	TRA:CASSNFGNEKLTF;TRB:CASSPLQVDSPLHF	TRA:TGTGCTTCGTCTAACTTTGGAAATGAGAAATTAACCTTT;TRB:TGTGCCAGCAGCCCTTTACAGGTCGATTCACCCCTCCACTTT	1165	1	1
CTACGTCCATCCGCGA-1-h2-h2	h2	CD4_Naive	TRA:CAASVRSGNTPLVF;TRB:CASGVGGAGANVLTF	TRA:TGTGCAGCAAGCGTCAGGTCAGGAAACACACCTCTTGTCTTT;TRB:TGTGCCAGCGGCGTAGGGGGCGCTGGGGCCAACGTCCTGACTTTC	1166	1	1
CTACGTCGTAATTGGA-1-h2-h2	h2	MAIT	TRA:CAVRDSNYQLIW;TRB:CASSLTSGSSYEQYF	TRA:TGTGCTGTGAGAGATAGCAACTATCAGTTAATCTGG;TRB:TGTGCCAGCAGCTTAACTAGCGGGAGCTCCTACGAGCAGTACTTC	1167	1	1
CTACGTCGTCGGATCC-1-h2-h2	h2	CD8_TE	TRA:CGTENTGGFKTIF;TRA:CVVNGDGGATNKLIF;TRB:CASSTYNPSYGSTDTQYF	TRA:TGCGGCACAGAGAATACTGGAGGCTTCAAAACTATCTTT;TRA:TGTGTGGTGAACGGGGATGGTGGTGCTACAAACAAGCTCATCTTT;TRB:TGTGCCAGCAGCACCTATAACCCCTCCTACGGGAGTACAGATACGCAGTATTTT	603	10	>= 3
CTAGAGTAGATCTGCT-1-h2-h2	h2	CD4_Naive	TRA:CAASIRNQGGKLIF;TRB:CASSLGATGELFF	TRA:TGTGCAGCAAGTATAAGGAACCAGGGAGGAAAGCTTATCTTC;TRB:TGTGCCAGCAGCTTGGGTGCCACCGGGGAGCTGTTTTTT	1168	1	1
CTAGAGTAGCGCCTCA-1-h2-h2	h2	CD8_TE	TRA:CAVRDIPSGAGSYQLTF;TRB:CASSPGPPGGYTF	TRA:TGTGCTGTGAGAGACATCCCTTCTGGGGCTGGGAGTTACCAACTCACTTTC;TRB:TGTGCCAGCAGTCCCGGGCCCCCGGGGGGCTACACCTTC	2	192	>= 3
CTAGAGTCAAACCTAC-1-h2-h2	h2	MAIT	TRA:CAVLDSNYQLIW;TRB:CASSDTSGSGIGGELFF	TRA:TGTGCTGTATTGGATAGCAACTATCAGTTAATCTGG;TRB:TGTGCCAGCAGTGACACAAGCGGGAGTGGCATTGGCGGGGAGCTGTTTTTT	34	34	>= 3
CTAGAGTGTAACGACG-1-h2-h2	h2	Th	TRA:CAKHGSSNTGKLIF;TRB:CASSLRGTGELFF	TRA:TGTGCTAAGCATGGCTCTAGCAACACAGGCAAACTAATCTTT;TRB:TGTGCCAGCAGCTTGCGGGGTACCGGGGAGCTGTTTTTT	1169	1	1
CTAGAGTGTTATCCGA-1-h2-h2	h2	MAIT	TRA:CAVCESNYQLIW;TRB:CASSQRREAYNEQFF	TRA:TGTGCTGTGTGCGAAAGCAACTATCAGTTAATCTGG;TRB:TGTGCCAGCAGCCAAAGGCGGGAGGCCTACAATGAGCAGTTCTTC	1170	1	1
CTAGAGTTCGCGGATC-1-h2-h2	h2	MAIT	TRA:CAVLDSNYQLIW;TRB:CASSDTSGSGIGGELFF	TRA:TGTGCTGTATTGGATAGCAACTATCAGTTAATCTGG;TRB:TGTGCCAGCAGTGACACAAGCGGGAGTGGCATTGGCGGGGAGCTGTTTTTT	34	34	>= 3
CTAGCCTCAATGCCAT-1-h2-h2	h2	CD4_Naive	TRA:CAFGLGSNYKLTF;TRB:CASSAGQGISEQYF	TRA:TGTGCTTTCGGACTAGGTAGCAACTATAAACTGACATTT;TRB:TGTGCCAGCAGTGCGGGACAGGGAATCTCCGAGCAGTACTTC	1171	1	1
CTAGCCTGTGGTGTAG-1-h2-h2	h2	MAIT	TRA:CAVRDSNYQLIW;TRB:CSARGELEAYNEQFF	TRA:TGTGCTGTGAGAGATAGCAACTATCAGTTAATCTGG;TRB:TGCAGTGCTCGGGGGGAACTAGAAGCCTACAATGAGCAGTTCTTC	1172	1	1
CTAGCCTTCCTTTCGG-1-h2-h2	h2	Th	TRA:CAVRGGSQGNLIF;TRB:CASSEALGGGNQPQHF	TRA:TGTGCTGTGAGGGGGGGAAGCCAAGGAAATCTCATCTTT;TRB:TGTGCCAGCAGTGAAGCGCTAGGGGGCGGGAATCAGCCCCAGCATTTT	1173	2	2
CTAGCCTTCTTCATGT-1-h2-h2	h2	Th	TRA:CALGDGTASKLTF;TRB:CATLGARDDQPQHF	TRA:TGTGCTCTAGGAGACGGCACTGCCAGTAAACTCACCTTT;TRB:TGTGCCACCCTCGGAGCCAGGGATGATCAGCCCCAGCATTTT	1174	1	1
CTAGCCTTCTTTAGGG-1-h2-h2	h2	Th	TRA:CAPPFTGANSKLTF;TRA:CAVSDELNTGNQFYF;TRB:CASSRTSGRAGELFF	TRA:TGTGCTCCACCCTTTACTGGAGCCAATAGTAAGCTGACATTT;TRA:TGTGCTGTGAGTGACGAATTGAACACCGGTAACCAGTTCTATTTT;TRB:TGTGCCAGCAGTAGGACTAGCGGGAGGGCCGGGGAGCTGTTTTTT	1175	1	1
CTAGTGAAGGTAGCCA-1-h2-h2	h2	Th	TRA:CAVRDKAAGNKLTF;TRB:CASILYTGELFF	TRA:TGTGCTGTGAGAGACAAAGCTGCAGGCAACAAGCTAACTTTT;TRB:TGTGCCAGCATCTTGTATACCGGGGAGCTGTTTTTT	1176	1	1
CTAGTGACATGCCACG-1-h2-h2	h2	CD8_Naive	TRA:CAVTFSAHAGNMLTF;TRB:CASSYPRDRGPQETQYF	TRA:TGTGCTGTGACCTTCTCGGCGCATGCAGGCAACATGCTCACCTTT;TRB:TGTGCCAGCAGTTACCCCCGGGACAGGGGGCCCCAAGAGACCCAGTACTTC	1177	1	1
CTAGTGAGTACAGACG-1-h2-h2	h2	MAIT	TRA:CAGCHGSSNTGKLIF;TRB:CASSPSGGSTGELFF	TRA:TGTGCTGGCTGCCATGGCTCTAGCAACACAGGCAAACTAATCTTT;TRB:TGTGCCAGCAGTCCCTCGGGGGGTTCCACCGGGGAGCTGTTTTTT	1178	1	1
CTAGTGAGTCGATTGT-1-h2-h2	h2	CD4_Naive	TRA:CAMRLMNYGGSQGNLIF;TRB:CSARTVEDTQYF;TRB:CASSQDLQGWQPQHF	TRA:TGTGCAATGAGGCTTATGAATTATGGAGGAAGCCAAGGAAATCTCATCTTT;TRB:TGCAGTGCCCGGACTGTAGAAGATACGCAGTATTTT;TRB:TGTGCCAGCAGCCAAGATTTACAGGGGTGGCAGCCCCAGCATTTT	1179	1	1
CTCACACAGAAGGACA-1-h2-h2	h2	CD8_TE	TRA:CAVRDIPSGAGSYQLTF;TRB:CASSPGPPGGYTF	TRA:TGTGCTGTGAGAGACATCCCTTCTGGGGCTGGGAGTTACCAACTCACTTTC;TRB:TGTGCCAGCAGTCCCGGGCCCCCGGGGGGCTACACCTTC	2	192	>= 3
CTCACACGTACCGCTG-1-h2-h2	h2	CD8_TE	TRA:CAVRDIPSGAGSYQLTF;TRB:CASSPGPPGGYTF	TRA:TGTGCTGTGAGAGACATCCCTTCTGGGGCTGGGAGTTACCAACTCACTTTC;TRB:TGTGCCAGCAGTCCCGGGCCCCCGGGGGGCTACACCTTC	2	192	>= 3
CTCACACGTGGAAAGA-1-h2-h2	h2	CD8_TE	TRA:CVVSDSSGGGADGLTF;TRB:CASSLGLLTSGRAYNEQFF	TRA:TGTGTTGTGAGTGATAGTTCAGGAGGAGGTGCTGACGGACTCACCTTT;TRB:TGTGCCAGCAGCTTAGGCCTGTTAACTAGCGGGCGAGCATACAATGAGCAGTTCTTC	47	72	>= 3
CTCACACGTTCAGGCC-1-h2-h2	h2	MAIT	TRA:CAVRDSNYQLIW;TRB:CATSDLGRDTDTQYF	TRA:TGTGCTGTGAGAGATAGCAACTATCAGTTAATCTGG;TRB:TGTGCCACCAGTGATTTAGGGCGGGACACAGATACGCAGTATTTT	32	8	>= 3
CTCACACTCAGGCAAG-1-h2-h2	h2	CD4_Naive	TRA:CAESMTTGFQKLVF;TRB:CASSDGNQPQHF	TRA:TGTGCAGAGAGTATGACCACAGGCTTTCAGAAACTTGTATTT;TRB:TGTGCCAGCAGTGACGGAAATCAGCCCCAGCATTTT	1180	1	1
CTCACACTCAGTGTTG-1-h2-h2	h2	CD4_Naive	TRA:CAVRGTGANNLFF;TRB:CSVELGNSGNTIYF	TRA:TGTGCTGTGAGGGGCACTGGGGCAAACAACCTCTTCTTT;TRB:TGCAGCGTTGAATTGGGCAACTCTGGAAACACCATATATTTT	1181	1	1
CTCACACTCTATCGCC-1-h2-h2	h2	CD4_Naive	TRA:CIVRSPSNFGNEKLTF;TRB:CASSSARGRPYEQYF	TRA:TGCATCGTCAGGTCACCTTCTAACTTTGGAAATGAGAAATTAACCTTT;TRB:TGTGCCAGCAGCTCAGCCCGGGGGCGCCCCTACGAGCAGTACTTC	1182	1	1
CTCAGAAAGATCGATA-1-h2-h2	h2	Th	TRA:CAVRGGGSQGNLIF;TRA:CVVTHVNAGNMLTF;TRB:CASRRPGTTYNEQFF	TRA:TGTGCTGTGAGGGGTGGAGGAAGCCAAGGAAATCTCATCTTT;TRA:TGTGTGGTGACCCATGTTAATGCAGGCAACATGCTCACCTTT;TRB:TGCGCCAGCAGACGTCCGGGAACGACCTACAATGAGCAGTTCTTC	1183	1	1
CTCAGAACAGAGCCAA-1-h2-h2	h2	CD4_Naive	TRA:CVVSAYTGGFKTIF;TRB:CASSIRGQETQYF	TRA:TGTGTTGTGAGTGCTTATACTGGAGGCTTCAAAACTATCTTT;TRB:TGTGCCAGTAGTATAAGGGGTCAAGAGACCCAGTACTTC	1184	1	1
CTCAGAACAGATCGGA-1-h2-h2	h2	MAIT	TRA:CAVKDSNYQLIW;TRB:CASSLQGLEAGEQFF	TRA:TGTGCTGTGAAGGATAGCAACTATCAGTTAATCTGG;TRB:TGCGCCAGCAGCCTTCAGGGACTAGAGGCTGGTGAGCAGTTCTTC	1185	1	1
CTCAGAACATATACCG-1-h2-h2	h2	Th	TRA:CAVEYGNKLVF;TRB:CASSMYGGDEQFF	TRA:TGTGCTGTTGAATATGGAAACAAGCTGGTCTTT;TRB:TGTGCCAGTAGTATGTATGGTGGCGATGAGCAGTTCTTC	1186	1	1
CTCAGAAGTTAAGAAC-1-h2-h2	h2	CD4_Naive	TRA:CAGALSNAGNMLTF;TRB:CAISRRGPGEKLFF	TRA:TGTGCAGGAGCCTTAAGTAATGCAGGCAACATGCTCACCTTT;TRB:TGTGCCATCAGTCGTAGGGGGCCCGGTGAAAAACTGTTTTTT	1187	1	1
CTCAGAAGTTTCCACC-1-h2-h2	h2	MAIT	TRA:CAVSDSNYQLIW;TRB:CSARDLRGNEQFF	TRA:TGTGCTGTGTCGGATAGCAACTATCAGTTAATCTGG;TRB:TGCAGTGCTAGAGATCTGCGCGGGAATGAGCAGTTCTTC	1188	1	1
CTCAGAATCGATCCCT-1-h2-h2	h2	CD8_Naive	TRA:CVVNLGNFNKFYF;TRB:CASSADRPEQYF	TRA:TGTGTGGTGAACTTGGGAAACTTCAACAAATTTTACTTT;TRB:TGTGCCAGCAGCGCCGACCGCCCCGAGCAGTACTTC	1189	1	1
CTCAGAATCTAGAGTC-1-h2-h2	h2	Th	TRA:CAVTRGAGSYQLTF;TRB:CAWSVDGGGREETQYF	TRA:TGTGCTGTGACGAGGGGGGCTGGGAGTTACCAACTCACTTTC;TRB:TGTGCCTGGAGTGTAGATGGAGGTGGACGTGAAGAGACCCAGTACTTC	1190	1	1
CTCATTAAGTGTACCT-1-h2-h2	h2	MAIT	TRA:CAVSDSNYQLIW;TRB:CATSDLQQDLGELFF	TRA:TGTGCTGTGAGTGATAGCAACTATCAGTTAATCTGG;TRB:TGTGCCACCAGTGATTTGCAACAGGACCTCGGGGAGCTGTTTTTT	1191	1	1
CTCATTACATTTCACT-1-h2-h2	h2	Th	TRA:CAIFGSSNTGKLIF;TRB:CASSLGPPDTQYF	TRA:TGTGCTATATTTGGCTCTAGCAACACAGGCAAACTAATCTTT;TRB:TGTGCCAGCAGCCTTGGGCCCCCAGATACGCAGTATTTT	1192	1	1
CTCATTATCAATCTCT-1-h2-h2	h2	CD4_Naive	TRA:CILGGIKAAGNKLTF;TRB:CASSLEGPNSPLHF	TRA:TGCATCCTGGGAGGGATCAAAGCTGCAGGCAACAAGCTAACTTTT;TRB:TGTGCCAGCAGCTTAGAGGGACCGAATTCACCCCTCCACTTT	1193	1	1
CTCATTATCGCAAGCC-1-h2-h2	h2	CD8_EM	TRA:CAARGGADGLTF;TRB:CASSLAVQIPDEQYF	TRA:TGTGCAGCAAGAGGAGGTGCTGACGGACTCACCTTT;TRB:TGCGCCAGCAGCTTGGCTGTTCAAATACCCGACGAGCAGTACTTC	1194	1	1
CTCATTATCGCCAGCA-1-h2-h2	h2	CD4_Naive	TRA:CAMRELGGSYIPTF;TRB:CASSLLSDTGELFF	TRA:TGTGCAATGAGAGAGCTCGGAGGAAGCTACATACCTACATTT;TRB:TGTGCCAGCAGCTTATTGTCCGACACCGGGGAGCTGTTTTTT	1195	1	1
CTCATTATCGGTGTTA-1-h2-h2	h2	Th	TRA:CILRDGSHKGDDKIIF;TRB:CASSQQSGRRTDTQYF	TRA:TGCATCCTGAGAGACGGTAGCCATAAGGGGGATGACAAGATCATCTTT;TRB:TGTGCCAGCAGCCAACAGAGCGGGAGAAGGACAGATACGCAGTATTTT	1196	1	1
CTCATTATCGTCTGAA-1-h2-h2	h2	CD4_TE	TRA:CAMRVNYGQNFVF;TRB:CASSLALGLAGVASDEQFF	TRA:TGTGCAATGAGGGTAAACTATGGTCAGAATTTTGTCTTT;TRB:TGTGCCAGCAGCTTAGCCTTAGGACTAGCGGGAGTGGCATCGGATGAGCAGTTCTTC	114	10	>= 3
CTCCTAGAGCTAGCCC-1-h2-h2	h2	CD8_TE	TRA:CGTENTGGFKTIF;TRB:CASSTYNPSYGSTDTQYF	TRA:TGCGGCACAGAGAATACTGGAGGCTTCAAAACTATCTTT;TRB:TGTGCCAGCAGCACCTATAACCCCTCCTACGGGAGTACAGATACGCAGTATTTT	573	10	>= 3
CTCCTAGTCAACACGT-1-h2-h2	h2	CD8_TE	TRA:CAVRDIPSGAGSYQLTF;TRB:CASSPGPPGGYTF	TRA:TGTGCTGTGAGAGACATCCCTTCTGGGGCTGGGAGTTACCAACTCACTTTC;TRB:TGTGCCAGCAGTCCCGGGCCCCCGGGGGGCTACACCTTC	2	192	>= 3
CTCCTAGTCCTCCTAG-1-h2-h2	h2	CD8_Naive	TRA:CAASDDDKIIF;TRB:CASSFRALQETQYF	TRA:TGTGCAGCAAGCGACGATGACAAGATCATCTTT;TRB:TGTGCCAGCAGCTTCAGGGCATTGCAAGAGACCCAGTACTTC	1197	1	1
CTCCTAGTCCTTGCCA-1-h2-h2	h2	CD8_TE	TRA:CAMREPYSGGGADGLTF;TRB:CASGSLRPGTGRVDTQYF	TRA:TGTGCAATGAGAGAGCCTTATTCAGGAGGAGGTGCTGACGGACTCACCTTT;TRB:TGTGCTAGTGGTTCCCTACGCCCCGGGACAGGGAGGGTAGATACGCAGTATTTT	15	9	>= 3
CTCGAAAAGAGGGCTT-1-h2-h2	h2	CD8_Naive	TRA:CAASGEGGATNKLIF;TRB:CASSLAYVQNEKLFF	TRA:TGTGCAGCAAGTGGCGAGGGTGGTGCTACAAACAAGCTCATCTTT;TRB:TGTGCCAGCAGCCTTGCTTACGTCCAGAATGAAAAACTGTTTTTT	1198	1	1
CTCGAAACATCAGTAC-1-h2-h2	h2	MAIT	TRA:CAVMDSNYQLIW;TRB:CASSEMTGGSDGYTF	TRA:TGTGCTGTCATGGATAGCAACTATCAGTTAATCTGG;TRB:TGTGCCAGCAGTGAAATGACAGGTGGTTCAGATGGCTACACCTTC	97	18	>= 3
CTCGAAACATGGATGG-1-h2-h2	h2	Th	TRA:CAVRELNYGGSQGNLIF;TRB:CASSTSKSGLGELFF	TRA:TGTGCTGTGAGAGAACTGAATTATGGAGGAAGCCAAGGAAATCTCATCTTT;TRB:TGTGCCAGCAGTACTTCCAAGTCTGGGCTTGGGGAGCTGTTTTTT	1199	1	1
CTCGAAAGTACAAGTA-1-h2-h2	h2	CD8_Naive	TRA:CALSEAVNANAGKSTF;TRB:CASRLAGHTDTQYF	TRA:TGTGCTCTGAGTGAGGCAGTGAATGCCAATGCAGGCAAATCAACCTTT;TRB:TGTGCCAGCAGACTAGCGGGCCACACAGATACGCAGTATTTT	1200	1	1
CTCGAGGAGGAGTACC-1-h2-h2	h2	CD8_TE	TRA:CAVRDIPSGAGSYQLTF;TRB:CASSPGPPGGYTF	TRA:TGTGCTGTGAGAGACATCCCTTCTGGGGCTGGGAGTTACCAACTCACTTTC;TRB:TGTGCCAGCAGTCCCGGTCCCCCGGGGGGCTACACCTTC	2	192	1
CTCGAGGTCCTTTCTC-1-h2-h2	h2	CD8_Naive	TRA:CAASSGTYKYIF;TRB:CAWSVRTSGYNEQFF	TRA:TGTGCAGCAAGTTCAGGAACCTACAAATACATCTTT;TRB:TGTGCCTGGAGTGTACGGACTAGCGGGTACAATGAGCAGTTCTTC	1201	1	1
CTCGAGGTCTGCGGCA-1-h2-h2	h2	Th	TRA:CAVRGSDGQKLLF;TRB:CASNDPNTGELFF	TRA:TGCGCTGTGAGAGGCTCAGATGGCCAGAAGCTGCTCTTT;TRB:TGTGCCAGCAACGATCCGAACACCGGGGAGCTGTTTTTT	1202	1	1
CTCGAGGTCTTGCCGT-1-h2-h2	h2	Th	TRA:CAVGIGTDKLIF;TRB:CASARGDYGYTF	TRA:TGTGCTGTGGGGATCGGCACCGACAAGCTCATCTTT;TRB:TGTGCCAGCGCCAGGGGGGACTATGGCTACACCTTC	1203	1	1
CTCGGAGAGCAATATG-1-h2-h2	h2	MAIT	TRA:CAVTDSNYQLIW;TRB:CASSDSLETSYNEQFF	TRA:TGTGCTGTGACGGATAGCAACTATCAGTTAATCTGG;TRB:TGTGCCAGCAGTGACTCGTTGGAGACTAGCTACAATGAGCAGTTCTTC	1204	1	1
CTCGGAGAGTTGTAGA-1-h2-h2	h2	Th	TRA:CAALDSNYQLIW;TRB:CSASLRDYNEQFF	TRA:TGTGCTGCGTTAGATAGCAACTATCAGTTAATCTGG;TRB:TGCAGTGCTTCCTTAAGGGACTACAATGAGCAGTTCTTC	268	5	>= 3
CTCGGAGCACGGTAGA-1-h2-h2	h2	MAIT	TRA:CAVMDSNYQLIW;TRB:CSARQGDYGYTF	TRA:TGTGCTGTGATGGATAGCAACTATCAGTTAATCTGG;TRB:TGCAGTGCTAGACAGGGGGACTATGGCTACACCTTC	1205	1	1
CTCGGAGGTTAGAACA-1-h2-h2	h2	CD8_TE	TRA:CAVRDIPSGAGSYQLTF;TRB:CASSPGPPGGYTF	TRA:TGTGCTGTGAGAGACATCCCTTCTGGGGCTGGGAGTTACCAACTCACTTTC;TRB:TGTGCCAGCAGTCCCGGGCCCCCGGGGGGCTACACCTTC	2	192	>= 3
CTCGGAGGTTGTACAC-1-h2-h2	h2	Th	TRA:CAMKGGTSYGKLTF;TRB:CASISNDRERLEQYF	TRA:TGTGCAATGAAGGGTGGTACTAGCTATGGAAAGCTGACATTT;TRB:TGTGCCAGCATTTCCAACGACAGGGAGCGTCTCGAGCAGTACTTC	1206	1	1
CTCGGAGTCCAAACTG-1-h2-h2	h2	Th	TRA:CAASGGGSTLGRLYF;TRA:CVVSASLPAGRRALTF;TRB:CASSQDRGQGETQYF	TRA:TGTGCAGCAAGCGGGGGAGGCTCAACCCTGGGGAGGCTATACTTT;TRA:TGTGTGGTGAGCGCAAGTCTCCCCGCGGGCAGGAGAGCACTTACTTTT;TRB:TGCGCCAGCAGCCAAGATAGGGGACAGGGAGAGACCCAGTACTTC	1207	1	1
CTCGGAGTCCAACCAA-1-h2-h2	h2	CD4_Naive	TRA:CAVEGDETSGSRLTF;TRB:CASSLRGGSSYEQYF	TRA:TGTGCCGTGGAAGGGGATGAAACCAGTGGCTCTAGGTTGACCTTT;TRB:TGTGCCAGCAGCTTACGCGGCGGTAGCTCCTACGAGCAGTACTTC	1208	1	1
CTCGGGAAGAACTGTA-1-h2-h2	h2	Th	TRA:CAVNTGYSSASKIIF;TRB:CSVATSGSTDTQYF	TRA:TGTGCCGTGAACACGGGGTACAGCAGTGCTTCCAAGATAATCTTT;TRB:TGCAGCGTGGCCACTAGCGGGAGCACAGATACGCAGTATTTT	1209	1	1
CTCGGGACACGGCTAC-1-h2-h2	h2	CD4_Naive	TRA:CAVRERSSYKLIF;TRB:CASSSSGTISNQPQHF	TRA:TGTGCTGTGAGAGAAAGAAGCAGCTATAAATTGATCTTC;TRB:TGTGCCAGCAGTTCGTCCGGGACAATTAGCAATCAGCCCCAGCATTTT	1210	1	1
CTCGGGAGTTGAACTC-1-h2-h2	h2	Th	TRA:CAVYPPKAAGNKLTF;TRA:CVVMSNQAGTALIF;TRB:CASSRRGEQFF	TRA:TGTGCTGTGTACCCCCCCAAAGCTGCAGGCAACAAGCTAACTTTT;TRA:TGTGTGGTGATGTCCAACCAGGCAGGAACTGCTCTGATCTTT;TRB:TGTGCCAGCAGCCGTAGGGGTGAGCAGTTCTTC	1211	1	1
CTCGGGATCGGAAATA-1-h2-h2	h2	Th	TRA:CAVSIFSGGGADGLTF;TRB:CASRRWDRAGYTF	TRA:TGTGCTGTGAGCATCTTTTCAGGAGGAGGTGCTGACGGACTCACCTTT;TRB:TGTGCCAGCAGACGATGGGACAGGGCTGGCTACACCTTC	1212	1	1
CTCGTACAGAGGTACC-1-h2-h2	h2	CD4_TE	TRA:CVVSDRGSTLGRLYF;TRB:CASSGKDYPAQETQYF	TRA:TGTGTGGTGAGCGACAGAGGCTCAACCCTGGGGAGGCTATACTTT;TRB:TGTGCCAGCAGTGGGAAGGACTACCCGGCCCAAGAGACCCAGTACTTC	158	9	>= 3
CTCGTACAGCTTATCG-1-h2-h2	h2	Th	TRA:CAATSGGSYIPTF;TRB:CATSKVGSYNEQFF	TRA:TGTGCAGCAACATCAGGAGGAAGCTACATACCTACATTT;TRB:TGTGCCACCTCTAAGGTCGGCTCCTACAATGAGCAGTTCTTC	1213	1	1
CTCGTACAGTCGTACT-1-h2-h2	h2	CD8_Naive	TRA:CAVGDLDYGQNFVF;TRB:CASSLVAGGLTDTQYF	TRA:TGTGCTGTGGGTGACCTGGACTATGGTCAGAATTTTGTCTTT;TRB:TGTGCCAGCAGCTTAGTTGCGGGAGGGCTCACAGATACGCAGTATTTT	1214	1	1
CTCGTACCACGCATCG-1-h2-h2	h2	Th	TRA:CAMMGGTTDSLL;TRA:CALDMASNTGKLIF;TRB:CASSQGTRVNTEAFF	TRA:TGTGCAATGATGGGGGGAACAACAGACTCGCTTTTG;TRA:TGTGCTCTAGACATGGCGAGCAACACAGGCAAACTAATCTTT;TRB:TGTGCCAGCAGCCAAGGGACCCGAGTTAACACTGAAGCTTTCTTT	1215	1	1
CTCGTACGTTTGTTGG-1-h2-h2	h2	CD8_Naive	TRA:CAHGGNYGQNFVF;TRB:CASSILQGGDTEAFF	TRA:TGTGCTCATGGGGGTAACTATGGTCAGAATTTTGTCTTT;TRB:TGTGCCAGTAGTATACTACAGGGAGGGGACACTGAAGCTTTCTTT	1216	1	1
CTCGTACTCGCCAAAT-1-h2-h2	h2	Th	TRA:CAENYAGNMLTF;TRB:CASSQDYRASEKLFF	TRA:TGTGCAGAGAATTATGCAGGCAACATGCTCACCTTT;TRB:TGCGCCAGCAGCCAAGATTACAGAGCCAGTGAAAAACTGTTTTTT	1217	1	1
CTCGTCAAGTTGCAGG-1-h2-h2	h2	Treg	TRA:CAMRERNRDDKIIF;TRB:CASSAQTGGRAEAFF	TRA:TGTGCAATGAGAGAGAGGAACAGAGATGACAAGATCATCTTT;TRB:TGTGCCAGCAGCGCTCAGACAGGTGGTAGGGCTGAAGCTTTCTTT	1218	1	1
CTCGTCACAAGTCATC-1-h2-h2	h2	Th	TRA:CAESLYSSASKIIF;TRB:CASSPGLATGIAYGTEAFF	TRA:TGTGCAGAGAGTCTGTACAGCAGTGCTTCCAAGATAATCTTT;TRB:TGTGCCAGCTCACCAGGGCTCGCTACAGGGATTGCATATGGCACTGAAGCTTTCTTT	1219	1	1
CTCGTCACAGTTCCCT-1-h2-h2	h2	CD8_Naive	TRA:CALSEAGYGGSQGNLIF;TRB:CASSQAGGIIGYTF	TRA:TGTGCTCTGAGTGAGGCGGGGTATGGAGGAAGCCAAGGAAATCTCATCTTT;TRB:TGTGCCAGCTCTCAGGCAGGGGGAATCATTGGCTACACCTTC	1220	1	1
CTCGTCAGTATGAAAC-1-h2-h2	h2	MAIT	TRA:CAVRDSNYQLIW;TRB:CASSQDPTGGYEQYF	TRA:TGTGCTGTGAGAGATAGCAACTATCAGTTAATCTGG;TRB:TGTGCCAGCAGCCAAGACCCGACAGGGGGCTACGAGCAGTACTTC	109	3	2
CTCGTCAGTTCTCATT-1-h2-h2	h2	CD8_TE	TRA:CAVRDIPSGAGSYQLTF;TRB:CASSPGPPGGYTF	TRA:TGTGCTGTGAGAGACATCCCTTCTGGGGCTGGGAGTTACCAACTCACTTTC;TRB:TGTGCCAGCAGTCCCGGGCCCCCGGGGGGCTACACCTTC	2	192	>= 3
CTCGTCATCCTATTCA-1-h2-h2	h2	CD4_Naive	TRA:CALSETNAGGTSYGKLTF;TRB:CASSIEGGYGYEQYF	TRA:TGTGCTCTGAGTGAGACCAATGCTGGTGGTACTAGCTATGGAAAGCTGACATTT;TRB:TGTGCCAGTAGTATAGAGGGCGGGTATGGCTACGAGCAGTACTTC	1221	1	1
CTCTAATAGTGTACTC-1-h2-h2	h2	CD4_Naive	TRA:CATDVSGTYKYIF;TRB:CASSPQGTSRSSYNEQFF	TRA:TGTGCTACGGATGTATCAGGAACCTACAAATACATCTTT;TRB:TGCGCCAGCAGCCCGCAGGGCACTAGCAGGAGCTCCTACAATGAGCAGTTCTTC	1222	1	1
CTCTAATGTAACGTTC-1-h2-h2	h2	Th	TRA:CAMSGNQFYF;TRB:CAILSGGVYNEQFF	TRA:TGTGCAATGAGCGGTAACCAGTTCTATTTT;TRB:TGTGCCATTCTATCGGGGGGGGTCTACAATGAGCAGTTCTTC	1223	1	1
CTCTAATGTAGAGCTG-1-h2-h2	h2	CD4_Naive	TRA:CAVSDRGNRDDKIIF;TRB:CASRRDLNTEAFF	TRA:TGTGCTGTGAGTGATCGAGGGAACAGAGATGACAAGATCATCTTT;TRB:TGTGCCAGCAGGAGGGACTTGAACACTGAAGCTTTCTTT	1224	1	1
CTCTAATTCTCTAGGA-1-h2-h2	h2	CD4_Naive	TRA:CAAVNFNKFYF;TRB:CASSLDGYNQPQHF	TRA:TGTGCAGCAGTCAACTTCAACAAATTTTACTTT;TRB:TGTGCCAGCAGCCTAGACGGATACAATCAGCCCCAGCATTTT	1225	1	1
CTCTACGAGAATGTTG-1-h2-h2	h2	CD8_Naive	TRA:CALSRASGGSYIPTF;TRB:CATSRTRDRGENEQFF	TRA:TGTGCTCTGAGTCGAGCATCAGGAGGAAGCTACATACCTACATTT;TRB:TGTGCCACCAGCAGAACCCGGGACAGGGGAGAGAATGAGCAGTTCTTC	1226	1	1
CTCTACGAGACACTAA-1-h2-h2	h2	CD4_Naive	TRA:CAVRSLGDYKLSF;TRB:CASSVDLVSGANVLTF	TRA:TGTGCTGTGAGATCCCTAGGCGACTACAAGCTCAGCTTT;TRB:TGTGCCAGCAGCGTAGACCTGGTCTCTGGGGCCAACGTCCTGACTTTC	1227	1	1
CTCTACGAGATCGATA-1-h2-h2	h2	CD8_Naive	TRA:CAGRDDKIIF;TRB:CSVVDTNTDTQYF	TRA:TGTGCTGGGAGAGATGACAAGATCATCTTT;TRB:TGCAGCGTTGTGGACACAAACACAGATACGCAGTATTTT	1228	1	1
CTCTACGAGGCCCGTT-1-h2-h2	h2	Th	TRA:CAVRDTAGANNLFF;TRB:CASQRGMWTDTQYF	TRA:TGTGCTGTGAGAGACACCGCTGGGGCAAACAACCTCTTCTTT;TRB:TGTGCCAGCCAACGGGGTATGTGGACAGATACGCAGTATTTT	1229	1	1
CTCTACGCACGGTAGA-1-h2-h2	h2	Th	TRA:CAASMAGGYSTLTF;TRB:CASSLDPGLSGYTF	TRA:TGTGCAGCAAGCATGGCGGGAGGATACAGCACCCTCACCTTT;TRB:TGCGCCAGCAGCTTGGACCCAGGACTCTCTGGCTACACCTTC	1230	1	1
CTCTACGCAGCGAACA-1-h2-h2	h2	CD8_TE	TRA:CAMREPYSGGGADGLTF;TRB:CASGSLRPGTGRVDTQYF	TRA:TGTGCAATGAGAGAGCCTTATTCAGGAGGAGGTGCTGACGGACTCACCTTT;TRB:TGTGCTAGTGGTTCCCTACGCCCCGGGACAGGGAGGGTAGATACGCAGTATTTT	15	9	>= 3
CTCTACGCAGGCAGTA-1-h2-h2	h2	CD4_Naive	TRA:CAVNNQAGTALIF;TRB:CASSLELAASYEQYF	TRA:TGTGCAGTCAACAACCAGGCAGGAACTGCTCTGATCTTT;TRB:TGTGCCAGCAGCTTAGAACTAGCGGCCTCCTACGAGCAGTACTTC	1231	1	1
CTCTACGTCGCAAACT-1-h2-h2	h2	CD4_Naive	TRA:CALITSYDKVIF;TRB:CASSYIFGAFF	TRA:TGTGCTCTGATAACCTCCTACGACAAGGTGATATTT;TRB:TGTGCCAGCAGTTACATCTTTGGAGCTTTCTTT	1232	1	1
CTCTGGTAGAGCTGGT-1-h2-h2	h2	CD4_Naive	TRA:CAASFTGFQKLVF;TRB:CASSLGGSTNNEQFF	TRA:TGTGCAGCAAGCTTCACAGGCTTTCAGAAACTTGTATTT;TRB:TGTGCCAGCAGTTTGGGCGGGAGTACCAACAATGAGCAGTTCTTC	1233	1	1
CTCTGGTCAGGTGGAT-1-h2-h2	h2	CD8_TE	TRA:CGTENTGGFKTIF;TRB:CASSTYNPSYGSTDTQYF	TRA:TGCGGCACAGAGAATACTGGAGGCTTCAAAACTATCTTT;TRB:TGTGCCAGCAGCACCTATAACCCCTCCTACGGGAGTACAGATACGCAGTATTTT	573	10	>= 3
CTCTGGTGTACAGCAG-1-h2-h2	h2	CD4_Naive	TRA:CAGGNPQGGSEKLVF;TRB:CASSPTWTSGSTDTQYF	TRA:TGTGCAGGAGGCAACCCTCAGGGCGGATCTGAAAAGCTGGTCTTT;TRB:TGTGCCAGCTCACCGACCTGGACTAGCGGGAGTACAGATACGCAGTATTTT	1234	1	1
CTCTGGTGTAGTGAAT-1-h2-h2	h2	CD8_Naive	TRA:CAYRNYQLIW;TRB:CASSLGSGEETQYF	TRA:TGTGCTTATAGGAACTATCAGTTAATCTGG;TRB:TGTGCCAGCAGCTTAGGTTCAGGGGAAGAGACCCAGTACTTC	1235	1	1
CTCTGGTTCTGGGCCA-1-h2-h2	h2	CD4_Naive	TRA:CALSVLYSSASKIIF;TRB:CASSPPRGENTEAFF	TRA:TGTGCTCTGAGTGTCCTGTACAGCAGTGCTTCCAAGATAATCTTT;TRB:TGTGCCAGCTCACCTCCACGGGGGGAGAACACTGAAGCTTTCTTT	1236	1	1
CTGAAACCAAGCTGTT-1-h2-h2	h2	CD8_TE	TRA:CAVRDIPSGAGSYQLTF;TRB:CASSPGPPGGYTF	TRA:TGTGCTGTGAGAGACATCCCTTCTGGGGCTGGGAGTTACCAACTCACTTTC;TRB:TGTGCCAGCAGTCCCGGGCCCCCGGGGGGCTACACCTTC	2	192	>= 3
CTGAAACCAGCGAACA-1-h2-h2	h2	Treg	TRA:CAVIRYSSASKIIF;TRB:CASSLVELAGGNTGELFF	TRA:TGTGCCGTGATCCGTTACAGCAGTGCTTCCAAGATAATCTTT;TRB:TGTGCCAGCAGCTTAGTTGAGCTAGCGGGAGGGAACACCGGGGAGCTGTTTTTT	1237	1	1
CTGAAACGTGCGGTAA-1-h2-h2	h2	Th	TRA:CAVQAGAGGTSYGKLTF;TRB:CSVYDRGDDTQYF	TRA:TGTGCTGTGCAGGCAGGGGCTGGTGGTACTAGCTATGGAAAGCTGACATTT;TRB:TGCAGCGTTTATGACAGGGGTGACGATACGCAGTATTTT	1238	1	1
CTGAAGTAGTGATCGG-1-h2-h2	h2	CD8_TE	TRA:CVVNGDGGATNKLIF;TRB:CASSTYNPSYGSTDTQYF	TRA:TGTGTGGTGAACGGGGATGGTGGTGCTACAAACAAGCTCATCTTT;TRB:TGTGCCAGCAGCACCTATAACCCCTCCTACGGGAGTACAGATACGCAGTATTTT	11	10	>= 3
CTGAAGTAGTTACCCA-1-h2-h2	h2	CD4_Naive	TRA:CAFMKHGNYQLIW;TRB:CASSQDRATNEKLFF	TRA:TGTGCTTTCATGAAGCATGGGAACTATCAGTTAATCTGG;TRB:TGCGCCAGCAGCCAAGACAGGGCAACTAATGAAAAACTGTTTTTT	1239	1	1
CTGAAGTCAGATGAGC-1-h2-h2	h2	MAIT	TRA:CAVLDSNYQLIW;TRB:CSASKPRGNQPQHF	TRA:TGTGCTGTGCTTGATAGCAACTATCAGTTAATCTGG;TRB:TGCAGTGCTAGTAAACCACGGGGAAATCAGCCCCAGCATTTT	260	2	2
CTGAAGTTCCACGACG-1-h2-h2	h2	CD4_Naive	TRA:CALSDRRSGGGADGLTF;TRA:CAVSLSGGSYIPTF;TRB:CASSYVGNQPQHF	TRA:TGTGCTCTGAGTGATCGGAGGTCAGGAGGAGGTGCTGACGGACTCACCTTT;TRA:TGTGCTGTGAGTCTATCAGGAGGAAGCTACATACCTACATTT;TRB:TGTGCCAGCAGTTACGTCGGGAATCAGCCCCAGCATTTT	1240	1	1
CTGAAGTTCCTTTCTC-1-h2-h2	h2	CD4_Naive	TRA:CAVLNTDKLIF;TRB:CASSLADTEAFF	TRA:TGTGCTGTTCTTAACACCGACAAGCTCATCTTT;TRB:TGTGCCAGCAGCTTAGCTGACACTGAAGCTTTCTTT	1241	1	1
CTGAAGTTCGGATGTT-1-h2-h2	h2	CD8_Naive	TRA:CAGTNYGGSQGNLIF;TRA:CAVVSGFQKLVF;TRB:CASSQAILAGGPDTQYF	TRA:TGTGCAGGGACTAATTATGGAGGAAGCCAAGGAAATCTCATCTTT;TRA:TGTGCCGTGGTCTCAGGCTTTCAGAAACTTGTATTT;TRB:TGTGCCAGCAGCCAAGCAATACTAGCGGGAGGTCCAGATACGCAGTATTTT	1242	1	1
CTGATAGCAACACGCC-1-h2-h2	h2	Treg	TRA:CAVATSNTGNQFYF;TRB:CASRGSRRGFADTQYF	TRA:TGTGCTGTGGCAACATCGAACACCGGTAACCAGTTCTATTTT;TRB:TGTGCCAGTAGAGGGTCTCGAAGGGGATTCGCAGATACGCAGTATTTT	1243	1	1
CTGATAGCACAGGCCT-1-h2-h2	h2	CD8_Naive	TRA:CAMNTGFQKLVF;TRB:CASSLTGAEQYF	TRA:TGTGCAATGAACACAGGCTTTCAGAAACTTGTATTT;TRB:TGTGCCAGCAGTTTGACGGGAGCCGAGCAGTACTTC	1244	1	1
CTGATAGCACCTCGTT-1-h2-h2	h2	CD8_Naive	TRA:CAVHSNYQLIW;TRB:CSVQGAWETQYF	TRA:TGTGCTGTCCATAGCAACTATCAGTTAATCTGG;TRB:TGCAGTGTACAGGGTGCATGGGAGACCCAGTACTTC	1245	1	1
CTGATAGCACGAAAGC-1-h2-h2	h2	CD8_TE	TRA:CAVRDIPSGAGSYQLTF;TRB:CASSPGPPGGYTF	TRA:TGTGCTGTGAGAGACATCCCTTCTGGGGCTGGGAGTTACCAACTCACTTTC;TRB:TGTGCCAGCAGTCCCGGGCCCCCGGGGGGCTACACCTTC	2	192	>= 3
CTGATAGGTTATCACG-1-h2-h2	h2	CD4_Naive	TRA:CAVSDQPGGYQKVTF;TRB:CSARDSEGRNEQYF	TRA:TGTGCTGTGAGTGATCAACCTGGGGGTTACCAGAAAGTTACCTTT;TRB:TGCAGTGCTAGAGATTCGGAGGGGAGGAACGAGCAGTACTTC	1246	1	1
CTGATAGTCAACACAC-1-h2-h2	h2	CD8_TE	TRA:CVVSDSSGGGADGLTF;TRB:CASSLGLLTSGRAYNEQFF	TRA:TGTGTTGTGAGTGATAGTTCAGGAGGAGGTGCTGACGGACTCACCTTT;TRB:TGTGCCAGCAGCTTAGGCCTGTTAACTAGCGGGCGAGCATACAATGAGCAGTTCTTC	47	72	>= 3
CTGATAGTCATGGTCA-1-h2-h2	h2	CD8_TE	TRA:CAVGAILTGGGNKLTF;TRB:CTASSYNEQFF	TRA:TGTGCTGTGGGTGCAATACTCACGGGAGGAGGAAACAAACTCACCTTT;TRB:TGCACCGCCTCCTCTTACAATGAGCAGTTCTTC	89	12	>= 3
CTGATAGTCCCTAACC-1-h2-h2	h2	MAIT	TRA:CAVRDSNYQLIW;TRB:CASSEWSDSGNTIYF	TRA:TGTGCTGTGAGAGATAGCAACTATCAGTTAATCTGG;TRB:TGTGCCAGCAGTGAATGGTCAGATTCTGGAAACACCATATATTTT	1247	1	1
CTGATAGTCTAACGGT-1-h2-h2	h2	CD8_Naive	TRA:CAVNGVDSSYKLIF;TRB:CSANGLDDTGELFF	TRA:TGTGCCGTGAATGGGGTGGATAGCAGCTATAAATTGATCTTC;TRB:TGCAGTGCTAACGGACTAGATGACACCGGGGAGCTGTTTTTT	1248	1	1
CTGATCCAGGACACCA-1-h2-h2	h2	CD4_Naive	TRA:CAVGRGQGAQKLVF;TRB:CASSSDIRTSGRNPGDEQFF	TRA:TGTGCTGTGGGGCGGGGGCAGGGAGCCCAGAAGCTGGTATTT;TRB:TGTGCCAGCAGTTCCGATATTCGGACTAGCGGGAGAAATCCCGGCGATGAGCAGTTCTTC	1249	1	1
CTGATCCCACTACAGT-1-h2-h2	h2	MAIT	TRA:CAVMDSNYQLIW;TRB:CASSPGTSGSPGANVLTF	TRA:TGTGCTGTCATGGATAGCAACTATCAGTTAATCTGG;TRB:TGTGCCAGCAGCCCCGGGACTAGCGGGAGCCCTGGGGCCAACGTCCTGACTTTC	1250	2	2
CTGATCCCACTTGGAT-1-h2-h2	h2	CD4_Naive	TRA:CAAIDNKLIF;TRB:CASSQEDYVAGSSTPLHF	TRA:TGTGCAGCGATCGACAATAAGCTGATTTTT;TRB:TGTGCCAGCAGCCAAGAGGATTACGTTGCAGGGTCTTCGACACCCCTCCACTTT	1251	1	1
CTGATCCCAGACAGGT-1-h2-h2	h2	Th	TRA:CAGLSSNTGKLIF;TRB:CAWQGQANTEAFF	TRA:TGTGCTGGGCTTTCCAGCAACACAGGCAAACTAATCTTT;TRB:TGTGCCTGGCAGGGACAGGCTAACACTGAAGCTTTCTTT	1252	1	1
CTGATCCCATGTCGAT-1-h2-h2	h2	CD4_Naive	TRA:CAEKGGQKLLF;TRB:CASSLTVSTDTQYF	TRA:TGTGCAGAGAAGGGAGGCCAGAAGCTGCTCTTT;TRB:TGTGCCAGTAGTCTGACAGTTAGCACAGATACGCAGTATTTT	1253	1	1
CTGATCCGTCGTTGTA-1-h2-h2	h2	CD8_Naive	TRA:CAVTNSGYALNF;TRB:CSVDRDNEQFF	TRA:TGTGCTGTTACAAATTCCGGGTATGCACTCAACTTC;TRB:TGCAGCGTTGACAGGGACAATGAGCAGTTCTTC	1254	1	1
CTGATCCTCAGCACAT-1-h2-h2	h2	Th	TRA:CVVNRNTDKLIF;TRB:CASSPRTGNTEAFF	TRA:TGTGTGGTGAACAGAAACACCGACAAGCTCATCTTT;TRB:TGTGCCAGCAGCCCACGGACAGGTAACACTGAAGCTTTCTTT	1255	1	1
CTGCCTAAGCCCAACC-1-h2-h2	h2	CD4_TE	TRA:CGTENTGGFKTIF;TRA:CVVNGDGGATNKLIF;TRB:CASSTYNPSYGSTDTQYF	TRA:TGCGGCACAGAGAATACTGGAGGCTTCAAAACTATCTTT;TRA:TGTGTGGTGAACGGGGATGGTGGTGCTACAAACAAGCTCATCTTT;TRB:TGTGCCAGCAGCACCTATAACCCCTCCTACGGGAGTACAGATACGCAGTATTTT	603	10	>= 3
CTGCCTAAGCGCCTCA-1-h2-h2	h2	CD8_Naive	TRA:CALNDYKLSF;TRB:CASSGLAGGETQYF	TRA:TGTGCTCTGAACGACTACAAGCTCAGCTTT;TRB:TGTGCCAGCAGTGGCCTAGCGGGAGGGGAGACCCAGTACTTC	1256	1	1
CTGCCTACAAGTAGTA-1-h2-h2	h2	Th	TRA:CAAESSGSRLTF;TRB:CATSRDRLGASYEQYF	TRA:TGTGCAGCAGAGTCCAGTGGCTCTAGGTTGACCTTT;TRB:TGTGCCACCAGCAGAGATCGACTAGGGGCCTCCTACGAGCAGTACTTC	1257	1	1
CTGCCTAGTACGAAAT-1-h2-h2	h2	Th	TRA:CIVRVRQGAQKLVF;TRB:CASSSWGRDVAYEQYF	TRA:TGCATCGTCAGAGTGAGACAGGGAGCCCAGAAGCTGGTATTT;TRB:TGTGCCAGCAGCTCCTGGGGGCGGGACGTGGCCTACGAGCAGTACTTC	1258	1	1
CTGCCTATCAAGATCC-1-h2-h2	h2	CD4_Naive	TRA:CAASTLSGSARQLTF;TRB:CASSIGQVNSPLHF	TRA:TGTGCAGCAAGCACCCTCTCTGGTTCTGCAAGGCAACTGACCTTT;TRB:TGCGCCAGCAGCATAGGACAGGTCAATTCACCCCTCCACTTT	1259	1	1
CTGCCTATCTCTGAGA-1-h2-h2	h2	MAIT	TRA:CAVMDSNYQLIW;TRB:CASSEMTGGSDGYTF	TRA:TGTGCTGTCATGGATAGCAACTATCAGTTAATCTGG;TRB:TGTGCCAGCAGTGAAATGACAGGTGGTTCAGATGGCTACACCTTC	97	18	>= 3
CTGCGGAAGCAAATCA-1-h2-h2	h2	Th	TRA:CAMIWSGGTSYGKLTF;TRB:CASSIQGQETQYF	TRA:TGTGCAATGATCTGGTCTGGTGGTACTAGCTATGGAAAGCTGACATTT;TRB:TGTGCCAGTAGTATTCAGGGCCAAGAGACCCAGTACTTC	1260	1	1
CTGCGGAAGGATATAC-1-h2-h2	h2	CD4_Naive	TRA:CAFRNQAGTALIF;TRB:CASSHGTSGTDTQYF	TRA:TGTGCTTTCCGGAACCAGGCAGGAACTGCTCTGATCTTT;TRB:TGTGCCAGTAGCCACGGGACTAGCGGCACAGATACGCAGTATTTT	1261	1	1
CTGCGGACAGGAATCG-1-h2-h2	h2	Th	TRA:CAMREGKGFGNVLHC;TRA:CAALLSDGQKLLF;TRB:CASSLMGLGGGGYTF	TRA:TGTGCAATGAGAGAGGGCAAGGGCTTTGGGAATGTGCTGCATTGC;TRA:TGTGCCGCCCTCCTTTCAGATGGCCAGAAGCTGCTCTTT;TRB:TGTGCCAGCAGCTTAATGGGACTCGGGGGTGGTGGCTACACCTTC	1262	1	1
CTGCGGAGTATTAGCC-1-h2-h2	h2	MAIT	TRA:CAALDSNYQLIW;TRB:CSASLRDYNEQFF	TRA:TGTGCTGCGTTAGATAGCAACTATCAGTTAATCTGG;TRB:TGCAGTGCTTCCTTAAGGGACTACAATGAGCAGTTCTTC	268	5	>= 3
CTGCGGAGTTTCGCTC-1-h2-h2	h2	Th	TRA:CAESRNNNDMRF;TRB:CASSQEQGTEAFF	TRA:TGTGCAGAGAGTCGGAATAACAATGACATGCGCTTT;TRB:TGCGCCAGCAGCCAAGAGCAGGGGACTGAAGCTTTCTTT	1263	1	1
CTGCTGTAGCCTTGAT-1-h2-h2	h2	Th	TRA:CAPLVDAGNMLTF;TRB:CSARGRLTLGEQFF	TRA:TGTGCCCCTCTTGTCGATGCAGGCAACATGCTCACCTTT;TRB:TGCAGTGCTAGAGGGCGGCTTACTTTAGGTGAGCAGTTCTTC	1264	1	1
CTGCTGTAGTGTCCAT-1-h2-h2	h2	CD8_Naive	TRA:CATRNTPLVF;TRB:CASSLEAGERVIQYF	TRA:TGTGCTACAAGAAACACACCTCTTGTCTTT;TRB:TGTGCCAGCAGCTTGGAGGCAGGGGAGAGAGTCATTCAGTACTTC	1265	1	1
CTGCTGTGTAAGAGGA-1-h2-h2	h2	CD8_Naive	TRA:CAEDTGANSKLTF;TRB:CAWSQVSSYEQYF	TRA:TGTGCAGAGGATACTGGAGCCAATAGTAAGCTGACATTT;TRB:TGTGCCTGGAGTCAAGTGAGCTCCTACGAGCAGTACTTC	1266	1	1
CTGCTGTGTCGCCATG-1-h2-h2	h2	CD4_Naive	TRA:CLVGEGGNKLVF;TRB:CASSLVGTGGVTGELFF	TRA:TGCCTCGTGGGTGAAGGGGGAAACAAGCTGGTCTTT;TRB:TGTGCCAGCAGCTTAGTAGGGACAGGGGGCGTCACCGGGGAGCTGTTTTTT	1267	1	1
CTGGTCTAGACAGAGA-1-h2-h2	h2	CD8_Naive	TRA:CAFMTSYLYNNNDMRF;TRB:CASKELSGYEQYF	TRA:TGTGCTTTCATGACTAGCTACTTGTACAATAACAATGACATGCGCTTT;TRB:TGTGCCAGCAAGGAGTTGTCAGGATACGAGCAGTACTTC	1268	1	1
CTGGTCTAGCATCATC-1-h2-h2	h2	Th	TRA:CAFGNAGNNRKLIW;TRB:CASSYLAGVNVYEQYF	TRA:TGTGCTTTCGGTAATGCTGGCAACAACCGTAAGCTGATTTGG;TRB:TGTGCCAGCAGTTATCTAGCGGGAGTTAACGTCTACGAGCAGTACTTC	1269	1	1
CTGGTCTAGTAAGTAC-1-h2-h2	h2	CD4_Naive	TRA:CIVRVAGGGYQKVTF;TRB:CASSSSSGSAYEQYF	TRA:TGCATCGTCAGAGTCGCAGGTGGGGGTTACCAGAAAGTTACCTTT;TRB:TGTGCCAGCAGCTCTTCAAGTGGGAGTGCCTACGAGCAGTACTTC	1270	1	1
CTGGTCTGTCCGTTAA-1-h2-h2	h2	CD8_TE	TRA:CAVRDIPSGAGSYQLTF;TRB:CASSPGPPGGYTF	TRA:TGTGCTGTGAGAGACATCCCTTCTGGGGCTGGGAGTTACCAACTCACTTTC;TRB:TGTGCCAGCAGTCCCGGGCCCCCGGGGGGCTACACCTTC	2	192	>= 3
CTGGTCTGTGAGGCTA-1-h2-h2	h2	CD8_TE	TRA:CVVSDSSGGGADGLTF;TRB:CASSLGLLTSGRAYNEQFF	TRA:TGTGTTGTGAGTGATAGTTCAGGAGGAGGTGCTGACGGACTCACCTTT;TRB:TGTGCCAGCAGCTTAGGCCTGTTAACTAGCGGGCGAGCATACAATGAGCAGTTCTTC	47	72	>= 3
CTGGTCTTCAACACTG-1-h2-h2	h2	CD4_Naive	TRA:CILSAYTGANSKLTF;TRB:CASSPSTGGYSPLHF	TRA:TGCATCCTGAGTGCGTATACTGGAGCCAATAGTAAGCTGACATTT;TRB:TGTGCCAGCAGCCCCTCAACAGGGGGGTATTCACCCCTCCACTTT	1271	1	1
CTGGTCTTCCGCATAA-1-h2-h2	h2	CD4_Naive	TRA:CAVQAPSGGSYIPTF;TRB:CSASVRLNTGELFF	TRA:TGTGCTGTGCAGGCCCCATCAGGAGGAAGCTACATACCTACATTT;TRB:TGCAGTGCTAGTGTCCGGTTGAACACCGGGGAGCTGTTTTTT	1272	1	1
CTGGTCTTCTATCGCC-1-h2-h2	h2	CD4_Naive	TRA:CIVRPRWNNNARLMF;TRB:CASSQAGGVGDTQYF	TRA:TGCATCGTCAGACCTCGTTGGAATAACAATGCCAGACTCATGTTT;TRB:TGTGCCAGCTCTCAAGCGGGAGGGGTAGGAGATACGCAGTATTTT	1273	1	1
CTGTGCTAGCGATAGC-1-h2-h2	h2	Treg	TRA:CIVRADYNQGGKLIF;TRB:CASSRDTRRNSPLHF	TRA:TGCATCGTCAGAGCAGATTATAACCAGGGAGGAAAGCTTATCTTC;TRB:TGTGCCAGCAGCCGGGACACAAGACGCAATTCACCCCTCCACTTT	1274	1	1
CTGTGCTAGGAATCGC-1-h2-h2	h2	CD8_EM	TRA:CAMRVNYGQNFVF;TRB:CASSLALGLAGVASDEQFF	TRA:TGTGCAATGAGGGTAAACTATGGTCAGAATTTTGTCTTT;TRB:TGTGCCAGCAGCTTAGCCTTAGGACTAGCGGGAGTGGCATCGGATGAGCAGTTCTTC	114	10	>= 3
CTGTGCTAGTGTTTGC-1-h2-h2	h2	Th	TRA:CALSRRNNNARLMF;TRB:CASSSREYNEQFF	TRA:TGTGCTCTGAGCCGCCGGAATAACAATGCCAGACTCATGTTT;TRB:TGTGCCAGCAGCTCCCGGGAGTACAATGAGCAGTTCTTC	1275	1	1
CTGTGCTCAGTCACTA-1-h2-h2	h2	CD4_Naive	TRA:CVVSDHAYSGGGADGLTF;TRB:CASSVRFSYEQYF	TRA:TGTGTTGTGAGTGATCACGCGTATTCAGGAGGAGGTGCTGACGGACTCACCTTT;TRB:TGTGCCAGCAGTGTCCGTTTCTCCTACGAGCAGTACTTC	1276	1	1
CTGTGCTGTTCCGGCA-1-h2-h2	h2	CD4_Naive	TRA:CIVYNAGNMLTF;TRB:CATSDASRRYNEQFF	TRA:TGCATCGTCTATAATGCAGGCAACATGCTCACCTTT;TRB:TGTGCCACCAGTGACGCTAGTAGGCGGTACAATGAGCAGTTCTTC	1277	1	1
CTGTTTAAGACAGGCT-1-h2-h2	h2	MAIT	TRA:CAVLDSNYQLIW;TRB:CASSDTSGSGIGGELFF	TRA:TGTGCTGTATTGGATAGCAACTATCAGTTAATCTGG;TRB:TGTGCCAGCAGTGACACAAGCGGGAGTGGCATTGGCGGGGAGCTGTTTTTT	34	34	>= 3
CTGTTTAAGAGTGAGA-1-h2-h2	h2	CD8_TE	TRA:CVVSDGYGGATNKLIF;TRB:CASLSLATHGNEQFF	TRA:TGTGTTGTGAGTGATGGGTATGGTGGTGCTACAAACAAGCTCATCTTT;TRB:TGTGCCAGCCTAAGCCTAGCGACCCATGGCAATGAGCAGTTCTTC	156	5	>= 3
CTGTTTACATTGCGGC-1-h2-h2	h2	Th	TRA:CAVGAGSGGGADGLTF;TRB:CSAGSGTGGGGYTF	TRA:TGTGCTGTGGGTGCGGGATCAGGAGGAGGTGCTGACGGACTCACCTTT;TRB:TGCAGTGCTGGGTCCGGGACAGGGGGCGGTGGCTACACCTTC	1278	2	2
CTTAACTCAAGGACTG-1-h2-h2	h2	Treg	TRA:CAVPASGTSGSRLTF;TRB:CASSGFTDTQYF	TRA:TGTGCTGTCCCCGCCTCGGGAACCAGTGGCTCTAGGTTGACCTTT;TRB:TGTGCCAGCAGCGGTTTCACAGATACGCAGTATTTT	1279	1	1
CTTAACTCACAAGTAA-1-h2-h2	h2	Th	TRA:CAENMGIRTGANNLFF;TRB:CASSGPGEQYF	TRA:TGTGCAGAGAATATGGGTATCCGAACTGGGGCAAACAACCTCTTCTTT;TRB:TGTGCCAGCAGCGGACCGGGGGAGCAGTACTTC	1280	1	1
CTTAACTCACAGACAG-1-h2-h2	h2	MAIT	TRA:CAVTDSNYQLIW;TRB:CSARERDTEAFF	TRA:TGTGCTGTGACGGATAGCAACTATCAGTTAATCTGG;TRB:TGCAGTGCCAGGGAAAGGGACACTGAAGCTTTCTTT	1281	2	1
CTTAACTCACCAGATT-1-h2-h2	h2	CD4_Naive	TRA:CILRDGSSGGSNYKLTF;TRA:CAYRNSGNTPLVF;TRB:CASSPGQTNTEAFF	TRA:TGCATCCTGAGAGACGGGAGTAGTGGAGGTAGCAACTATAAACTGACATTT;TRA:TGTGCTTATAGGAATTCAGGAAACACACCTCTTGTCTTT;TRB:TGTGCCAGCAGCCCGGGACAGACGAACACTGAAGCTTTCTTT	1282	1	1
CTTAACTGTCATATGC-1-h2-h2	h2	Th	TRA:CALSERGGSYIPTF;TRB:CASSTSANARPYEQYF	TRA:TGTGCTCTGAGTGAAAGAGGAGGAAGCTACATACCTACATTT;TRB:TGTGCCAGCAGTACTAGTGCCAACGCGCGACCCTACGAGCAGTACTTC	1283	1	1
CTTAACTGTTGCGCAC-1-h2-h2	h2	CD8_Naive	TRA:CAVKRSNDYKLSF;TRB:CASSLDQTQYF	TRA:TGTGCCGTGAAGCGGTCTAACGACTACAAGCTCAGCTTT;TRB:TGTGCCAGCAGCTTAGATCAGACCCAGTACTTC	1284	1	1
CTTACCGAGAAGGTTT-1-h2-h2	h2	CD8_Naive	TRA:CAVRTGGFKTIF;TRB:CASSQGAGGAYEQYF	TRA:TGTGCTGTCAGGACTGGAGGCTTCAAAACTATCTTT;TRB:TGCGCCAGCAGCCAAGGGGCCGGGGGAGCATACGAGCAGTACTTC	1285	1	1
CTTACCGTCAGAGCTT-1-h2-h2	h2	CD4_Naive	TRA:CVVGTGMNYGGSQGNLIF;TRB:CASSSTPASTDTQYF	TRA:TGTGTGGTGGGGACGGGGATGAATTATGGAGGAAGCCAAGGAAATCTCATCTTT;TRB:TGTGCCAGCAGCTCAACACCCGCTAGCACAGATACGCAGTATTTT	1286	1	1
CTTACCGTCATGGTCA-1-h2-h2	h2	CD4_Naive	TRA:CAVPQGNEKLTF;TRA:CALSLISSGSARQLTF;TRB:CASSRVAGGSTDTQYF	TRA:TGTGCAGTCCCACAAGGAAATGAGAAATTAACCTTT;TRA:TGTGCTCTGAGCCTTATTTCTTCTGGTTCTGCAAGGCAACTGACCTTT;TRB:TGTGCCAGCAGCCGTGTAGCGGGAGGGAGCACAGATACGCAGTATTTT	1287	1	1
CTTACCGTCTGGGCCA-1-h2-h2	h2	Th	TRA:CAVSTQGGSEKLVF;TRB:CASSSYRGTDTQYF	TRA:TGTGCTGTGTCAACTCAGGGCGGATCTGAAAAGCTGGTCTTT;TRB:TGTGCCAGCAGTTCCTACCGGGGCACAGATACGCAGTATTTT	1288	1	1
CTTAGGACAAACCTAC-1-h2-h2	h2	Th	TRA:CVVAGTGANNLFF;TRB:CASSLGLLFPDTQYF	TRA:TGTGTGGTGGCGGGAACTGGGGCAAACAACCTCTTCTTT;TRB:TGTGCCAGCAGCTTGGGACTATTATTCCCAGATACGCAGTATTTT	1289	1	1
CTTAGGATCATTGCGA-1-h2-h2	h2	CD4_Naive	TRA:CAMSATGETSGSRLTF;TRB:CASSHDRGDTGELFF	TRA:TGTGCAATGAGCGCGACGGGAGAAACCAGTGGCTCTAGGTTGACCTTT;TRB:TGTGCCAGCAGCCATGACAGGGGGGACACCGGGGAGCTGTTTTTT	1290	1	1
CTTCTCTAGGTACTCT-1-h2-h2	h2	Th	TRA:CAVNAQGGGADGLTF;TRB:CASSLDRQTQYF	TRA:TGTGCCGTGAATGCGCAAGGAGGAGGTGCTGACGGACTCACCTTT;TRB:TGTGCCAGCAGCTTAGATCGCCAGACCCAGTACTTC	1291	1	1
CTTCTCTGTAGAAGGA-1-h2-h2	h2	Th	TRA:CVVLEGGTGFQKLVF;TRB:CASSELGGRRNEQFF	TRA:TGTGTGGTCCTTGAGGGGGGCACAGGCTTTCAGAAACTTGTATTT;TRB:TGCGCCAGCAGTGAGTTGGGCGGGAGGCGGAATGAGCAGTTCTTC	1292	1	1
CTTCTCTGTTTAGCTG-1-h2-h2	h2	MAIT	TRA:CAVMDSNYQLIW;TRB:CASRVTSGGPDTQYF	TRA:TGTGCTGTCATGGATAGCAACTATCAGTTAATCTGG;TRB:TGTGCCAGCAGAGTGACTAGCGGAGGGCCAGATACGCAGTATTTT	1293	1	1
CTTGGCTAGATTACCC-1-h2-h2	h2	CD4_Naive	TRA:CAGGGILTGGGNKLTF;TRB:CASSQGTGSQEQYF	TRA:TGTGCTGGGGGGGGTATACTCACGGGAGGAGGAAACAAACTCACCTTT;TRB:TGTGCCAGCAGCCAAGGGACAGGGTCCCAAGAGCAGTACTTC	1294	1	1
CTTGGCTAGGAACTGC-1-h2-h2	h2	CD8_Naive	TRA:CLVGDTGGFKTIF;TRB:CASRDSPYEQYF	TRA:TGCCTCGTGGGGGATACTGGAGGCTTCAAAACTATCTTT;TRB:TGTGCCAGCAGGGACAGTCCCTACGAGCAGTACTTC	1295	1	1
CTTGGCTAGTAGTGCG-1-h2-h2	h2	Th	TRA:CAYRRLNTGNQFYF;TRB:CASSRLAGADTQYF	TRA:TGTGCTTATAGGCGTCTGAACACCGGTAACCAGTTCTATTTT;TRB:TGTGCCAGCAGCCGGCTAGCGGGAGCAGATACGCAGTATTTT	1296	1	1
CTTGGCTAGTTGTCGT-1-h2-h2	h2	CD8_Naive	TRA:CAGRTMDSNYQLIW;TRB:CASSFRGQGNYEQYF	TRA:TGTGCTGGGCGTACCATGGATAGCAACTATCAGTTAATCTGG;TRB:TGTGCCAGCAGTTTTCGGGGCCAGGGTAACTACGAGCAGTACTTC	1297	1	1
CTTGGCTCACCGATAT-1-h2-h2	h2	Th	TRA:CAVTHSGAGSYQLTF;TRB:CASSQDSSGWLAFF	TRA:TGTGCTGTCACCCACTCTGGGGCTGGGAGTTACCAACTCACTTTC;TRB:TGTGCCAGCAGCCAAGATTCAAGCGGTTGGTTGGCTTTCTTT	1298	1	1
CTTGGCTCATCTATGG-1-h2-h2	h2	CD8_EM	TRA:CAVPISGGGADGLTF;TRB:CASSLREYSYNEQFF	TRA:TGTGCTGTCCCCATTTCAGGAGGAGGTGCTGACGGACTCACCTTT;TRB:TGTGCCAGCAGCTTACGGGAGTACTCCTACAATGAGCAGTTCTTC	1299	1	1
CTTGGCTGTCCGTTAA-1-h2-h2	h2	MAIT	TRA:CAVPDSNYQLIW;TRB:CASSDSDTGELFF	TRA:TGTGCTGTCCCGGATAGCAACTATCAGTTAATCTGG;TRB:TGTGCCAGCAGTGACTCGGACACCGGGGAGCTGTTTTTT	102	6	1
CTTTGCGAGCACACAG-1-h2-h2	h2	Th	TRA:CAESKSSASKIIF;TRB:CASSVLDERRGLNEQFF	TRA:TGTGCAGAGAGTAAGAGCAGTGCTTCCAAGATAATCTTT;TRB:TGTGCCAGCAGCGTTCTTGACGAGCGGAGGGGTCTTAATGAGCAGTTCTTC	1300	1	1
CTTTGCGCAATGAAAC-1-h2-h2	h2	CD8_Naive	TRA:CVVKTGNQFYF;TRB:CASSLGYEQYF	TRA:TGTGTGGTGAAAACCGGTAACCAGTTCTATTTT;TRB:TGTGCCAGCAGTTTAGGATACGAGCAGTACTTC	1301	2	1
CTTTGCGCACAGACAG-1-h2-h2	h2	MAIT	TRA:CAVVDSNYQLIW;TRB:CSARDVAREVHNEQFF	TRA:TGTGCTGTGGTGGATAGCAACTATCAGTTAATCTGG;TRB:TGCAGTGCTAGAGATGTAGCGCGGGAGGTCCACAATGAGCAGTTCTTC	1302	1	1
CTTTGCGCACCAGGCT-1-h2-h2	h2	Th	TRA:CATDAGGSARQLTF;TRB:CASSRGSYNEQFF	TRA:TGTGCTACGGACGCCGGGGGTTCTGCAAGGCAACTGACCTTT;TRB:TGTGCCAGCAGCCGTGGGAGTTACAATGAGCAGTTCTTC	1303	1	1
CTTTGCGTCAACCAAC-1-h2-h2	h2	CD4_TE	TRA:CAMREGENTDKLIF;TRA:CALSVDSSNTGKLIF;TRB:CASSYGISGNTIYF	TRA:TGTGCAATGAGAGAGGGGGAGAACACCGACAAGCTCATCTTT;TRA:TGTGCTCTGAGTGTTGACTCTAGCAACACAGGCAAACTAATCTTT;TRB:TGTGCCAGCAGTTATGGAATCTCTGGAAACACCATATATTTT	1304	1	1
CTTTGCGTCAACTCTT-1-h2-h2	h2	CD4_Naive	TRA:CAVRGAFYGNNRLAF;TRB:CASSSDSGSFTDTQYF	TRA:TGTGCTGTGAGAGGGGCCTTCTATGGGAACAACAGACTCGCTTTT;TRB:TGTGCCAGCAGCTCCGATAGCGGGAGTTTTACAGATACGCAGTATTTT	1305	1	1
CTTTGCGTCAGGTTCA-1-h2-h2	h2	CD4_Naive	TRA:CAEIPTGGGNKLTF;TRB:CASRPGLASDTQYF	TRA:TGTGCAGAGATCCCGACGGGAGGAGGAAACAAACTCACCTTT;TRB:TGTGCCAGCAGGCCGGGACTAGCGTCAGATACGCAGTATTTT	1306	1	1
CTTTGCGTCTGGTGTA-1-h2-h2	h2	CD8_EM	TRA:CALFAGFQKLVF;TRB:CSARRDNEQFF	TRA:TGTGCTCTCTTTGCAGGCTTTCAGAAACTTGTATTT;TRB:TGCAGTGCTAGACGGGACAATGAGCAGTTCTTC	1307	1	1
GAAACTCAGCAAATCA-1-h2-h2	h2	Th	TRA:CAVRDVASGGYQKVTF;TRB:CASSVVSIWDEQFF	TRA:TGTGCTGTGAGAGACGTTGCCTCTGGGGGTTACCAGAAAGTTACCTTT;TRB:TGTGCCAGCAGCGTAGTGAGTATTTGGGATGAGCAGTTCTTC	1308	1	1
GAAACTCAGGATCGCA-1-h2-h2	h2	CD4_Naive	TRA:CAVIPFSGGYNKLIF;TRB:CASRGDRGPTEAFF	TRA:TGTGCTGTGATCCCCTTTTCTGGTGGCTACAATAAGCTGATTTTT;TRB:TGTGCCAGCAGGGGGGACAGGGGGCCTACTGAAGCTTTCTTT	1309	1	1
GAAACTCCATGCCCGA-1-h2-h2	h2	Th	TRA:CAMSYDYKLSF;TRB:CATSRDGGRGTDTQYF	TRA:TGTGCAATGAGCTACGACTACAAGCTCAGCTTT;TRB:TGTGCCACCAGCAGAGATGGCGGGAGGGGCACAGATACGCAGTATTTT	1310	1	1
GAAACTCCATGGGAAC-1-h2-h2	h2	Th	TRA:CASWMNTGNQFYF;TRB:CSAPPTTHNTEAFF	TRA:TGTGCTTCCTGGATGAACACCGGTAACCAGTTCTATTTT;TRB:TGCAGTGCTCCCCCTACTACACATAACACTGAAGCTTTCTTT	1311	1	1
GAAACTCGTCGGATCC-1-h2-h2	h2	Th	TRA:CAVSRGSQGNLIF;TRA:CVVPISGSCSGDKLTF;TRB:CATSDLPFGAQGSGYTF	TRA:TGTGCTGTGTCCAGAGGAAGCCAAGGAAATCTCATCTTT;TRA:TGTGTTGTGCCTATTTCCGGTTCGTGCAGCGGAGACAAGCTGACTTTT;TRB:TGTGCCACCAGTGATCTCCCGTTTGGGGCCCAAGGGAGCGGCTACACCTTC	1312	1	1
GAAACTCGTTGCGTTA-1-h2-h2	h2	CD8_TE	TRA:CALEETDSWGKFQF;TRB:CASSLVDRGPYNEQFF	TRA:TGTGCTCTAGAGGAAACTGACAGCTGGGGGAAATTCCAGTTT;TRB:TGTGCCAGCAGCTTGGTGGACAGGGGGCCCTACAATGAGCAGTTCTTC	1313	1	1
GAAACTCGTTGTTTGG-1-h2-h2	h2	CD4_Naive	TRA:CALQRGSQGNLIF;TRB:CASSLSAYEQYF	TRA:TGTGCCCTCCAAAGGGGAAGCCAAGGAAATCTCATCTTT;TRB:TGTGCCAGCAGCTTATCAGCTTACGAGCAGTACTTC	1314	1	1
GAAACTCTCGAGAACG-1-h2-h2	h2	CD8_EM	TRA:CVVSDSSGGGADGLTF;TRB:CASSLGLLTSGRAYNEQFF	TRA:TGTGTTGTGAGTGATAGTTCAGGAGGAGGTGCTGACGGACTCACCTTT;TRB:TGTGCCAGCAGCTTAGGCCTGTTAACTAGCGGGCGAGCATACAATGAGCAGTTCTTC	47	72	>= 3
GAAATGAAGGCCATAG-1-h2-h2	h2	CD8_TE	TRA:CAGSGYSTLTF;TRB:CASSLSSGRLYEQYF	TRA:TGTGCAGGGTCAGGATACAGCACCCTCACCTTT;TRB:TGTGCCAGCAGTTTATCTAGCGGGAGGCTTTACGAGCAGTACTTC	808	3	>= 3
GAAATGAGTCCTCTTG-1-h2-h2	h2	MAIT	TRA:CAVRDRNYQLIW;TRB:CASSSEPTGSNEQFF	TRA:TGTGCTGTGAGAGATCGCAACTATCAGTTAATCTGG;TRB:TGTGCCAGCAGTTCCGAACCTACAGGATCCAATGAGCAGTTCTTC	716	5	>= 3
GAAATGAGTCGCCATG-1-h2-h2	h2	CD4_Naive	TRA:CVVPSGGGADGLTF;TRB:CSARDGGLNTEAFF	TRA:TGTGTGGTGCCTTCAGGAGGAGGTGCTGACGGACTCACCTTT;TRB:TGCAGTGCTAGAGATGGAGGTCTGAACACTGAAGCTTTCTTT	1315	1	1
GAAATGATCAAGGCTT-1-h2-h2	h2	CD4_Naive	TRA:CAVRLGAQKLVF;TRB:CSAREGLAGDEQYF	TRA:TGTGCTGTGAGGCTGGGAGCCCAGAAGCTGGTATTT;TRB:TGCAGTGCTAGAGAGGGACTAGCGGGAGACGAGCAGTACTTC	1316	1	1
GAAATGATCTGAAAGA-1-h2-h2	h2	Th	TRA:CAENSGGSNYKLTF;TRB:CASSPPPRTDTSTDTQYF	TRA:TGTGCAGAGAATAGTGGAGGTAGCAACTATAAACTGACATTT;TRB:TGTGCCAGCAGCCCCCCCCCCCGTACAGACACTAGCACAGATACGCAGTATTTT	1317	1	1
GAACATCAGAAGGTGA-1-h2-h2	h2	CD4_Naive	TRA:CATNYGGATNKLIF;TRB:CASSFSSGSFGELFF	TRA:TGTGCAACTAATTATGGTGGTGCTACAAACAAGCTCATCTTT;TRB:TGTGCCAGCAGCTTTAGTAGCGGGAGTTTCGGGGAGCTGTTTTTT	1318	1	1
GAACATCCAGCATGAG-1-h2-h2	h2	CD4_Naive	TRA:CIVRVFGNEKLTF;TRB:CASSLGDTPRNTEAFF	TRA:TGCATCGTCAGGGTTTTTGGAAATGAGAAATTAACCTTT;TRB:TGTGCCAGCAGTTTAGGGGACACCCCAAGGAACACTGAAGCTTTCTTT	1319	1	1
GAACATCGTCAAAGAT-1-h2-h2	h2	CD4_Naive	TRA:CAENYGGYQKVTF;TRB:CASSVGGLASVTDTQYF	TRA:TGTGCAGAGAATTATGGGGGTTACCAGAAAGTTACCTTT;TRB:TGTGCCAGCAGCGTAGGGGGACTAGCTTCCGTCACAGATACGCAGTATTTT	1320	1	1
GAACATCGTTACGCGC-1-h2-h2	h2	CD8_EM	TRA:CAVSSFGGGGNKLTF;TRB:CASSWQLAGDGNEQFF	TRA:TGTGCTGTGAGTTCTTTCGGGGGAGGAGGAAACAAACTCACCTTT;TRB:TGCGCCAGCAGCTGGCAGCTAGCGGGCGACGGCAATGAGCAGTTCTTC	1321	1	1
GAACATCGTTCTGGTA-1-h2-h2	h2	CD4_Naive	TRA:CALSERGSTLGRLYF;TRB:CASSPQDSRRSEAFF	TRA:TGTGCTCTGAGCGAAAGAGGCTCAACCCTGGGGAGGCTATACTTT;TRB:TGTGCCAGCTCCCCCCAGGACTCAAGGCGGAGTGAAGCTTTCTTT	1322	1	1
GAACATCTCAACACGT-1-h2-h2	h2	CD8_TE	TRA:CAVRDIPSGAGSYQLTF;TRB:CASSPGPPGGYTF	TRA:TGTGCTGTGAGAGACATCCCTTCTGGGGCTGGGAGTTACCAACTCACTTTC;TRB:TGTGCCAGCAGTCCCGGGCCCCCGGGGGGCTACACCTTC	2	192	>= 3
GAACATCTCATCGGAT-1-h2-h2	h2	Th	TRA:CIVRETHGSSNTGKLIF;TRB:CASSLRASHYEQYF	TRA:TGCATCGTCAGAGAAACTCATGGCTCTAGCAACACAGGCAAACTAATCTTT;TRB:TGTGCCAGCAGCTTAAGGGCGTCACACTACGAGCAGTACTTC	1323	1	1
GAACATCTCCGCAGTG-1-h2-h2	h2	CD4_Naive	TRA:CAVGARGNKLVF;TRB:CSARGGEADGTEAFF	TRA:TGTGCTGTGGGTGCGAGGGGAAACAAGCTGGTCTTT;TRB:TGCAGTGCTAGAGGTGGGGAGGCAGATGGTACTGAAGCTTTCTTT	1324	1	1
GAACATCTCCTAGTGA-1-h2-h2	h2	CD4_Naive	TRA:CAYPQGGSEKLVF;TRB:CASSLVVGETGELFF	TRA:TGTGCTTATCCCCAGGGCGGATCTGAAAAGCTGGTCTTT;TRB:TGTGCCAGCAGCTTAGTCGTCGGAGAGACCGGGGAGCTGTTTTTT	1325	1	1
GAACATCTCGCCAAAT-1-h2-h2	h2	Th	TRA:CILFSGAGSYQLTF;TRB:CASSVTGGRSGANVLTF	TRA:TGCATCCTTTTTTCTGGGGCTGGGAGTTACCAACTCACTTTC;TRB:TGTGCCAGCAGCGTGACAGGGGGCCGCTCTGGGGCCAACGTCCTGACTTTC	1326	1	1
GAACATCTCGTGTAGT-1-h2-h2	h2	CD8_Naive	TRA:CATDADTGGFKTIF;TRB:CASSQVLAVGELFF	TRA:TGTGCTACGGACGCCGATACTGGAGGCTTCAAAACTATCTTT;TRB:TGCGCCAGCAGCCAAGTACTAGCGGTCGGGGAGCTGTTTTTT	1327	1	1
GAACCTAAGCTCAACT-1-h2-h2	h2	MAIT	TRA:CAVMDSNYQLIW;TRB:CASSEMTGGSDGYTF	TRA:TGTGCTGTCATGGATAGCAACTATCAGTTAATCTGG;TRB:TGTGCCAGCAGTGAAATGACAGGTGGTTCAGATGGCTACACCTTC	97	18	>= 3
GAACCTAAGTACGATA-1-h2-h2	h2	CD8_TE	TRA:CAVRDIPSGAGSYQLTF;TRB:CASSPGPPGGYTF	TRA:TGTGCTGTGAGAGACATCCCTTCTGGGGCTGGGAGTTACCAACTCACTTTC;TRB:TGTGCCAGCAGTCCCGGGCCCCCGGGGGGCTACACCTTC	2	192	>= 3
GAACCTACAGCATACT-1-h2-h2	h2	MAIT	TRA:CAVMDSSYKLIF;TRB:CASSELAGGTDTQYF	TRA:TGTGCTGTGATGGATAGCAGCTATAAATTGATCTTC;TRB:TGTGCCAGCAGTGAGCTAGCGGGAGGCACAGATACGCAGTATTTT	1328	2	1
GAACCTACATTATCTC-1-h2-h2	h2	Th	TRA:CAVSDKVKAAGNKLTF;TRB:CASSSTGDRVETQYF	TRA:TGTGCTGTGAGTGATAAGGTCAAAGCTGCAGGCAACAAGCTAACTTTT;TRB:TGCGCCAGCAGCTCAACAGGGGATCGTGTAGAGACCCAGTACTTC	1329	1	1
GAACCTAGTCATACTG-1-h2-h2	h2	CD4_Naive	TRA:CAVSDQGGGSNYKLTF;TRB:CASSLRWDTQYF	TRA:TGTGCTGTGAGTGATCAAGGGGGAGGTAGCAACTATAAACTGACATTT;TRB:TGTGCCAGCAGCTTAAGGTGGGATACGCAGTATTTT	1330	1	1
GAACCTATCCATGCTC-1-h2-h2	h2	CD4_Naive	TRA:CAVRRTGGGADGLTF;TRB:CASSQGGDYEQYF	TRA:TGTGCTGTCAGGAGGACAGGAGGAGGTGCTGACGGACTCACCTTT;TRB:TGCGCCAGCAGCCAAGGCGGAGACTACGAGCAGTACTTC	1331	1	1
GAACCTATCCTAGAAC-1-h2-h2	h2	CD8_TE	TRA:CAASLGLSGSARQLTF;TRB:CASSQGHSNQPQHF	TRA:TGTGCAGCAAGCCTAGGCCTTTCTGGTTCTGCAAGGCAACTGACCTTT;TRB:TGCGCCAGCAGCCAGGGACACAGCAATCAGCCCCAGCATTTT	1332	1	1
GAACGGAGTAACGTTC-1-h2-h2	h2	CD8_TE	TRA:CAVRDIPSGAGSYQLTF;TRB:CASSPGPPGGYTF	TRA:TGTGCTGTGAGAGACATCCCTTCTGGGGCTGGGAGTTACCAACTCACTTTC;TRB:TGTGCCAGCAGTCCCGGGCCCCCGGGGGGCTACACCTTC	2	192	>= 3
GAACGGATCAATACCG-1-h2-h2	h2	MAIT	TRA:CAALDSNYQLIW;TRB:CAWTTGKDADTQYF	TRA:TGTGCTGCCCTGGATAGCAACTATCAGTTAATCTGG;TRB:TGTGCCTGGACGACAGGGAAGGACGCAGATACGCAGTATTTT	355	2	2
GAACGGATCTCTGCTG-1-h2-h2	h2	MAIT	TRA:CAVRDSNYQLIW;TRB:CSAEPGNTEAFF	TRA:TGTGCTGTGAGAGATAGCAACTATCAGTTAATCTGG;TRB:TGCAGCGCTGAACCAGGGAACACTGAAGCTTTCTTT	929	4	>= 3
GAAGCAGAGATCCGAG-1-h2-h2	h2	CD4_Naive	TRA:CAVNSWDNQGGKLIF;TRB:CSARGVATGELFF	TRA:TGTGCCGTGAACTCTTGGGATAACCAGGGAGGAAAGCTTATCTTC;TRB:TGCAGTGCTAGAGGTGTGGCCACCGGGGAGCTGTTTTTT	1333	1	1
GAAGCAGAGCCACGTC-1-h2-h2	h2	MAIT	TRA:CAVLDSNYQLIW;TRB:CASSDTSGSGIGGELFF	TRA:TGTGCTGTATTGGATAGCAACTATCAGTTAATCTGG;TRB:TGTGCCAGCAGTGACACAAGCGGGAGTGGCATTGGCGGGGAGCTGTTTTTT	34	34	>= 3
GAAGCAGAGTCAATAG-1-h2-h2	h2	CD8_Naive	TRA:CASYTGTASKLTF;TRB:CAWSVGTEDWPQHF	TRA:TGTGCCTCCTATACCGGCACTGCCAGTAAACTCACCTTT;TRB:TGTGCCTGGAGTGTTGGGACAGAGGATTGGCCCCAGCATTTT	1334	1	1
GAAGCAGCACCAGCAC-1-h2-h2	h2	MAIT	TRA:CATLDSNYQLIW;TRB:CASSDRGTDTQYF	TRA:TGTGCTACGCTTGATAGCAACTATCAGTTAATCTGG;TRB:TGTGCCAGCAGTGATAGGGGCACAGATACGCAGTATTTT	1335	2	1
GAAGCAGCATGTAGTC-1-h2-h2	h2	Treg	TRA:CAASSYTGNQFYF;TRB:CASSLWTGHYGYTF	TRA:TGTGCAGCAAGCTCTTACACCGGTAACCAGTTCTATTTT;TRB:TGTGCCAGCAGCTTGTGGACAGGTCACTATGGCTACACCTTC	1336	1	1
GAATAAGAGTGGTAGC-1-h2-h2	h2	CD8_TE	TRA:CVVSDSSGGGADGLTF;TRB:CASSLGLLTSGRAYNEQFF	TRA:TGTGTTGTGAGTGATAGTTCAGGAGGAGGTGCTGACGGACTCACCTTT;TRB:TGTGCCAGCAGCTTAGGCCTGTTAACTAGCGGGCGAGCATACAATGAGCAGTTCTTC	47	72	>= 3
GAATAAGCACATTCGA-1-h2-h2	h2	CD8_TE	TRA:CVVSDSSGGGADGLTF;TRB:CASSLGLLTSGRAYNEQFF	TRA:TGTGTTGTGAGTGATAGTTCAGGAGGAGGTGCTGACGGACTCACCTTT;TRB:TGTGCCAGCAGCTTAGGCCTGTTAACTAGCGGGCGAGCATACAATGAGCAGTTCTTC	47	72	>= 3
GAATAAGCATGGAATA-1-h2-h2	h2	Th	TRA:CAVEERDTGRRALTF;TRB:CASSYRNTGNYGYTF	TRA:TGTGCTGTGGAGGAACGGGACACGGGCAGGAGAGCACTTACTTTT;TRB:TGTGCCAGCAGTTACCGGAATACAGGGAATTATGGCTACACCTTC	1337	1	1
GAATAAGGTCCATGAT-1-h2-h2	h2	CD8_TE	TRA:CAVRDIPSGAGSYQLTF;TRB:CASSPGPPGGYTF	TRA:TGTGCTGTGAGAGACATCCCTTCTGGGGCTGGGAGTTACCAACTCACTTTC;TRB:TGTGCCAGCAGTCCCGGGCCCCCGGGGGGCTACACCTTC	2	192	>= 3
GAATAAGGTCCTAGCG-1-h2-h2	h2	CD4_Naive	TRA:CALSEGSSNTGKLIF;TRB:CASSLGGRPDTQYF	TRA:TGTGCTCTGAGTGAGGGCTCTAGCAACACAGGCAAACTAATCTTT;TRB:TGTGCCAGCAGCTTAGGTGGGAGGCCAGATACGCAGTATTTT	1338	1	1
GAATAAGGTCGATTGT-1-h2-h2	h2	Th	TRA:CAARGSGGSNYKLTF;TRB:CASSSRQGARLGYGYTF	TRA:TGTGCAGCAAGAGGGAGTGGAGGTAGCAACTATAAACTGACATTT;TRB:TGTGCCAGCAGCTCAAGACAGGGGGCCCGACTGGGGTATGGCTACACCTTC	1339	1	1
GAATGAACAAACTGCT-1-h2-h2	h2	Th	TRA:CALRTGANNLFF;TRB:CASSLNAPSGDSYNEQFF	TRA:TGTGCTCTAAGGACTGGGGCAAACAACCTCTTCTTT;TRB:TGTGCCAGCAGCTTAAATGCCCCTAGCGGGGATTCCTACAATGAGCAGTTCTTC	1340	1	1
GAATGAATCCGTCATC-1-h2-h2	h2	CD4_Naive	TRA:CATKETSGSRLTF;TRB:CASSSSGTSVYNEQFF	TRA:TGTGCTACGAAAGAAACCAGTGGCTCTAGGTTGACCTTT;TRB:TGTGCCAGCAGCTCCTCCGGGACTAGCGTCTACAATGAGCAGTTCTTC	1341	1	1
GAATGAATCTGGTTCC-1-h2-h2	h2	CD8_TE	TRA:CAVRDIPSGAGSYQLTF;TRB:CASSPGPPGGYTF	TRA:TGTGCTGTGAGAGACATCCCTTCTGGGGCTGGGAGTTACCAACTCACTTTC;TRB:TGTGCCAGCAGTCCCGGGCCCCCGGGGGGCTACACCTTC	2	192	>= 3
GACACGCAGGAGTCTG-1-h2-h2	h2	CD8_EM	TRA:CASTDSWGKFQF;TRB:CASSSRDWGSYNEQFF	TRA:TGTGCGTCAACTGACAGCTGGGGGAAATTCCAGTTT;TRB:TGTGCCAGCAGCTCTCGCGACTGGGGCTCCTACAATGAGCAGTTCTTC	1342	1	1
GACACGCAGTTCCACA-1-h2-h2	h2	Th	TRA:CAVGAGDDKIIF;TRB:CASSQEGRNGELFF	TRA:TGTGCTGTGGGTGCGGGAGATGACAAGATCATCTTT;TRB:TGTGCCAGCAGCCAAGAGGGTCGTAACGGGGAGCTGTTTTTT	1343	1	1
GACACGCCAATCCGAT-1-h2-h2	h2	CD4_Naive	TRA:CATNFGNEKLTF;TRB:CASSPLQGALGYTF	TRA:TGTGCTACTAACTTTGGAAATGAGAAATTAACCTTT;TRB:TGCGCCAGCAGCCCCCTACAGGGGGCATTGGGCTACACCTTC	1344	1	1
GACACGCCACACGCTG-1-h2-h2	h2	CD4_Naive	TRA:CATGASGTYKYIF;TRB:CASSIEAGANTGELFF	TRA:TGTGCTACGGGGGCCTCAGGAACCTACAAATACATCTTT;TRB:TGTGCCAGTAGTATCGAAGCAGGGGCGAACACCGGGGAGCTGTTTTTT	1345	1	1
GACACGCCAGCTTCGG-1-h2-h2	h2	CD8_EM	TRA:CAVKSGANNLFF;TRB:CASRGLNTGELFF	TRA:TGTGCTGTGAAAAGTGGGGCAAACAACCTCTTCTTT;TRB:TGTGCCAGCAGGGGGCTTAACACCGGGGAGCTGTTTTTT	1346	1	1
GACACGCGTGTTTGGT-1-h2-h2	h2	CD4_Naive	TRA:CALSTNDYKLSF;TRB:CASSFNMDRNTEAFF	TRA:TGTGCTCTGAGTACTAACGACTACAAGCTCAGCTTT;TRB:TGTGCCAGCAGCTTTAATATGGACAGAAACACTGAAGCTTTCTTT	1347	1	1
GACACGCTCACCTTAT-1-h2-h2	h2	MAIT	TRA:CAVTDSNYQLIW;TRB:CSARVQGGGDYEQYF	TRA:TGTGCTGTAACGGATAGCAACTATCAGTTAATCTGG;TRB:TGCAGTGCTAGAGTCCAGGGGGGAGGGGACTACGAGCAGTACTTC	108	2	2
GACACGCTCATGCAAC-1-h2-h2	h2	CD4_Naive	TRA:CAVTLNTDKLIF;TRB:CAISALAGESEQYF	TRA:TGTGCTGTGACCCTTAACACCGACAAGCTCATCTTT;TRB:TGTGCCATCAGTGCCCTAGCGGGAGAAAGTGAGCAGTACTTC	1348	1	1
GACACGCTCTCGAGTA-1-h2-h2	h2	Th	TRA:CILRGGSQGNLIF;TRB:CASSLYSMVGPETQYF	TRA:TGCATCCTGAGGGGGGGAAGCCAAGGAAATCTCATCTTT;TRB:TGTGCCAGCAGTTTATATTCTATGGTGGGTCCGGAGACCCAGTACTTC	1349	1	1
GACACGCTCTCGATGA-1-h2-h2	h2	Th	TRA:CAARGRDTGRRALTF;TRB:CSGSGQPNTEAFF	TRA:TGTGCAGCAAGGGGAAGGGACACGGGCAGGAGAGCACTTACTTTT;TRB:TGCAGCGGAAGTGGACAGCCGAACACTGAAGCTTTCTTT	1350	1	1
GACAGAGAGAAGGTTT-1-h2-h2	h2	CD8_TE	TRA:CASQGGSEKLVF;TRB:CASSLMDGMNTEAFF	TRA:TGTGCTTCTCAGGGCGGATCTGAAAAGCTGGTCTTT;TRB:TGCGCCAGCAGCTTGATGGACGGCATGAACACTGAAGCTTTCTTT	1351	2	>= 3
GACAGAGAGGATATAC-1-h2-h2	h2	Th	TRA:CVVNNRGSTLGRLYF;TRB:CASSHPKTDTQYF	TRA:TGTGTGGTGAATAACAGAGGCTCAACCCTGGGGAGGCTATACTTT;TRB:TGCGCCAGCAGCCATCCCAAGACAGATACGCAGTATTTT	1352	1	1
GACAGAGGTAACGTTC-1-h2-h2	h2	Th	TRA:CATDGGANNLFF;TRB:CASSFRGQGVYEQYF	TRA:TGTGCTACGGACGGTGGGGCAAACAACCTCTTCTTT;TRB:TGTGCCAGCAGCTTTAGGGGACAGGGAGTCTACGAGCAGTACTTC	1353	1	1
GACAGAGGTCATGCCG-1-h2-h2	h2	Treg	TRA:CAGQLVQAAGNKLTF;TRB:CASSLKRGFEQFF	TRA:TGTGCTGGGCAGCTCGTCCAAGCTGCAGGCAACAAGCTAACTTTT;TRB:TGTGCCAGCAGCTTAAAGAGGGGGTTTGAGCAGTTCTTC	1354	1	1
GACAGAGGTGACTACT-1-h2-h2	h2	CD8_TE	TRA:CAVRDIPSGAGSYQLTF;TRB:CASSPGPPGGYTF	TRA:TGTGCTGTGAGAGACATCCCTTCTGGGGCTGGGAGTTACCAACTCACTTTC;TRB:TGTGCCAGCAGTCCCGGGCCCCCGGGGGGCTACACCTTC	2	192	>= 3
GACAGAGTCACTTACT-1-h2-h2	h2	CD4_Naive	TRA:CIVRVFNQAGTALIF;TRB:CASSGRTTDTQYF	TRA:TGCATCGTCAGAGTCTTCAACCAGGCAGGAACTGCTCTGATCTTT;TRB:TGTGCCAGCAGCGGGAGGACCACAGATACGCAGTATTTT	1355	1	1
GACCAATCAGTATCTG-1-h2-h2	h2	CD8_TE	TRA:CAVRDIPSGAGSYQLTF;TRB:CASSPGPPGGYTF	TRA:TGTGCTGTGAGAGACATCCCTTCTGGGGCTGGGAGTTACCAACTCACTTTC;TRB:TGTGCCAGCAGTCCCGGGCCCCCGGGGGGCTACACCTTC	2	192	>= 3
GACCAATCATGCCCGA-1-h2-h2	h2	Th	TRA:CAEPGGDTGRRALTF;TRB:CASSQGQGGRGTDTQYF	TRA:TGTGCAGAGCCGGGAGGGGACACGGGCAGGAGAGCACTTACTTTT;TRB:TGTGCCAGCAGCCAAGGACAGGGGGGGCGAGGCACAGATACGCAGTATTTT	1356	1	1
GACCAATGTGAACCTT-1-h2-h2	h2	CD4_Naive	TRA:CAGVKTGNQFYF;TRB:CASSLSYEQYF	TRA:TGTGCTGGGGTTAAAACCGGTAACCAGTTCTATTTT;TRB:TGTGCCAGCAGTTTGAGCTACGAGCAGTACTTC	1301	2	1
GACCAATTCAGAGCTT-1-h2-h2	h2	CD4_Naive	TRA:CASYPSNTGKLIF;TRB:CDPSVVDKDYEQYF	TRA:TGTGCTTCCTACCCTAGCAACACAGGCAAACTAATCTTT;TRB:TGTGACCCGTCCGTGGTGGATAAAGACTACGAGCAGTACTTC	1357	1	1
GACCTGGAGCCAACAG-1-h2-h2	h2	MAIT	TRA:CAVLDSNYQLIW;TRB:CASGSGPGTDTQYF	TRA:TGTGCTGTGCTGGATAGCAACTATCAGTTAATCTGG;TRB:TGTGCCAGCGGTAGCGGGCCGGGCACAGATACGCAGTATTTT	1358	1	1
GACCTGGAGTACACCT-1-h2-h2	h2	CD8_EM	TRA:CVVSDSSGGGADGLTF;TRB:CASSLGLLTSGRAYNEQFF	TRA:TGTGTTGTGAGTGATAGTTCAGGAGGAGGTGCTGACGGACTCACCTTT;TRB:TGTGCCAGCAGCTTAGGCCTGTTAACTAGCGGGCGAGCATACAATGAGCAGTTCTTC	47	72	>= 3
GACCTGGCAAGCCGCT-1-h2-h2	h2	CD8_TE	TRA:CVVSDSSGGGADGLTF;TRB:CASSLGLLTSGRAYNEQFF	TRA:TGTGTTGTGAGTGATAGTTCAGGAGGAGGTGCTGACGGACTCACCTTT;TRB:TGTGCCAGCAGCTTAGGCCTGTTAACTAGCGGGCGAGCATACAATGAGCAGTTCTTC	47	72	>= 3
GACCTGGCATTACGAC-1-h2-h2	h2	Th	TRA:CALSDPSGGSYIPTF;TRB:CASSLDSPGNTIYF	TRA:TGTGCTCTGAGTGATCCGTCAGGAGGAAGCTACATACCTACATTT;TRB:TGTGCCAGCAGCCTGGACAGCCCTGGAAACACCATATATTTT	1359	1	1
GACCTGGTCTTACCGC-1-h2-h2	h2	CD4_Naive	TRA:CAYRSQSSQGNLIF;TRB:CASSFVVRGNEQFF	TRA:TGTGCTTATAGGAGCCAAAGTAGCCAAGGAAATCTCATCTTT;TRB:TGTGCCAGCAGCTTTGTGGTGCGCGGCAATGAGCAGTTCTTC	1360	1	1
GACGCGTAGATCGGGT-1-h2-h2	h2	CD4_Naive	TRA:CASDQTGANNLFF;TRB:CASRSSGRNEQFF	TRA:TGTGCTTCGGATCAAACTGGGGCAAACAACCTCTTCTTT;TRB:TGTGCCAGCAGGTCTAGCGGGAGGAATGAGCAGTTCTTC	1361	1	1
GACGCGTAGTCCATAC-1-h2-h2	h2	CD4_Naive	TRA:CAGGVEAAGNKLTF;TRB:CASSQWGQGNIQYF	TRA:TGTGCTGGGGGGGTGGAGGCTGCAGGCAACAAGCTAACTTTT;TRB:TGTGCCAGCAGCCAATGGGGACAGGGGAACATTCAGTACTTC	1362	1	1
GACGCGTGTCAGAATA-1-h2-h2	h2	CD8_Naive	TRA:CAMRDPLDKLIF;TRB:CASSLLAEHTGELFF	TRA:TGTGCAATGAGAGATCCTCTGGACAAGCTCATCTTT;TRB:TGTGCCAGCAGCTTACTAGCGGAGCACACCGGGGAGCTGTTTTTT	1363	1	1
GACGCGTGTCTGCCAG-1-h2-h2	h2	MAIT	TRA:CASMDSNYQLIW;TRB:CATSRGGSSTDTQYF	TRA:TGTGCTTCTATGGATAGCAACTATCAGTTAATCTGG;TRB:TGTGCCACCAGCAGAGGCGGGAGTAGCACAGATACGCAGTATTTT	1364	1	1
GACGCGTTCGAATCCA-1-h2-h2	h2	CD4_TE	TRA:CIVKNNNARLMF;TRA:CAATPPSNYQLIW;TRB:CASSPTRSYNEQFF	TRA:TGCATCGTCAAGAATAACAATGCCAGACTCATGTTT;TRA:TGTGCAGCAACCCCCCCCAGCAACTATCAGTTAATCTGG;TRB:TGTGCCAGCAGCCCCACTAGGTCCTACAATGAGCAGTTCTTC	1365	1	1
GACGGCTAGAGGGATA-1-h2-h2	h2	CD8_Naive	TRA:CVVILTDRGSTLGRLYF;TRB:CASKEDRIYGYTF	TRA:TGTGTTGTGATACTTACCGACAGAGGCTCAACCCTGGGGAGGCTATACTTT;TRB:TGTGCCAGCAAGGAGGATAGGATCTATGGCTACACCTTC	1366	1	1
GACGGCTAGAGTTGGC-1-h2-h2	h2	MAIT	TRA:CAVRDSNYQLIW;TRB:CASSEAEENTEAFF	TRA:TGTGCTGTGAGGGATAGCAACTATCAGTTAATCTGG;TRB:TGTGCCAGCAGTGAAGCAGAGGAGAACACTGAAGCTTTCTTT	1367	1	1
GACGGCTAGGTGCTTT-1-h2-h2	h2	CD8_TE	TRA:CAVRDIPSGAGSYQLTF;TRB:CASSPGPPGGYTF	TRA:TGTGCTGTGAGAGACATCCCTTCTGGGGCTGGGAGTTACCAACTCACTTTC;TRB:TGTGCCAGCAGTCCCGGGCCCCCGGGGGGCTACACCTTC	2	192	>= 3
GACGGCTGTGATAAAC-1-h2-h2	h2	CD4_Naive	TRA:CAVFNQGGKLIF;TRB:CASSTYYSSYNEQFF	TRA:TGTGCTGTATTTAACCAGGGAGGAAAGCTTATCTTC;TRB:TGTGCCAGTAGTACGTACTACAGCTCCTACAATGAGCAGTTCTTC	1368	1	1
GACGGCTGTTTGGGCC-1-h2-h2	h2	CD8_Naive	TRA:CAYSEPGAGSYQLTF;TRB:CASSTGTEAFF	TRA:TGTGCTTATAGCGAACCTGGGGCTGGGAGTTACCAACTCACTTTC;TRB:TGTGCCAGCAGCACAGGGACCGAAGCTTTCTTT	1369	1	1
GACGGCTTCTCAAACG-1-h2-h2	h2	CD8_TE	TRA:CAVDNYGQNFVF;TRB:CAWGPGLLNEKLFF	TRA:TGTGCTGTGGATAACTATGGTCAGAATTTTGTCTTT;TRB:TGTGCCTGGGGGCCCGGACTCTTGAATGAAAAACTGTTTTTT	234	6	>= 3
GACGTGCAGGCGCTCT-1-h2-h2	h2	Th	TRA:CATRF;TRB:CSASRGKETQYF	TRA:TGTGCTACCCGGTTT;TRB:TGCAGTGCTAGCAGGGGTAAAGAGACCCAGTACTTC	1370	1	1
GACGTGCCATCGATTG-1-h2-h2	h2	CD8_TE	TRA:CAVRDIPSGAGSYQLTF;TRB:CASSPGPPGGYTF	TRA:TGTGCTGTGAGAGACATCCCTTCTGGGGCTGGGAGTTACCAACTCACTTTC;TRB:TGTGCCAGCAGTCCCGGGCCCCCGGGGGGCTACACCTTC	2	192	>= 3
GACGTGCGTGAGCGAT-1-h2-h2	h2	MAIT	TRA:CAVLDSNYQLIW;TRB:CASSYSQDNTDTQYF	TRA:TGTGCTGTACTAGATAGCAACTATCAGTTAATCTGG;TRB:TGTGCCAGCAGTTACTCCCAGGATAACACAGATACGCAGTATTTT	1371	1	1
GACGTGCGTGTAAGTA-1-h2-h2	h2	MAIT	TRA:CAVRWNKFYF;TRB:CSARGAYGTGVSETQYF	TRA:TGTGCTGTGCGGTGGAACAAATTTTACTTT;TRB:TGCAGTGCTAGAGGGGCTTATGGGACAGGTGTTTCAGAGACCCAGTACTTC	1372	1	>= 3
GACGTGCTCGCAAGCC-1-h2-h2	h2	CD4_Naive	TRA:CAGNTNAGKSTF;TRB:CASSSGAGRTDTQYF	TRA:TGTGCTGGTAACACCAATGCAGGCAAATCAACCTTT;TRB:TGTGCCAGCAGTTCTGGAGCGGGAAGGACAGATACGCAGTATTTT	1373	1	1
GACGTGCTCTCTAAGG-1-h2-h2	h2	CD4_Naive	TRA:CAVNAAGGSYIPTF;TRB:CSASQVNQPQHF	TRA:TGTGCCGTGAACGCAGCAGGAGGAAGCTACATACCTACATTT;TRB:TGCAGTGCTTCTCAAGTCAATCAGCCCCAGCATTTT	1374	1	1
GACGTTAAGCATCATC-1-h2-h2	h2	Th	TRA:CVVSGENYGQNFVF;TRB:CASSWLPRGSGNAQEQFF	TRA:TGTGTTGTGAGTGGGGAGAACTATGGTCAGAATTTTGTCTTT;TRB:TGCGCCAGCAGCTGGCTCCCTCGGGGTAGCGGGAACGCGCAGGAGCAGTTCTTC	1375	1	1
GACGTTAAGTGTACTC-1-h2-h2	h2	CD4_Naive	TRA:CAAGPLNRDDKIIF;TRB:CASSPSIYGYTF	TRA:TGTGCAGCAGGCCCATTGAACAGAGATGACAAGATCATCTTT;TRB:TGTGCCAGCAGCCCAAGTATTTATGGCTACACCTTC	1376	1	1
GACGTTAGTATGGTTC-1-h2-h2	h2	Treg	TRA:CAMRDLSSNTGKLIF;TRB:CASIDDSNYGYTF	TRA:TGTGCAATGAGAGACCTTTCTAGCAACACAGGCAAACTAATCTTT;TRB:TGTGCCAGCATTGATGACAGCAACTATGGCTACACCTTC	1377	1	1
GACGTTAGTTCTGTTT-1-h2-h2	h2	CD4_Naive	TRA:CAASRGGYDMRF;TRB:CASSPGGPYQETQYF	TRA:TGTGCAGCAAGCAGAGGGGGTTATGACATGCGCTTT;TRB:TGTGCTAGCAGCCCAGGGGGCCCGTACCAAGAGACCCAGTACTTC	1378	1	1
GACGTTATCTTACCTA-1-h2-h2	h2	CD8_EM	TRA:CAVGRSNDYKLSF;TRB:CASSLAGVGYEQYF	TRA:TGTGCTGTGGGACGTTCTAACGACTACAAGCTCAGCTTT;TRB:TGTGCCAGCAGCTTAGCGGGAGTGGGGTACGAGCAGTACTTC	1379	1	1
GACTAACAGCATGGCA-1-h2-h2	h2	Th	TRA:CAVNILPGGGNKLTF;TRB:CASSQESWGGSFTDTQYF	TRA:TGTGCCGTGAACATTCTTCCGGGAGGAGGAAACAAACTCACCTTT;TRB:TGTGCCAGCAGCCAAGAGAGCTGGGGCGGTAGTTTTACAGATACGCAGTATTTT	1380	1	1
GACTAACAGTCACGCC-1-h2-h2	h2	MAIT	TRA:CAVKDSNYQLIW;TRB:CASSAADSEPYEQYF	TRA:TGTGCTGTGAAGGATAGCAACTATCAGTTAATCTGG;TRB:TGTGCCAGCAGTGCAGCCGACAGTGAGCCCTACGAGCAGTACTTC	1381	1	1
GACTAACCAGATAATG-1-h2-h2	h2	CD8_Naive	TRA:CIVRVGIPGGATNKLIF;TRB:CAERLAGSNEQFF	TRA:TGCATCGTCAGAGTCGGGATCCCTGGTGGTGCTACAAACAAGCTCATCTTT;TRB:TGTGCCGAGCGCCTAGCGGGATCCAATGAGCAGTTCTTC	1382	1	1
GACTAACCAGTTCATG-1-h2-h2	h2	Th	TRA:CAVSESGGYNKLIF;TRB:CASSSGQTSNQPQHF	TRA:TGTGCTGTGAGTGAATCTGGTGGCTACAATAAGCTGATTTTT;TRB:TGTGCCAGCAGCTCGGGACAAACTAGCAATCAGCCCCAGCATTTT	1383	2	2
GACTAACCATTGGTAC-1-h2-h2	h2	MAIT	TRA:CAVLDSNYQLIW;TRB:CASSDTSGSGIGGELFF	TRA:TGTGCTGTATTGGATAGCAACTATCAGTTAATCTGG;TRB:TGTGCCAGCAGTGACACAAGCGGGAGTGGCATTGGCGGGGAGCTGTTTTTT	34	34	>= 3
GACTAACTCGCAAACT-1-h2-h2	h2	CD4_Naive	TRA:CAADSFGNEKLTF;TRB:CASIAQGTVYGYTF	TRA:TGTGCTGCGGATTCTTTTGGAAATGAGAAATTAACCTTT;TRB:TGTGCCAGCATCGCACAGGGCACGGTCTATGGCTACACCTTC	1384	1	1
GACTAACTCTTGTTTG-1-h2-h2	h2	CD8_EM	TRA:CAMREVPGNEKLTF;TRB:CASSTISSSKNNEQFF	TRA:TGTGCAATGAGAGAGGTACCTGGAAATGAGAAATTAACCTTT;TRB:TGTGCCAGTAGTACTATCTCCAGTAGCAAAAACAATGAGCAGTTCTTC	640	2	2
GACTACAAGTGTACCT-1-h2-h2	h2	CD4_Naive	TRA:CAGYFSSNTGKLIF;TRB:CASSGIWSGGDIQYF	TRA:TGTGCAGGTTATTTCTCTAGCAACACAGGCAAACTAATCTTT;TRB:TGTGCCAGCAGTGGTATTTGGTCAGGGGGTGACATTCAGTACTTC	1385	1	1
GACTACAGTACATGTC-1-h2-h2	h2	CD8_Naive	TRA:CAAPSGAGSYQLTF;TRB:CASTGGISYNEQFF	TRA:TGTGCTGCTCCCTCTGGGGCTGGGAGTTACCAACTCACTTTC;TRB:TGTGCCAGCACGGGGGGGATTTCCTACAATGAGCAGTTCTTC	1386	1	1
GACTACAGTACCCAAT-1-h2-h2	h2	CD4_Naive	TRA:CALSAGGTNFGNEKLTF;TRB:CASSQAVPIAGGPGTDTQYF	TRA:TGTGCTCTGAGTGCTGGGGGGACTAACTTTGGAAATGAGAAATTAACCTTT;TRB:TGTGCCAGCAGCCAAGCCGTCCCCATAGCGGGAGGGCCAGGGACAGATACGCAGTATTTT	1387	1	1
GACTACAGTAGCACGA-1-h2-h2	h2	CD8_Naive	TRA:CAVFNTNAGKSTF;TRB:CASSRGMNTEAFF	TRA:TGTGCTGTGTTTAACACCAATGCAGGCAAATCAACCTTT;TRB:TGTGCCAGTAGTCGCGGGATGAACACTGAAGCTTTCTTT	1388	1	1
GACTACATCACATACG-1-h2-h2	h2	CD8_TE	TRA:CVVSDSSGGGADGLTF;TRB:CASSLGLLTSGRAYNEQFF	TRA:TGTGTTGTGAGTGATAGTTCAGGAGGAGGTGCTGACGGACTCACCTTT;TRB:TGTGCCAGCAGCTTAGGCCTGTTAACTAGCGGGCGAGCATACAATGAGCAGTTCTTC	47	72	>= 3
GACTACATCAGGCGAA-1-h2-h2	h2	Th	TRA:CAGASGSARQLTF;TRB:CASSPSGSLNEQFF;TRB:CAGSHSLSGQIYNEQFF	TRA:TGTGCAGGGGCTTCTGGTTCTGCAAGGCAACTGACCTTT;TRB:TGTGCCAGTAGTCCTAGCGGGAGTTTGAATGAGCAGTTCTTC;TRB:TGTGCCGGATCTCATTCGCTATCGGGACAAATTTACAATGAGCAGTTCTTC	1389	1	1
GACTGCGGTCAGGACA-1-h2-h2	h2	Th	TRA:CAMRGGSGAGSYQLTF;TRA:CAEKKTSYDKVIF;TRB:CATVEGENTGELFF	TRA:TGTGCAATGAGAGGGGGGTCTGGGGCTGGGAGTTACCAACTCACTTTC;TRA:TGTGCAGAGAAAAAAACCTCCTACGACAAGGTGATATTT;TRB:TGTGCCACCGTTGAAGGGGAGAACACCGGGGAGCTGTTTTTT	1390	1	1
GACTGCGTCATCGGAT-1-h2-h2	h2	CD4_Naive	TRA:CLVAGNTGGFKTIF;TRB:CSAGVTNEQFF	TRA:TGCCTCGTGGCCGGAAATACTGGAGGCTTCAAAACTATCTTT;TRB:TGCAGTGCTGGGGTTACCAATGAGCAGTTCTTC	1391	1	1
GACTGCGTCCGAATGT-1-h2-h2	h2	MAIT	TRA:CAVLDSNYQLIW;TRB:CASSSGLSGANVLTF	TRA:TGTGCTGTCCTCGATAGCAACTATCAGTTAATCTGG;TRB:TGTGCCAGCAGTTCGGGACTTTCTGGGGCCAACGTCCTGACTTTC	1392	1	1
GAGCAGAAGATGTCGG-1-h2-h2	h2	CD8_EM	TRA:CAVGLGSAGNNRKLIW;TRB:CASSYSDSTEAFF	TRA:TGTGCTGTGGGCCTTGGTTCCGCTGGCAACAACCGTAAGCTGATTTGG;TRB:TGTGCCAGCAGTTACTCAGATAGCACTGAAGCTTTCTTT	1393	1	1
GAGCAGAAGTTTGCGT-1-h2-h2	h2	Th	TRA:CIVRLPEGSSYKLIF;TRB:CSVVLAGGRNEQFF	TRA:TGCATCGTCAGACTTCCGGAGGGAAGCAGCTATAAATTGATCTTC;TRB:TGCAGCGTTGTACTAGCGGGAGGGCGAAATGAGCAGTTCTTC	1394	1	1
GAGCAGAGTTTAGCTG-1-h2-h2	h2	CD8_Naive	TRA:CAVSDGRGNKLVF;TRB:CASSQDWSYEQYF	TRA:TGTGCTGTGAGTGATGGGCGAGGAAACAAGCTGGTCTTT;TRB:TGCGCCAGCAGCCAAGATTGGAGTTACGAGCAGTACTTC	1395	1	1
GAGCAGATCCCTGACT-1-h2-h2	h2	Th	TRA:CAVMDSNYQLIW;TRB:CASSDTSANTGELFF	TRA:TGTGCTGTGATGGATAGCAACTATCAGTTAATCTGG;TRB:TGTGCCAGCAGTGACACTAGCGCGAACACCGGGGAGCTGTTTTTT	1396	1	1
GAGCAGATCTCAACTT-1-h2-h2	h2	MAIT	TRA:CTGGGADGLTF;TRA:CAVMDSNYQLIW;TRB:CASSDNLEGDTQYF	TRA:TGCACCGGAGGAGGTGCTGACGGACTCACCTTT;TRA:TGTGCTGTGATGGATAGCAACTATCAGTTAATCTGG;TRB:TGCGCCAGCAGTGATAACCTGGAGGGAGATACGCAGTATTTT	1397	1	2
GAGGTGACAGACAAGC-1-h2-h2	h2	CD8_Naive	TRA:CALTAVRDSSASKIIF;TRB:CATYGKPGLAGEFLNTQYF	TRA:TGTGCTCTGACTGCCGTTAGGGACAGCAGTGCTTCCAAGATAATCTTT;TRB:TGTGCCACCTACGGTAAACCGGGACTAGCGGGAGAATTTCTGAATACGCAGTATTTT	1398	1	1
GAGGTGACAGCTCGAC-1-h2-h2	h2	Th	TRA:CILTGAGGTSYGKLTF;TRB:CSATPGRGNPPETQYF	TRA:TGCATCCTGACGGGTGCTGGTGGTACTAGCTATGGAAAGCTGACATTT;TRB:TGCAGTGCCACCCCCGGTAGGGGGAACCCCCCAGAGACCCAGTACTTC	1399	1	1
GAGGTGACATTGTGCA-1-h2-h2	h2	CD8_Naive	TRA:CVVTDSGGYQKVTF;TRB:CASSPLPQTANYGYTF	TRA:TGTGTGGTGACCGATTCTGGGGGTTACCAGAAAGTTACCTTT;TRB:TGTGCCAGCAGTCCACTCCCCCAGACAGCCAACTATGGCTACACCTTC	1400	1	1
GAGGTGAGTACCGTTA-1-h2-h2	h2	MAIT	TRA:CAVLDSNYQLIW;TRB:CATQGRGDTGELFF	TRA:TGTGCTGTGTTGGATAGCAACTATCAGTTAATCTGG;TRB:TGTGCGACACAGGGGAGGGGTGACACCGGGGAGCTGTTTTTT	394	11	>= 3
GAGGTGAGTCCCGACA-1-h2-h2	h2	CD8_Naive	TRA:CAGIFSGGYNKLIF;TRB:CASSLVPGDHEQYF	TRA:TGTGCGGGGATCTTTTCTGGTGGCTACAATAAGCTGATTTTT;TRB:TGCGCCAGCAGCTTGGTCCCAGGGGACCACGAGCAGTACTTC	1401	1	1
GAGGTGAGTGACTACT-1-h2-h2	h2	MAIT	TRA:CAVMDSSYKLIF;TRB:CASSDSTSGADTQYF	TRA:TGTGCTGTGATGGATAGCAGCTATAAATTGATCTTC;TRB:TGTGCCAGCAGTGACTCTACTAGCGGGGCAGATACGCAGTATTTT	1402	1	1
GAGGTGAGTGTTGGGA-1-h2-h2	h2	CD4_Naive	TRA:CAVRDSSGSGNKLVF;TRB:CASSVRQGQETQYF	TRA:TGTGCTGTGAGAGACAGCTCAGGGAGCGGAAACAAGCTGGTCTTT;TRB:TGTGCCAGCAGCGTTAGACAGGGCCAAGAGACCCAGTACTTC	1403	1	1
GAGGTGATCACGCATA-1-h2-h2	h2	CD8_EM	TRA:CAASTTNSGNTPLVF;TRB:CASSLSAYEQYF	TRA:TGTGCAGCAAGCACTACCAATTCAGGAAACACACCTCTTGTCTTT;TRB:TGTGCCAGCAGCTTATCCGCCTACGAGCAGTACTTC	1404	1	1
GAGGTGATCATCTGTT-1-h2-h2	h2	CD4_Naive	TRA:CAVSEYGNNRLAF;TRB:CASSGGTPDTQYF	TRA:TGTGCTGTGAGTGAATATGGGAACAACAGACTCGCTTTT;TRB:TGTGCCAGCAGCGGGGGAACACCAGATACGCAGTATTTT	1405	1	1
GAGTCCGAGCTGCGAA-1-h2-h2	h2	CD8_Naive	TRA:CAGDEAGSYQLTF;TRB:CATSDRGTSGPHYNEQFF;TRB:CASSKGGVSDRTPPFF	TRA:TGTGCTGGGGATGAGGCTGGGAGTTACCAACTCACTTTC;TRB:TGTGCCACCAGTGATCGAGGGACTAGCGGTCCGCACTACAATGAGCAGTTCTTC;TRB:TGTGCCAGCAGCAAGGGGGGCGTATCAGACAGGACGCCTCCGTTCTTC	1406	1	1
GAGTCCGCAGGTCCAC-1-h2-h2	h2	CD4_Naive	TRA:CAVSAKLVF;TRB:CASTSGQRHSSYEQYF	TRA:TGTGCTGTGAGTGCAAAACTTGTATTT;TRB:TGTGCCAGCACCTCGGGCCAAAGGCATAGCTCCTACGAGCAGTACTTC	1407	1	1
GAGTCCGCATGGGACA-1-h2-h2	h2	MAIT	TRA:CAVIDSNYQLIW;TRB:CATSSEQGVGSGANVLTF	TRA:TGTGCTGTGATTGATAGCAACTATCAGTTAATCTGG;TRB:TGTGCCACCAGCAGTGAACAGGGGGTAGGCTCTGGGGCCAACGTCCTGACTTTC	697	2	2
GAGTCCGTCTGTACGA-1-h2-h2	h2	CD4_Naive	TRA:CAESYNTNAGKSTF;TRB:CASSQGAYYGYTF	TRA:TGTGCAGAGAGCTATAACACCAATGCAGGCAAATCAACCTTT;TRB:TGTGCCAGCAGTCAGGGGGCCTACTATGGCTACACCTTC	1408	1	1
GATCAGTAGGCTAGGT-1-h2-h2	h2	CD8_Naive	TRA:CAMREGPMIKAAGNKLTF;TRB:CASSLEVGSSYNEQFF	TRA:TGTGCAATGAGAGAGGGTCCTATGATCAAAGCTGCAGGCAACAAGCTAACTTTT;TRB:TGTGCTAGCAGCTTAGAAGTGGGGAGCTCCTACAATGAGCAGTTCTTC	1409	1	1
GATCAGTCAGCCTATA-1-h2-h2	h2	Th	TRA:CAVNADSSASKIIF;TRB:CATRDRGRGNQPQHF;TRB:CASSYPKRDSKRGNIQYF	TRA:TGTGCCGTGAATGCGGACAGCAGTGCTTCCAAGATAATCTTT;TRB:TGTGCCACCCGGGACAGGGGGCGCGGCAATCAGCCCCAGCATTTT;TRB:TGTGCCAGCAGTTACCCCAAGAGGGATTCAAAACGAGGAAACATTCAGTACTTC	1410	1	1
GATCAGTGTCATGCCG-1-h2-h2	h2	CD8_TE	TRA:CVVSDRDDYKLSF;TRB:CASRPGTSVYNEQFF	TRA:TGTGTTGTGAGTGATCGAGACGACTACAAGCTCAGCTTT;TRB:TGTGCCAGCAGGCCCGGGACTAGCGTCTACAATGAGCAGTTCTTC	1411	1	1
GATCGATAGAGGTTAT-1-h2-h2	h2	MAIT	TRA:CAVRDSNYQLIW;TRB:CASSDSASGGYNEQFF	TRA:TGTGCTGTGAGAGATAGCAACTATCAGTTAATCTGG;TRB:TGTGCCAGCAGTGACTCGGCTAGCGGGGGCTACAATGAGCAGTTCTTC	1412	2	1
GATCGATAGCGTGAAC-1-h2-h2	h2	CD4_Naive	TRA:CAVGLGGYQKVTF;TRB:CASLEGAANTEAFF	TRA:TGTGCTGTGGGACTTGGAGGTTACCAGAAAGTTACCTTT;TRB:TGTGCCAGCTTAGAGGGGGCCGCGAACACTGAAGCTTTCTTT	1413	1	1
GATCGATAGCTAGGCA-1-h2-h2	h2	MAIT	TRA:CAPLDSNYQLIW;TRB:CASSNQSTGANVLTF	TRA:TGTGCTCCCTTGGATAGCAACTATCAGTTAATCTGG;TRB:TGTGCCAGCAGTAACCAGTCTACTGGGGCCAACGTCCTGACTTTC	1414	1	1
GATCGCGAGAGTAATC-1-h2-h2	h2	CD8_Naive	TRA:CAVNNAGGTSYGKLTF;TRB:CASSWAPNSPLHF	TRA:TGTGCCGTGAACAATGCTGGTGGTACTAGCTATGGAAAGCTGACATTT;TRB:TGTGCCAGCAGTTGGGCCCCTAATTCACCCCTCCACTTT	1415	1	1
GATCGCGAGCAGATCG-1-h2-h2	h2	Th	TRA:CAENIGGTSYGKLTF;TRB:CSASLGTGGDTQYF	TRA:TGTGCAGAGAATATAGGTGGTACTAGCTATGGAAAGCTGACATTT;TRB:TGCAGTGCCTCACTCGGGACAGGTGGCGATACGCAGTATTTT	1416	1	1
GATCGCGAGTACGTTC-1-h2-h2	h2	MAIT	TRA:CAVMDSNYQLIW;TRB:CASSEMTGGSDGYTF	TRA:TGTGCTGTCATGGATAGCAACTATCAGTTAATCTGG;TRB:TGTGCCAGCAGTGAAATGACAGGTGGTTCAGATGGCTACACCTTC	97	18	>= 3
GATCGCGCAATGGAGC-1-h2-h2	h2	MAIT	TRA:CAVIDSNYQLIW;TRB:CASSLGQGVHTGELFF	TRA:TGTGCTGTGATAGATAGCAACTATCAGTTAATCTGG;TRB:TGTGCCAGCAGTTTAGGGCAGGGAGTACACACCGGGGAGCTGTTTTTT	1417	1	1
GATCGCGCATCGGGTC-1-h2-h2	h2	CD8_Naive	TRA:CAGYNQAGTALIF;TRB:CAWSLGTDDTDTQYF	TRA:TGTGCTGGCTACAACCAGGCAGGAACTGCTCTGATCTTT;TRB:TGTGCCTGGAGCCTCGGGACGGACGACACAGATACGCAGTATTTT	1418	1	1
GATCGCGGTACATCCA-1-h2-h2	h2	CD8_Naive	TRA:CAVNGVNKFYF;TRB:CASSLSTNTGELFF	TRA:TGTGCTGTGAATGGGGTCAACAAATTTTACTTT;TRB:TGCGCCAGCAGCTTGAGTACGAACACCGGGGAGCTGTTTTTT	1419	1	1
GATCGCGGTTCGTTGA-1-h2-h2	h2	CD8_Naive	TRA:CAVMGDTDKLIF;TRB:CASSSGDEQFF	TRA:TGTGCTGTGATGGGCGACACCGACAAGCTCATCTTT;TRB:TGTGCCAGCAGCTCCGGGGATGAGCAGTTCTTC	1420	1	1
GATCGCGGTTTGTTTC-1-h2-h2	h2	CD4_Naive	TRA:CAENSGGTSYGKLTF;TRB:CASSRQGTDTQYF	TRA:TGTGCAGAGAATAGCGGTGGTACTAGCTATGGAAAGCTGACATTT;TRB:TGTGCCAGCAGTCGACAGGGTACAGATACGCAGTATTTT	1421	1	1
GATCGCGTCCCAAGAT-1-h2-h2	h2	CD4_Naive	TRA:CAASDTFSGGYNKLIF;TRA:CAVRDNTGFQKLVF;TRB:CSVEYGLSGELFF	TRA:TGTGCAGCAAGCGACACATTTTCTGGTGGCTACAATAAGCTGATTTTT;TRA:TGTGCTGTGAGAGACAACACAGGCTTTCAGAAACTTGTATTT;TRB:TGCAGCGTTGAATATGGGCTTTCCGGGGAGCTGTTTTTT	1422	1	1
GATCGTAAGAAGGGTA-1-h2-h2	h2	CD8_TE	TRA:CVVSDSSGGGADGLTF;TRB:CASSLGLLTSGRAYNEQFF	TRA:TGTGTTGTGAGTGATAGTTCAGGAGGAGGTGCTGACGGACTCACCTTT;TRB:TGTGCCAGCAGCTTAGGCCTGTTAACTAGCGGGCGAGCATACAATGAGCAGTTCTTC	47	72	>= 3
GATCGTAAGCATCATC-1-h2-h2	h2	CD4_Naive	TRA:CALSVSPNTGNQFYF;TRB:CASTGRLTVYEQYF	TRA:TGTGCTCTGAGCGTATCACCGAACACCGGTAACCAGTTCTATTTT;TRB:TGTGCCAGCACGGGACGGCTTACAGTCTACGAGCAGTACTTC	1423	1	1
GATCGTACACACCGCA-1-h2-h2	h2	CD4_Naive	TRA:CVVNWWNTDKLIF;TRB:CASSMDTQYF	TRA:TGTGTGGTGAACTGGTGGAACACCGACAAGCTCATCTTT;TRB:TGTGCCAGCTCTATGGATACGCAGTATTTT	1424	1	1
GATCGTACACGTAAGG-1-h2-h2	h2	CD8_TE	TRA:CATDAFHSGYALNF;TRB:CASNPPTALPGDTQYF	TRA:TGTGCTACGGACGCGTTCCATTCCGGGTATGCACTCAACTTC;TRB:TGTGCCAGCAACCCCCCGACCGCCCTCCCCGGCGATACGCAGTATTTT	327	11	>= 3
GATCGTACAGGATCGA-1-h2-h2	h2	Th	TRA:CARRGDSNYQLIW;TRB:CASSTSGETQYF	TRA:TGTGCTCGCAGAGGGGATAGCAACTATCAGTTAATCTGG;TRB:TGTGCCAGTAGTACTAGCGGTGAGACCCAGTACTTC	1425	1	1
GATCGTAGTCTCATCC-1-h2-h2	h2	Th	TRA:CAASYHSGYALNF;TRB:CSASGTGNTEAFF	TRA:TGTGCAGCAAGTTATCATTCCGGGTATGCACTCAACTTC;TRB:TGCAGTGCTTCCGGGACAGGGAACACTGAAGCTTTCTTT	1426	1	1
GATCGTAGTGAAGGCT-1-h2-h2	h2	CD8_Naive	TRA:CVVGTNFGNEKLTF;TRB:CASRPGTLGEPQHF	TRA:TGTGTTGTGGGAACTAACTTTGGAAATGAGAAATTAACCTTT;TRB:TGTGCCAGCAGACCCGGGACCCTCGGGGAGCCCCAGCATTTT	1427	1	1
GATCGTATCGAATGCT-1-h2-h2	h2	CD8_Naive	TRA:CAMREWSGGSYIPTF;TRB:CASSEGGRFEAFF	TRA:TGTGCAATGAGAGAGTGGTCAGGAGGAAGCTACATACCTACATTT;TRB:TGTGCCAGCAGTGAAGGGGGCCGGTTTGAAGCTTTCTTT	1428	1	1
GATCGTATCTTGCAAG-1-h2-h2	h2	Th	TRA:CAVSDDYGQNFVF;TRB:CASSPPGMNTEAFF	TRA:TGTGCTGTGAGTGATGACTATGGTCAGAATTTTGTCTTT;TRB:TGTGCCAGCTCACCACCGGGCATGAACACTGAAGCTTTCTTT	1429	1	1
GATCTAGCAGTGGGAT-1-h2-h2	h2	CD8_EM	TRA:CAMREGPPSAGNNRKLIW;TRB:CASSGQVGNEQFF	TRA:TGTGCAATGAGAGAGGGCCCGCCAAGTGCTGGCAACAACCGTAAGCTGATTTGG;TRB:TGTGCCAGCAGCGGACAGGTGGGCAATGAGCAGTTCTTC	155	2	2
GATGAAAAGGGCTCTC-1-h2-h2	h2	CD4_Naive	TRA:CAENINQAGTALIF;TRB:CASSTSGTPKFF	TRA:TGTGCAGAGAATATAAACCAGGCAGGAACTGCTCTGATCTTT;TRB:TGTGCCAGCAGCACCTCCGGGACTCCGAAGTTCTTC	1430	1	1
GATGAAACAGATCCAT-1-h2-h2	h2	MAIT	TRA:CAVLDSNYQLIW;TRB:CATQGRGDTGELFF	TRA:TGTGCTGTGTTGGATAGCAACTATCAGTTAATCTGG;TRB:TGTGCGACACAGGGGAGGGGTGACACCGGGGAGCTGTTTTTT	394	11	>= 3
GATGAAACAGGGTATG-1-h2-h2	h2	CD4_Naive	TRA:CAATATGNQFYF;TRB:CASTPWGGNTEAFF	TRA:TGTGCAGCAACCGCCACCGGTAACCAGTTCTATTTT;TRB:TGTGCCAGCACCCCCTGGGGCGGGAACACTGAAGCTTTCTTT	1431	1	1
GATGAAAGTCGACTAT-1-h2-h2	h2	Th	TRA:CAASMNTGFQKLVF;TRB:CASSQASGSGLLGFF	TRA:TGTGCAGCAAGTATGAACACAGGCTTTCAGAAACTTGTATTT;TRB:TGCGCCAGCAGCCAAGCTAGCGGGAGTGGGCTCTTAGGGTTCTTC	1432	1	1
GATGAAATCAACCAAC-1-h2-h2	h2	Th	TRA:CAVGAGGGADGLTF;TRB:CASSLASGAQYF	TRA:TGTGCTGTGGGTGCAGGAGGAGGTGCTGACGGACTCACCTTT;TRB:TGTGCCAGCAGCTTAGCCTCGGGGGCCCAGTACTTC	1433	1	1
GATGAAATCCTGCAGG-1-h2-h2	h2	Th	TRA:CAVTYSGGGADGLTF;TRB:CSALADPGLADLGFYEQYF	TRA:TGTGCCGTGACCTATTCAGGAGGAGGTGCTGACGGACTCACCTTT;TRB:TGCAGTGCTCTCGCTGACCCGGGACTAGCGGATCTGGGGTTTTACGAGCAGTACTTC	1434	1	1
GATGAAATCGCTGATA-1-h2-h2	h2	CD8_TE	TRA:CGTEWDTGANNLFF;TRB:CASSQDRVAAEKLFF	TRA:TGCGGCACAGAGTGGGATACTGGGGCAAACAACCTCTTCTTT;TRB:TGCGCCAGCAGCCAAGATCGGGTGGCAGCTGAAAAACTGTTTTTT	1435	1	1
GATGAGGCAGGCGATA-1-h2-h2	h2	CD4_Naive	TRA:CAVSDLKLSEGSYIPTF;TRB:CASKRESQHYSTDTQYF	TRA:TGTGCTGTGAGTGATCTGAAATTATCGGAAGGAAGCTACATACCTACATTT;TRB:TGTGCCAGCAAGAGGGAGTCCCAACACTATAGCACAGATACGCAGTATTTT	1436	1	1
GATGAGGGTAATCACC-1-h2-h2	h2	Th	TRA:CAMREGGSYIPTF;TRB:CASSLPSDGTYGYTF;TRB:CASTRTRQAGSPLHF	TRA:TGTGCAATGAGAGAGGGGGGGAGCTACATACCTACATTT;TRB:TGTGCCAGCAGCTTACCCTCGGACGGGACTTATGGCTACACCTTC;TRB:TGTGCCAGTACCAGGACCAGACAGGCGGGTTCACCCCTCCACTTT	1437	1	1
GATGAGGGTTACCAGT-1-h2-h2	h2	CD4_Naive	TRA:CAASAWTGGGADGLTF;TRB:CASSQAGQGDEKLFF	TRA:TGTGCAGCAAGCGCATGGACAGGAGGAGGTGCTGACGGACTCACCTTT;TRB:TGCGCCAGCAGCCAAGCGGGGCAGGGGGACGAAAAACTGTTTTTT	1438	1	1
GATGAGGTCAGCACAT-1-h2-h2	h2	Th	TRA:CAASVTDKLIF;TRB:CSVERRSSGNTIYF	TRA:TGTGCAGCAAGTGTCACCGACAAGCTCATCTTT;TRB:TGCAGCGTTGAACGCAGAAGCTCTGGAAACACCATATATTTT	1439	1	1
GATGAGGTCGCCAGCA-1-h2-h2	h2	CD8_EM	TRA:CAATPDNAGNMLTF;TRB:CASSRRRGGDEQYF	TRA:TGTGCAGCAACCCCGGATAATGCAGGCAACATGCTCACCTTT;TRB:TGTGCCAGCAGCCGACGCCGGGGGGGCGACGAGCAGTACTTC	1440	1	1
GATGAGGTCTCTGTCG-1-h2-h2	h2	CD4_Naive	TRA:CAESITSNTGKLIF;TRB:CASIQGLALLNEQFF	TRA:TGTGCAGAGAGTATAACTAGCAACACAGGCAAACTAATCTTT;TRB:TGTGCCAGCATCCAGGGACTAGCCCTCCTCAATGAGCAGTTCTTC	1441	1	1
GATGCTAAGTCCGGTC-1-h2-h2	h2	Th	TRA:CAVGNNFQKLVF;TRB:CASSQKNEQYF	TRA:TGTGCTGTGGGAAATAACTTTCAGAAACTTGTATTT;TRB:TGTGCCAGCAGCCAGAAGAACGAGCAGTACTTC	1442	1	1
GATGCTACACAACGCC-1-h2-h2	h2	Th	TRA:CAVGASGAGSYQLTF;TRB:CASSLFGTSGSRADTQYF	TRA:TGTGCTGTGGGGGCCTCTGGGGCTGGGAGTTACCAACTCACTTTC;TRB:TGTGCCAGCAGCTTATTCGGGACTAGCGGGAGTCGCGCAGATACGCAGTATTTT	1443	1	1
GATTCAGAGCTTTGGT-1-h2-h2	h2	Th	TRA:CAVQDNVGTSYGKLTF;TRB:CASGQFPYGYTF	TRA:TGTGCTGTGCAGGATAATGTAGGTACTAGCTATGGAAAGCTGACATTT;TRB:TGTGCCAGTGGACAGTTTCCTTATGGCTACACCTTC	1444	1	1
GATTCAGCAAGCGAGT-1-h2-h2	h2	MAIT	TRA:CAVRDRNYQLIW;TRB:CASSSEPTGSNEQFF	TRA:TGTGCTGTGAGAGATCGCAACTATCAGTTAATCTGG;TRB:TGTGCCAGCAGTTCCGAACCTACAGGATCCAATGAGCAGTTCTTC	716	5	>= 3
GATTCAGCACATCTTT-1-h2-h2	h2	CD4_Naive	TRA:CIVRGKYSSASKIIF;TRB:CASRLAGGPRNTDTQYF	TRA:TGCATCGTCAGGGGAAAGTACAGCAGTGCTTCCAAGATAATCTTT;TRB:TGTGCCAGCAGATTAGCGGGAGGGCCTAGGAACACAGATACGCAGTATTTT	1445	1	1
GATTCAGGTCTAACGT-1-h2-h2	h2	CD4_Naive	TRA:CAVTDGNNRKLIW;TRB:CASSRTGGADTQYF	TRA:TGTGCCGTGACCGATGGCAACAACCGTAAGCTGATTTGG;TRB:TGTGCCAGCAGCCGGACAGGGGGCGCAGATACGCAGTATTTT	1446	1	1
GCAAACTAGGGTCTCC-1-h2-h2	h2	CD8_Naive	TRA:CLVGDNNAGNMLTF;TRB:CASSLGGRAASGRKNIQYF	TRA:TGCCTCGTGGGTGATAATAATGCAGGCAACATGCTCACCTTT;TRB:TGTGCCAGCAGCTTGGGGGGGAGGGCGGCTAGCGGGAGAAAAAACATTCAGTACTTC	1447	1	1
GCAAACTAGTTCCACA-1-h2-h2	h2	Th	TRA:CAMREGHNAGNMLTF;TRB:CAWSDQGHEQYF	TRA:TGTGCAATGAGAGAGGGCCATAATGCAGGCAACATGCTCACCTTT;TRB:TGTGCCTGGAGTGATCAGGGGCACGAGCAGTACTTC	1448	1	1
GCAAACTCAAGGACAC-1-h2-h2	h2	Th	TRA:CAVNIIGGGADGLTF;TRB:CASTYRGTEAFF	TRA:TGTGCCGTGAACATAATAGGAGGAGGTGCTGACGGACTCACCTTT;TRB:TGTGCCAGCACTTACAGGGGAACTGAAGCTTTCTTT	1449	1	1
GCAAACTCAATCAGAA-1-h2-h2	h2	Th	TRA:CVVRGFYTGGFKTIF;TRB:CASSLDHRNSSYEQYF	TRA:TGTGTGGTGAGGGGGTTTTATACTGGAGGCTTCAAAACTATCTTT;TRB:TGTGCCAGCAGTTTAGATCACAGGAATAGCTCCTACGAGCAGTACTTC	1450	1	1
GCAAACTCAGCGTTCG-1-h2-h2	h2	CD4_Naive	TRA:CAATTSGTYKYIF;TRB:CASSQGNTEAFF	TRA:TGTGCAGCAACTACCTCAGGAACCTACAAATACATCTTT;TRB:TGTGCCAGCAGCCAGGGGAACACTGAAGCTTTCTTT	1451	1	1
GCAAACTGTGTTTGGT-1-h2-h2	h2	CD4_Naive	TRA:CAVSRILTGGGNKLTF;TRB:CSAPSGTSGSAQYF	TRA:TGTGCTGTGAGCCGGATACTCACGGGAGGAGGAAACAAACTCACCTTT;TRB:TGCAGTGCCCCGTCCGGGACTAGCGGGTCGGCGCAGTACTTC	1452	1	1
GCAAACTGTTCAGGCC-1-h2-h2	h2	CD8_TE	TRA:CILRASSGGSNYKLTF;TRB:CASSLSPSGSHEQYF	TRA:TGCATCCTGAGAGCCTCTAGTGGAGGTAGCAACTATAAACTGACATTT;TRB:TGTGCCAGCAGCTTAAGCCCTAGCGGGAGCCACGAGCAGTACTTC	177	24	>= 3
GCAAACTTCGAATGCT-1-h2-h2	h2	CD8_TE	TRA:CAVRDIPSGAGSYQLTF;TRB:CASSPGPPGGYTF	TRA:TGTGCTGTGAGAGACATCCCTTCTGGGGCTGGGAGTTACCAACTCACTTTC;TRB:TGTGCCAGCAGTCCCGGGCCCCCGGGGGGCTACACCTTC	2	192	>= 3
GCAAACTTCTGATACG-1-h2-h2	h2	Th	TRA:CVVNNGAGTASKLTF;TRB:CASSLEYGQANYGYTF	TRA:TGTGTGGTGAACAACGGCGCCGGCACTGCCAGTAAACTCACCTTT;TRB:TGCGCCAGCAGCCTTGAATACGGACAGGCCAACTATGGCTACACCTTC	1453	1	1
GCAATCAAGCAACGGT-1-h2-h2	h2	CD8_TE	TRA:CAVRDIPSGAGSYQLTF;TRB:CASSPGPPGGYTF	TRA:TGTGCTGTGAGAGACATCCCTTCTGGGGCTGGGAGTTACCAACTCACTTTC;TRB:TGTGCCAGCAGTCCCGGGCCCCCGGGGGGCTACACCTTC	2	192	>= 3
GCAATCAAGGGCATGT-1-h2-h2	h2	CD8_Naive	TRA:CAVSDKGNTPLVF;TRB:CASSLSGSGTDTQYF	TRA:TGTGCTGTGAGTGATAAAGGAAACACACCTCTTGTCTTT;TRB:TGTGCCAGCAGCCTGAGCGGGAGTGGCACAGATACGCAGTATTTT	1454	1	1
GCAATCACACTGTCGG-1-h2-h2	h2	CD8_Naive	TRA:CAVRDYLSGGYNKLIF;TRB:CSARDFQGNTGELFF	TRA:TGTGCTGTGAGAGACTATCTTTCTGGTGGCTACAATAAGCTGATTTTT;TRB:TGCAGTGCTAGAGATTTCCAGGGTAACACCGGGGAGCTGTTTTTT	1455	1	1
GCAATCAGTACAGTTC-1-h2-h2	h2	Th	TRA:CAAKSGNTGKLIF;TRB:CASSRGLFTEAFF	TRA:TGTGCAGCAAAATCGGGGAACACAGGCAAACTAATCTTT;TRB:TGTGCCAGCAGCCGAGGACTTTTCACTGAAGCTTTCTTT	1456	1	1
GCAATCAGTCGAACAG-1-h2-h2	h2	Th	TRA:CAASMDPDKLIF;TRB:CASSQAGTSAKYEQFF	TRA:TGTGCAGCAAGCATGGACCCCGACAAGCTCATCTTT;TRB:TGTGCCAGCAGCCAGGCCGGGACTAGCGCCAAATATGAGCAGTTCTTC	1457	1	1
GCAATCATCAAGGTAA-1-h2-h2	h2	MAIT	TRA:CAVMDSNYQLIW;TRB:CASSEMTGGSDGYTF	TRA:TGTGCTGTCATGGATAGCAACTATCAGTTAATCTGG;TRB:TGTGCCAGCAGTGAAATGACAGGTGGTTCAGATGGCTACACCTTC	97	18	>= 3
GCAATCATCACCCGAG-1-h2-h2	h2	CD8_TE	TRA:CVVSDSSGGGADGLTF;TRB:CASSLGLLTSGRAYNEQFF	TRA:TGTGTTGTGAGTGATAGTTCAGGAGGAGGTGCTGACGGACTCACCTTT;TRB:TGTGCCAGCAGCTTAGGCCTGTTAACTAGCGGGCGAGCATACAATGAGCAGTTCTTC	47	72	>= 3
GCAATCATCCAAGTAC-1-h2-h2	h2	CD4_Naive	TRA:CAVSLGLSGGYNKLIF;TRB:CASSPGQGNSPLHF	TRA:TGTGCAGTCTCGCTGGGTCTTTCTGGTGGCTACAATAAGCTGATTTTT;TRB:TGTGCCAGCTCGCCCGGACAGGGTAACTCACCCCTCCACTTT	1458	1	1
GCAATCATCGAGCCCA-1-h2-h2	h2	CD8_EM	TRA:CAFPMDSNYQLIW;TRB:CAWGPDRETQYF	TRA:TGTGCCTTCCCCATGGATAGCAACTATCAGTTAATCTGG;TRB:TGTGCCTGGGGCCCCGACAGGGAGACCCAGTACTTC	1459	1	1
GCACATAAGATACACA-1-h2-h2	h2	CD4_Naive	TRA:CAASRSGGSNYKLTF;TRB:CATSESGLAEHTGELFF	TRA:TGTGCAGCAAGCAGAAGTGGAGGTAGCAACTATAAACTGACATTT;TRB:TGTGCCACCAGTGAATCGGGACTAGCGGAGCATACCGGGGAGCTGTTTTTT	1460	1	1
GCACATAAGCCGTCGT-1-h2-h2	h2	CD4_Naive	TRA:CALRIIQGAQKLVF;TRB:CASSIRGEEGQPQHF	TRA:TGTGCTCTGAGGATAATTCAGGGAGCCCAGAAGCTGGTATTT;TRB:TGTGCCAGTAGTATTAGGGGGGAGGAAGGTCAGCCCCAGCATTTT	1461	1	1
GCACATAAGCGGATCA-1-h2-h2	h2	CD8_Naive	TRA:CAVRRPSGTYKYIF;TRB:CASSYLRDTNQPQHF	TRA:TGTGCTGTGAGGCGGCCCTCAGGAACCTACAAATACATCTTT;TRB:TGTGCCAGCAGTTACCTCCGGGACACCAATCAGCCCCAGCATTTT	1462	1	1
GCACATACAAAGCGGT-1-h2-h2	h2	Th	TRA:CAVTPNSGTYKYIF;TRB:CSASRQAAYEQYF	TRA:TGTGCTGTGACCCCCAACTCAGGAACCTACAAATACATCTTT;TRB:TGCAGTGCTTCACGACAGGCGGCCTACGAGCAGTACTTC	1463	1	1
GCACATACACATGACT-1-h2-h2	h2	Th	TRA:CAVSGRCPALWRAGLGVTNSLS;TRA:CVVNILNAGNMLTF;TRB:CASSPSSGARSYEQYF	TRA:TGTGCTGTGAGTGGACGATGTCCAGCCCTGTGGCGCGCGGGGCTGGGAGTTACCAACTCACTTTCG;TRA:TGTGTGGTGAACATTTTAAATGCAGGCAACATGCTCACCTTT;TRB:TGTGCCAGCAGTCCCTCTAGCGGGGCCCGATCCTACGAGCAGTACTTC	1464	1	1
GCACATACAGCCTTTC-1-h2-h2	h2	Th	TRA:CAVPTMGTTDSLL;TRB:CASSDGTGGTDTQYF	TRA:TGTGCTGTGCCTACTATGGGAACAACAGACTCGCTTTTG;TRB:TGTGCCAGCAGTGACGGGACAGGGGGCACAGATACGCAGTATTTT	1465	1	1
GCACATACAGGTGCCT-1-h2-h2	h2	MAIT	TRA:CAVLDSNYQLIW;TRB:CASSDTSGSGIGGELFF	TRA:TGTGCTGTATTGGATAGCAACTATCAGTTAATCTGG;TRB:TGTGCCAGCAGTGACACAAGCGGGAGTGGCATTGGCGGGGAGCTGTTTTTT	34	34	>= 3
GCACTCTCAGGGAGAG-1-h2-h2	h2	MAIT	TRA:CAVLDSNYQLIW;TRB:CASSDTSGSGIGGELFF	TRA:TGTGCTGTATTGGATAGCAACTATCAGTTAATCTGG;TRB:TGTGCCAGCAGTGACACAAGCGGGAGTGGCATTGGCGGGGAGCTGTTTTTT	34	34	>= 3
GCACTCTGTCTAGGTT-1-h2-h2	h2	Th	TRA:CAVRDSNYQLIW;TRB:CASSELAGGPNEQFF	TRA:TGTGCTGTGAGGGATAGCAACTATCAGTTAATCTGG;TRB:TGTGCCAGCAGTGAGTTAGCGGGAGGGCCTAATGAGCAGTTCTTC	1466	1	1
GCACTCTGTGCCTGTG-1-h2-h2	h2	CD4_Naive	TRA:CALGDSWGKLQF;TRB:CSARDGGGRTGNEQFF	TRA:TGTGCTCTGGGTGACAGCTGGGGGAAATTGCAGTTT;TRB:TGCAGTGCTAGAGATGGGGGCGGGAGGACCGGCAATGAGCAGTTCTTC	1467	1	1
GCACTCTTCTGCGGCA-1-h2-h2	h2	CD8_TE	TRA:CVVSDSSGGGADGLTF;TRB:CASSLGLLTSGRAYNEQFF	TRA:TGTGTTGTGAGTGATAGTTCAGGAGGAGGTGCTGACGGACTCACCTTT;TRB:TGTGCCAGCAGCTTAGGCCTGTTAACTAGCGGGCGAGCATACAATGAGCAGTTCTTC	47	72	>= 3
GCAGCCAAGAAACCAT-1-h2-h2	h2	CD4_Naive	TRA:CAVDGRETSGSRLTF;TRB:CSATPSRVGREQYF	TRA:TGTGCTGTGGATGGTCGGGAAACCAGTGGCTCTAGGTTGACCTTT;TRB:TGCAGTGCTACCCCCAGCAGGGTCGGAAGAGAGCAGTACTTC	1468	1	1
GCAGCCAAGTCTCGGC-1-h2-h2	h2	Th	TRA:CAVRGETSYDKVIF;TRB:CASTLRDEQYF	TRA:TGTGCTGTGCGGGGTGAAACCTCCTACGACAAGGTGATATTT;TRB:TGTGCCAGCACCCTGAGGGACGAGCAGTACTTC	1469	1	1
GCAGCCACACCCAGTG-1-h2-h2	h2	Th	TRA:CAENEGGGTSYGKLTF;TRB:CSADGRISTDTQYF	TRA:TGTGCAGAGAATGAAGGTGGTGGTACTAGCTATGGAAAGCTGACATTT;TRB:TGCAGCGCAGACGGGAGGATAAGCACAGATACGCAGTATTTT	1470	1	1
GCAGCCACACTCGACG-1-h2-h2	h2	CD4_TE	TRA:CILRASSGGSNYKLTF;TRB:CASSLSPSGSHEQYF	TRA:TGCATCCTGAGAGCCTCTAGTGGAGGTAGCAACTATAAACTGACATTT;TRB:TGTGCCAGCAGCTTAAGCCCTAGCGGGAGCCACGAGCAGTACTTC	177	24	>= 3
GCAGCCACAGGACCCT-1-h2-h2	h2	CD4_Naive	TRA:CVVKVSGGYNKLIF;TRB:CASSLSVAGVDEQYF	TRA:TGTGTTGTGAAAGTATCTGGTGGCTACAATAAGCTGATTTTT;TRB:TGCGCCAGTAGCCTTTCAGTAGCGGGAGTCGACGAGCAGTACTTC	1471	1	1
GCAGCCAGTAAACACA-1-h2-h2	h2	CD4_Naive	TRA:CAGQLSYDKVIF;TRB:CASSLGLVTGELFF	TRA:TGTGCTGGGCAGCTCTCCTACGACAAGGTGATATTT;TRB:TGTGCTAGCAGCTTAGGGCTAGTCACCGGGGAGCTGTTTTTT	1472	1	1
GCAGCCAGTAATAGCA-1-h2-h2	h2	CD8_Naive	TRA:CLVGGTSNDMRF;TRB:CASSERGGVGQPQHF	TRA:TGCCTCGTGGGTGGCACTAGCAATGACATGCGCTTT;TRB:TGCGCCAGCAGCGAACGGGGCGGGGTCGGTCAGCCCCAGCATTTT	1473	1	1
GCAGCCATCGCCATAA-1-h2-h2	h2	CD8_TE	TRA:CIPGGTSYGKLTF;TRB:CASSQGTSDNYEQYF	TRA:TGCATCCCTGGTGGTACTAGCTATGGAAAGCTGACATTT;TRB:TGCGCCAGCAGCCAAGGGACTAGCGATAACTACGAGCAGTACTTC	1474	2	2
GCAGTTAAGAGTACAT-1-h2-h2	h2	CD4_Naive	TRA:CGTEKGGAPSGGSYIPTF;TRA:CAVSSGGYQKVTF;TRB:CASSLVTSGSLRRYNEQFF	TRA:TGCGGCACAGAGAAGGGTGGCGCCCCATCAGGAGGAAGCTACATACCTACATTT;TRA:TGTGCTGTGAGTTCCGGGGGTTACCAGAAAGTTACCTTT;TRB:TGTGCCAGCAGCTTAGTAACTAGCGGGAGCCTCCGACGTTACAATGAGCAGTTCTTC	1475	1	1
GCAGTTAGTACAGTGG-1-h2-h2	h2	Th	TRA:CIVRVSFGTNAGKSTF;TRB:CASSVDVYRGISGANVLTF	TRA:TGCATCGTCAGAGTCTCCTTCGGGACCAATGCAGGCAAATCAACCTTT;TRB:TGTGCCAGCAGCGTGGATGTATACAGGGGGATTTCTGGGGCCAACGTCCTGACTTTC	1476	1	1
GCAGTTAGTATGAATG-1-h2-h2	h2	CD4_TE	TRA:CVVSDRGSTLGRLYF;TRB:CASSGKDYPAQETQYF	TRA:TGTGTGGTGAGCGACAGAGGCTCAACCCTGGGGAGGCTATACTTT;TRB:TGTGCCAGCAGTGGGAAGGACTACCCGGCCCAAGAGACCCAGTACTTC	158	9	>= 3
GCAGTTATCGAACGGA-1-h2-h2	h2	CD4_Naive	TRA:CILRRDSGGSNYKLTF;TRB:CASSFGFGSGNTIYF	TRA:TGCATCCTGAGACGGGATAGTGGAGGTAGCAACTATAAACTGACATTT;TRB:TGTGCTAGCAGCTTTGGGTTTGGCTCTGGAAACACCATATATTTT	1477	1	1
GCAGTTATCGACCAGC-1-h2-h2	h2	CD4_Naive	TRA:CAFMKHKFYF;TRB:CASSPGRLADSYEQYF	TRA:TGTGCTTTCATGAAGCATAAGTTCTATTTT;TRB:TGTGCCAGCAGCCCGGGGAGGCTAGCGGATTCCTACGAGCAGTACTTC	1478	1	1
GCAGTTATCGCCAAAT-1-h2-h2	h2	CD8_EM	TRA:CALFLAGTALIF;TRB:CASSEDSLPDSPLHF	TRA:TGTGCTCTATTCCTGGCAGGAACTGCTCTGATCTTT;TRB:TGTGCCAGCAGTGAAGACAGCCTTCCGGATTCACCCCTCCACTTT	1479	1	1
GCAGTTATCTACTTAC-1-h2-h2	h2	CD4_Naive	TRA:CAVSPAGGTSYGKLTF;TRB:CASSMTLAKNIQYF	TRA:TGTGCTGTGAGTCCCGCTGGTGGTACTAGCTATGGAAAGCTGACATTT;TRB:TGTGCCAGTAGTATGACACTAGCCAAAAACATTCAGTACTTC	1480	1	1
GCATACAAGTGTACGG-1-h2-h2	h2	Th	TRA:CALSDGPTDSLL;TRA:CAAGGSSNTGKLIF;TRB:CASSQTSGRSSYEQYF	TRA:TGTGCTCTGAGTGATGGGCCCACAGACTCGCTTTTG;TRA:TGTGCTGCGGGGGGCTCTAGCAACACAGGCAAACTAATCTTT;TRB:TGCGCCAGCAGCCAAACTAGCGGGAGATCCTCCTACGAGCAGTACTTC	1481	1	1
GCATACACATATGGTC-1-h2-h2	h2	Th	TRA:CAVGQGGYNKLIF;TRB:CASSTQTSGAYEQYF	TRA:TGTGCTGTGGGTCAGGGTGGCTACAATAAGCTGATTTTT;TRB:TGTGCCAGCAGCACACAGACTAGCGGTGCCTACGAGCAGTACTTC	1482	1	1
GCATACAGTGTAACGG-1-h2-h2	h2	CD4_Naive	TRA:CLSGGYQKVTF;TRB:CASSPGTGIGYTF	TRA:TGTCTTTCTGGGGGTTACCAGAAAGTTACCTTT;TRB:TGTGCCAGCAGTCCGGGGACAGGGATTGGCTACACCTTC	1483	1	1
GCATACATCCAGAAGG-1-h2-h2	h2	CD8_TE	TRA:CAVRDIPSGAGSYQLTF;TRB:CASSPGPPGGYTF	TRA:TGTGCTGTGAGAGACATCCCTTCTGGGGCTGGGAGTTACCAACTCACTTTC;TRB:TGTGCCAGCAGTCCCGGGCCCCCGGGGGGCTACACCTTC	2	192	>= 3
GCATACATCGCGATCG-1-h2-h2	h2	CD8_TE	TRA:CAVSTSGGSYIPTF;TRB:CASSQFTGPDQPQHF	TRA:TGTGCCGTTTCTACATCAGGAGGAAGCTACATACCTACATTT;TRB:TGCGCCAGCAGTCAATTCACAGGGCCTGATCAGCCCCAGCATTTT	226	7	>= 3
GCATGATAGCTACCTA-1-h2-h2	h2	CD4_Naive	TRA:CAAGGTYKYIF;TRB:CSAFRGANTEAFF	TRA:TGTGCAGCAGGAGGAACCTACAAATACATCTTT;TRB:TGCAGTGCCTTTAGGGGGGCCAACACTGAAGCTTTCTTT	1484	1	1
GCATGATCATATGCTG-1-h2-h2	h2	CD4_Naive	TRA:CAVGRATMNYGGSQGNLIF;TRB:CASSPRLASTDTQYF	TRA:TGTGCTGTGGGCCGGGCTACCATGAATTATGGAGGAAGCCAAGGAAATCTCATCTTT;TRB:TGTGCCAGCAGCCCCAGACTAGCCAGCACAGATACGCAGTATTTT	1485	1	1
GCATGATTCCTTAATC-1-h2-h2	h2	Th	TRA:CLVNQAGTALIF;TRB:CASSETGTGLTKNIQYF	TRA:TGCCTCGTGAACCAGGCAGGAACTGCTCTGATCTTT;TRB:TGTGCCAGCAGCGAGACCGGGACAGGGCTTACCAAAAACATTCAGTACTTC	1486	1	1
GCATGATTCTCATTCA-1-h2-h2	h2	CD4_Naive	TRA:CAMSNNNAGNMLTF;TRB:CASHQRDRASPLHF	TRA:TGTGCAATGAGTAATAATAATGCAGGCAACATGCTCACCTTT;TRB:TGTGCCAGTCATCAGAGGGACAGGGCTTCACCCCTCCACTTT	1487	1	1
GCATGATTCTGCAAGT-1-h2-h2	h2	CD4_Naive	TRA:CAAVDSGNTPLVF;TRB:CASSDTGGTQPQHF	TRA:TGTGCAGCCGTCGATTCAGGAAACACACCTCTTGTCTTT;TRB:TGTGCCAGCAGCGATACAGGAGGGACACAGCCCCAGCATTTT	1488	1	1
GCATGCGAGCAAATCA-1-h2-h2	h2	CD4_TE	TRA:CLVGSSSNTGKLIF;TRB:CASSLLASSSYNEQFF	TRA:TGCCTCGTGGGTTCCTCTAGCAACACAGGCAAACTAATCTTT;TRB:TGCGCCAGCAGCCTGCTAGCGTCAAGCTCCTACAATGAGCAGTTCTTC	1489	1	1
GCATGCGAGGATTCGG-1-h2-h2	h2	Th	TRA:CAMRGIRNTGGFKTIF;TRB:CASSVGLNTEAFF	TRA:TGTGCAATGAGAGGGATACGAAATACTGGAGGCTTCAAAACTATCTTT;TRB:TGTGCCAGCAGCGTAGGTTTGAACACTGAAGCTTTCTTT	1490	1	1
GCATGCGAGTTAACGA-1-h2-h2	h2	MAIT	TRA:CAALDSNYQLIW;TRB:CSAGAGGRDYNEQFF	TRA:TGTGCTGCTCTAGATAGCAACTATCAGTTAATCTGG;TRB:TGCAGTGCTGGGGCCGGAGGGAGGGACTACAATGAGCAGTTCTTC	195	6	>= 3
GCATGCGCATCGGAAG-1-h2-h2	h2	Th	TRA:CAEITLSTTDSWGKLQF;TRB:CSARAPPQGANTEAFF	TRA:TGTGCAGAGATTACCCTATCCACAACTGACAGCTGGGGGAAATTGCAGTTT;TRB:TGCAGTGCTAGGGCCCCCCCACAGGGAGCGAACACTGAAGCTTTCTTT	1491	1	1
GCATGCGTCAGGCCCA-1-h2-h2	h2	CD4_Naive	TRA:CVVNDYGQNFVF;TRB:CASSYPTLAGTGGRGGYGYTF	TRA:TGTGTGGTGAACGACTATGGTCAGAATTTTGTCTTT;TRB:TGTGCCAGCAGTTACCCGACACTTGCCGGGACAGGGGGCCGCGGGGGCTATGGCTACACCTTC	1492	1	1
GCATGCGTCCGCAAGC-1-h2-h2	h2	CD4_Naive	TRA:CAVRDPLPSEDSNYQLIW;TRA:CAVRDSHTGGFKTIF;TRB:CASSPEFDEQYF	TRA:TGCGCTGTGAGAGATCCTCTGCCCTCAGAGGATAGCAACTATCAGTTAATCTGG;TRA:TGTGCTGTGAGAGACTCCCATACTGGAGGCTTCAAAACTATCTTT;TRB:TGTGCCAGCAGCCCAGAGTTCGACGAGCAGTACTTC	1493	1	1
GCATGTACAATCTGCA-1-h2-h2	h2	CD4_Naive	TRA:CAGRAGGTSYGKLTF;TRB:CASKETGSYNEQFF	TRA:TGTGCAGGGCGCGCTGGTGGTACTAGCTATGGAAAGCTGACATTT;TRB:TGTGCCAGCAAGGAGACAGGCTCCTACAATGAGCAGTTCTTC	1494	1	1
GCATGTACAGCTCGAC-1-h2-h2	h2	Treg	TRA:CAVGLLFRNAGGTSYGKLTF;TRB:CASSYSSVYADTQYF	TRA:TGTGCTGTGGGTCTCTTATTTAGGAATGCTGGTGGTACTAGCTATGGAAAGCTGACATTT;TRB:TGTGCCAGCAGTTACTCATCCGTGTACGCAGATACGCAGTATTTT	1495	1	1
GCCAAATAGACTAGAT-1-h2-h2	h2	MAIT	TRA:CAVLDSNYQLIW;TRB:CASSDTSGSGIGGELFF	TRA:TGTGCTGTATTGGATAGCAACTATCAGTTAATCTGG;TRB:TGTGCCAGCAGTGACACAAGCGGGAGTGGCATTGGCGGGGAGCTGTTTTTT	34	34	>= 3
GCCAAATAGTGAAGTT-1-h2-h2	h2	CD4_Naive	TRA:CALTHGSSNTGKLIF;TRB:CAISIGARDTQYF	TRA:TGTGCTCTCACCCATGGCTCTAGCAACACAGGCAAACTAATCTTT;TRB:TGTGCCATCAGTATCGGGGCGAGAGATACGCAGTATTTT	1496	1	1
GCCAAATCACATGGGA-1-h2-h2	h2	Th	TRA:CAPPTGTALIF;TRB:CASSVDLNTEAFF	TRA:TGTGCTCCCCCGACAGGAACTGCTCTGATCTTT;TRB:TGTGCCAGCAGCGTAGACCTGAACACTGAAGCTTTCTTT	1497	1	1
GCCAAATCATTGGGCC-1-h2-h2	h2	CD4_Naive	TRA:CAASHPSNTGKLIF;TRB:CASSGQGGRQPQHF	TRA:TGTGCAGCAAGTCATCCCAGCAACACAGGCAAACTAATCTTT;TRB:TGTGCCAGTAGTGGACAGGGAGGGCGACAGCCCCAGCATTTT	1498	1	1
GCCAAATGTCTCTCGT-1-h2-h2	h2	CD4_Naive	TRA:CAVKRNTGNQFYF;TRB:CASSLQPNTEAFF	TRA:TGTGCCGTGAAACGGAACACCGGTAACCAGTTCTATTTT;TRB:TGTGCCAGCAGCTTGCAGCCTAACACTGAAGCTTTCTTT	1499	1	1
GCCAAATGTTAAAGTG-1-h2-h2	h2	Th	TRA:CALSDRQNQGGKLIF;TRB:CASSYYGGLNTEAFF	TRA:TGTGCTCTGAGTGATCGGCAAAACCAGGGAGGAAAGCTTATCTTC;TRB:TGTGCCAGCAGTTACTATGGGGGGTTGAACACTGAAGCTTTCTTT	1500	1	1
GCCAAATGTTATTCTC-1-h2-h2	h2	CD4_Naive	TRA:CAENSGAGSYQLTF;TRB:CASGRTSYEQYF	TRA:TGTGCAGAGAATAGTGGGGCTGGGAGTTACCAACTCACTTTC;TRB:TGTGCCAGCGGGCGGACTAGCTACGAGCAGTACTTC	1501	1	1
GCCAAATTCACTCTTA-1-h2-h2	h2	CD8_Naive	TRA:CAGARDYGQNFVF;TRB:CASSLVHYEQYF	TRA:TGTGCAGGAGCGAGGGACTATGGTCAGAATTTTGTCTTT;TRB:TGTGCCAGCAGTTTGGTGCACTACGAGCAGTACTTC	1502	1	1
GCCTCTAAGAGGTACC-1-h2-h2	h2	MAIT	TRA:CAVIDSNYQLIW;TRB:CASRAIADQETQYF	TRA:TGTGCTGTGATAGATAGCAACTATCAGTTAATCTGG;TRB:TGTGCCAGCAGAGCAATAGCGGACCAAGAGACCCAGTACTTC	1503	1	1
GCCTCTACAAACAACA-1-h2-h2	h2	Treg	TRA:CVVNIRSNGANNLFF;TRB:CASSLILAEANEQFF	TRA:TGTGTGGTGAACATCAGAAGTAATGGGGCAAACAACCTCTTCTTT;TRB:TGCGCCAGCAGCTTGATCCTAGCGGAGGCCAATGAGCAGTTCTTC	1504	1	1
GCCTCTACATCGTCGG-1-h2-h2	h2	CD4_Naive	TRA:CAGPPSNFGNEKLTF;TRB:CASSYGTVSYEQYF	TRA:TGTGCAGGACCCCCATCTAACTTTGGAAATGAGAAATTAACCTTT;TRB:TGTGCCAGCAGTTACGGGACTGTCTCCTACGAGCAGTACTTC	1505	1	1
GCCTCTAGTTACGACT-1-h2-h2	h2	CD8_TE	TRA:CAVRDIPSGAGSYQLTF;TRB:CASSPGPPGGYTF	TRA:TGTGCTGTGAGAGACATCCCTTCTGGGGCTGGGAGTTACCAACTCACTTTC;TRB:TGTGCCAGCAGTCCCGGGCCCCCGGGGGGCTACACCTTC	2	192	>= 3
GCCTCTAGTTTAGGAA-1-h2-h2	h2	CD8_Naive	TRA:CALSEGGGNDMRF;TRB:CASSPSGTSGVGGQYF	TRA:TGTGCTCTGAGTGAGGGGGGTGGCAATGACATGCGCTTT;TRB:TGTGCCAGCAGTCCGTCTGGGACTAGCGGAGTTGGTGGGCAGTACTTC	1506	1	1
GCCTCTATCAGTCCCT-1-h2-h2	h2	Th	TRA:CALSVTDSWGKLQF;TRB:CAWSPFLGQSTMNTEAFF	TRA:TGTGCTCTGAGTGTAACTGACAGCTGGGGGAAATTGCAGTTT;TRB:TGTGCCTGGAGTCCCTTCTTAGGACAGAGCACCATGAACACTGAAGCTTTCTTT	1507	1	1
GCCTCTATCCTGCTTG-1-h2-h2	h2	CD4_Naive	TRA:CVVTGGGNKLTF;TRB:CASSEVSGSYNEQFF	TRA:TGTGTGGTGACGGGAGGAGGAAACAAACTCACCTTT;TRB:TGTGCCAGCAGTGAAGTTAGCGGCTCCTACAATGAGCAGTTCTTC	921	2	1
GCCTCTATCTGCCAGG-1-h2-h2	h2	CD4_Naive	TRA:CIVRVRSNDYKLSF;TRB:CSARGAHLTQRGETQYF	TRA:TGCATCGTCAGAGTACGTTCTAACGACTACAAGCTCAGCTTT;TRB:TGCAGTGCTAGAGGGGCCCATCTAACCCAGCGAGGAGAGACCCAGTACTTC	1508	1	1
GCCTCTATCTTGGGTA-1-h2-h2	h2	Th	TRA:CAAISSNTGKLIF;TRA:CVVFRHNTDKLIF;TRB:CASKPGQGGGWTEAFF	TRA:TGTGCAGCAATCTCTAGCAACACAGGCAAACTAATCTTT;TRA:TGTGTGGTGTTTCGACATAACACCGACAAGCTCATCTTT;TRB:TGTGCCAGCAAACCGGGACAGGGGGGGGGTTGGACTGAAGCTTTCTTT	1509	1	1
GCGACCAAGCCTCGTG-1-h2-h2	h2	CD4_Naive	TRA:CAASNSGGGADGLTF;TRB:CASSLGLAGVGFF	TRA:TGTGCAGCATCGAATTCAGGAGGAGGTGCTGACGGACTCACCTTT;TRB:TGTGCCAGCAGTTTAGGACTAGCAGGAGTGGGGTTCTTC	1510	1	1
GCGACCAAGTTCCACA-1-h2-h2	h2	CD4_Naive	TRA:CLVGPRGAEGRRALTF;TRB:CATQEGGIYGYTF	TRA:TGCCTCGTGGGTCCCCGAGGGGCGGAGGGCAGGAGAGCACTTACTTTT;TRB:TGTGCCACTCAGGAGGGGGGAATCTATGGCTACACCTTC	1511	1	1
GCGACCACAGGTCTCG-1-h2-h2	h2	MAIT	TRA:CAVMDSNYQLIW;TRB:CASRAAEASEQYF	TRA:TGTGCTGTGATGGATAGCAACTATCAGTTAATCTGG;TRB:TGTGCCAGCAGGGCGGCGGAGGCAAGCGAGCAGTACTTC	1512	2	2
GCGACCACAGTAGAGC-1-h2-h2	h2	CD4_Naive	TRA:CAVATTDSWGKFQF;TRB:CAWQGLNTEAFF	TRA:TGTGCTGTGGCCACAACTGACAGCTGGGGGAAATTCCAGTTT;TRB:TGTGCCTGGCAGGGACTGAACACTGAAGCTTTCTTT	1513	1	1
GCGACCAGTAGTAGTA-1-h2-h2	h2	CD8_Naive	TRA:CAMGGDNYGQNFVF;TRB:CASSLGQPLETQYF	TRA:TGTGCAATGGGGGGGGATAACTATGGTCAGAATTTTGTCTTT;TRB:TGTGCCAGCAGTTTAGGACAACCCCTTGAGACCCAGTACTTC	1514	1	1
GCGACCAGTCGCATCG-1-h2-h2	h2	CD4_Naive	TRA:CIAATGNQFYF;TRB:CSATTGTGHQETQYF	TRA:TGCATCGCAGCAACCGGTAACCAGTTCTATTTT;TRB:TGCAGTGCTACAACCGGGACGGGGCACCAAGAGACCCAGTACTTC	1515	1	1
GCGACCATCAATCTCT-1-h2-h2	h2	MAIT	TRA:CAVMDSNYQLIW;TRB:CASSPGTSGSPGANVLTF	TRA:TGTGCTGTCATGGATAGCAACTATCAGTTAATCTGG;TRB:TGTGCCAGCAGCCCCGGGACTAGCGGGAGCCCTGGGGCCAACGTCCTGACTTTC	1250	2	2
GCGACCATCAGGATCT-1-h2-h2	h2	CD8_EM	TRA:CAMRPFSGYALNF;TRA:CAASPSGGGADGLTF;TRB:CASSLATDRGLNEQYF	TRA:TGTGCAATGAGGCCCTTTTCCGGGTATGCACTCAACTTC;TRA:TGTGCAGCAAGCCCCTCAGGAGGAGGTGCTGACGGACTCACCTTT;TRB:TGTGCCAGCAGCTTGGCGACGGACAGGGGGCTCAACGAGCAGTACTTC	1516	1	1
GCGACCATCCCACTTG-1-h2-h2	h2	CD8_TE	TRA:CVVNGDGGATNKLIF;TRB:CASSTYNPSYGSTDTQYF	TRA:TGTGTGGTGAACGGGGATGGTGGTGCTACAAACAAGCTCATCTTT;TRB:TGTGCCAGCAGCACCTATAACCCCTCCTACGGGAGTACAGATACGCAGTATTTT	11	10	>= 3
GCGACCATCCGCGCAA-1-h2-h2	h2	CD8_TE	TRA:CAVRDIPSGAGSYQLTF;TRB:CASSPGPPGGYTF	TRA:TGTGCTGTGAGAGACATCCCTTCTGGGGCTGGGAGTTACCAACTCACTTTC;TRB:TGTGCCAGCAGTCCCGGGCCCCCGGGGGGCTACACCTTC	2	192	>= 3
GCGAGAAAGAAACCGC-1-h2-h2	h2	CD4_Naive	TRA:CAASMRVGETSGSRLTF;TRB:CASSAQIEGAGGYTF	TRA:TGTGCAGCAAGCATGAGGGTTGGGGAAACCAGTGGCTCTAGGTTGACCTTT;TRB:TGTGCCAGCAGCGCCCAAATTGAGGGGGCGGGTGGCTACACCTTC	1517	1	1
GCGAGAACAGACAGGT-1-h2-h2	h2	CD4_Naive	TRA:CATDARSGTSYGKLTF;TRB:CASSKSGGGNYGYTF	TRA:TGTGCTACGGACGCTAGGAGTGGTACTAGCTATGGAAAGCTGACATTT;TRB:TGTGCCAGCAGCAAATCAGGGGGTGGTAACTATGGCTACACCTTC	1518	1	1
GCGAGAAGTCTAGGTT-1-h2-h2	h2	Treg	TRA:CAVNRFSSGSARQLTF;TRB:CASITGETQYF	TRA:TGTGCCGTGAACCGTTTTTCTTCTGGTTCTGCAAGGCAACTGACCTTT;TRB:TGTGCCAGCATCACGGGAGAGACCCAGTACTTC	1519	1	1
GCGAGAATCTGGCGTG-1-h2-h2	h2	CD4_Naive	TRA:CAGKGQEYGNKLVF;TRB:CASSLRSGAYNEQFF	TRA:TGTGCAGGGAAAGGTCAGGAATATGGAAACAAGCTGGTCTTT;TRB:TGTGCCAGCAGCTTAAGAAGCGGGGCCTACAATGAGCAGTTCTTC	1520	1	1
GCGCAACAGAAGGACA-1-h2-h2	h2	CD8_TE	TRA:CVVSDSSGGGADGLTF;TRB:CASSLGLLTSGRAYNEQFF	TRA:TGTGTTGTGAGTGATAGTTCAGGAGGAGGTGCTGACGGACTCACCTTT;TRB:TGTGCCAGCAGCTTAGGCCTGTTAACTAGCGGGCGAGCATACAATGAGCAGTTCTTC	47	72	>= 3
GCGCAACAGCAAATCA-1-h2-h2	h2	CD4_Naive	TRA:CAASMDQAGTALIF;TRB:CATSDPSTDTQYF	TRA:TGTGCAGCAAGTATGGACCAGGCAGGAACTGCTCTGATCTTT;TRB:TGTGCCACCAGTGATCCTAGCACAGATACGCAGTATTTT	1521	1	1
GCGCAACAGCACCGCT-1-h2-h2	h2	Th	TRA:CAVGNSGGYQKVTF;TRB:CASRGHLSGANVLTF	TRA:TGCGCTGTAGGGAATTCTGGGGGTTACCAGAAAGTTACCTTT;TRB:TGTGCCAGCCGGGGACACCTCTCTGGGGCCAACGTCCTGACTTTC	1522	1	1
GCGCAACCAACTGCGC-1-h2-h2	h2	CD8_Naive	TRA:CVVNTGITGGGNKLTF;TRB:CASSLSDARNTEAFF	TRA:TGTGTGGTGAACACCGGTATCACGGGAGGAGGAAACAAACTCACCTTT;TRB:TGTGCCAGCAGCCTTTCCGATGCCCGGAACACTGAAGCTTTCTTT	1523	1	1
GCGCAACCAGCCACCA-1-h2-h2	h2	CD8_Naive	TRA:CAVNTGFQKLVF;TRB:CATSRDGSGNEQYF	TRA:TGTGCTGTGAACACAGGCTTTCAGAAACTTGTATTT;TRB:TGTGCCACCAGCAGAGATGGTAGCGGGAACGAGCAGTACTTC	1524	1	1
GCGCAACCATCGGTTA-1-h2-h2	h2	CD8_TE	TRA:CVVSDRGSTLGRLYF;TRB:CASSGKDYPAQETQYF	TRA:TGTGTGGTGAGCGACAGAGGCTCAACCCTGGGGAGGCTATACTTT;TRB:TGTGCCAGCAGTGGGAAGGACTACCCGGCCCAAGAGACCCAGTACTTC	158	9	>= 3
GCGCAACGTAAAGGAG-1-h2-h2	h2	CD4_Naive	TRA:CAVASGTNTGTASKLTF;TRB:CASSLRDRGPRGELFF	TRA:TGTGCTGTGGCTTCGGGGACAAATACCGGCACTGCCAGTAAACTCACCTTT;TRB:TGTGCCAGCAGCCTCCGGGACAGGGGGCCTCGCGGGGAGCTGTTTTTT	1525	1	1
GCGCAACGTAAGGGCT-1-h2-h2	h2	CD4_Naive	TRA:CAVKMGNSGGYQKVTF;TRB:CASSPDRVLGGYTF	TRA:TGTGCCGTGAAAATGGGGAATTCTGGGGGTTACCAGAAAGTTACCTTT;TRB:TGTGCCAGCAGTCCAGACAGGGTGTTGGGTGGCTACACCTTC	1526	1	1
GCGCAACGTCATATGC-1-h2-h2	h2	Th	TRA:CVAIHASGGSYIPTF;TRB:CASSLTGLAGVSGEQYF	TRA:TGTGTGGCGATACATGCATCAGGAGGAAGCTACATACCTACATTT;TRB:TGTGCCAGCAGCCTCACGGGACTAGCGGGAGTGTCGGGTGAGCAGTACTTC	1527	1	1
GCGCAACGTCGAATCT-1-h2-h2	h2	CD8_TE	TRA:CAVRDIPSGAGSYQLTF;TRB:CASSPGPPGGYTF	TRA:TGTGCTGTGAGAGACATCCCTTCTGGGGCTGGGAGTTACCAACTCACTTTC;TRB:TGTGCCAGCAGTCCCGGGCCCCCGGGGGGCTACACCTTC	2	192	>= 3
GCGCAACGTGATGATA-1-h2-h2	h2	CD4_Naive	TRA:CAFAAGNNRKLIW;TRB:CASSQDSSAKGTGELFF	TRA:TGTGCTTTCGCTGCTGGCAACAACCGTAAGCTGATTTGG;TRB:TGCGCCAGCAGCCAAGATTCTAGCGCCAAGGGAACCGGGGAGCTGTTTTTT	1528	1	1
GCGCAACTCCTTGCCA-1-h2-h2	h2	CD8_Naive	TRA:CALHSNSGYALNF;TRB:CASSFFPPDTQYF	TRA:TGTGCTCTTCACTCAAATTCCGGGTATGCACTCAACTTC;TRB:TGTGCCAGCAGTTTTTTTCCGCCGGATACGCAGTATTTT	1529	1	1
GCGCAGTAGAGTACAT-1-h2-h2	h2	CD8_TE	TRA:CVVNGDGGATNKLIF;TRB:CASSTYNPSYGSTDTQYF	TRA:TGTGTGGTGAACGGGGATGGTGGTGCTACAAACAAGCTCATCTTT;TRB:TGTGCCAGCAGCACCTATAACCCCTCCTACGGGAGTACAGATACGCAGTATTTT	11	10	>= 3
GCGCAGTCAGTAACGG-1-h2-h2	h2	CD4_Naive	TRA:CALSEAYAGGTSYGKLTF;TRB:CASSLSTGVNSPLHF	TRA:TGTGCTCTGAGTGAGGCGTATGCTGGTGGTACTAGCTATGGAAAGCTGACATTT;TRB:TGTGCCAGCAGCTTATCGACAGGTGTTAATTCACCCCTCCACTTT	1530	1	1
GCGCAGTGTGGTGTAG-1-h2-h2	h2	Th	TRA:CAALSSNTGKLIF;TRB:CASSEVWRSSSYNEQFF	TRA:TGTGCTGCCCTCTCTAGCAACACAGGCAAACTAATCTTT;TRB:TGTGCCAGCAGTGAAGTTTGGCGGAGCAGCTCCTACAATGAGCAGTTCTTC	1531	1	1
GCGCCAAAGAAGGACA-1-h2-h2	h2	Treg	TRA:CAENWPSGSARQLTF;TRB:CASTGGGETQYF	TRA:TGTGCAGAGAATTGGCCTTCTGGTTCTGCAAGGCAACTGACCTTT;TRB:TGTGCCAGTACAGGGGGCGGGGAGACCCAGTACTTC	1532	1	1
GCGCCAAAGAATGTGT-1-h2-h2	h2	CD4_Naive	TRA:CASLNTGNQFYF;TRA:CALRSLIQGAQKLVF;TRB:CASSSSGVSTDTQYF	TRA:TGTGCAAGCCTGAACACCGGTAACCAGTTCTATTTT;TRA:TGTGCTCTCCGCTCTCTAATTCAGGGAGCCCAGAAGCTGGTATTT;TRB:TGCGCCAGCAGCTCGAGCGGGGTTAGCACAGATACGCAGTATTTT	1533	1	1
GCGCCAAAGCTGAAAT-1-h2-h2	h2	Th	TRA:CAVSRYNQGGKLIF;TRB:CASSYPLTSGRIIGAYNEQFF	TRA:TGTGCCGTGAGCCGTTATAACCAGGGAGGAAAGCTTATCTTC;TRB:TGTGCCAGCAGTTATCCCTTGACTAGCGGGAGGATAATTGGCGCCTACAATGAGCAGTTCTTC	1534	1	1
GCGCCAAAGGGCTCTC-1-h2-h2	h2	CD4_Naive	TRA:CAVQVGNFNKFYF;TRB:CSVERDRGMNTEAFF	TRA:TGTGCTGTGCAGGTCGGTAACTTCAACAAATTTTACTTT;TRB:TGCAGCGTTGAAAGGGACAGGGGAATGAACACTGAAGCTTTCTTT	1535	1	1
GCGCCAATCGTTACGA-1-h2-h2	h2	Th	TRA:CALRNPSSNTGKLIF;TRB:CASRPSSTDTQYF	TRA:TGTGCTCTGAGGAACCCCTCTAGCAACACAGGCAAACTAATCTTT;TRB:TGTGCCAGCAGGCCATCTAGCACAGATACGCAGTATTTT	1536	1	1
GCGCGATAGACACTAA-1-h2-h2	h2	MAIT	TRA:CVVNF;TRB:CASSDSGTGELFF	TRA:TGTGTGGTGAACTTT;TRB:TGTGCCAGCAGTGATAGCGGCACCGGGGAGCTGTTTTTT	1060	2	2
GCGCGATAGATCCGAG-1-h2-h2	h2	CD4_Naive	TRA:CALSDLRSQGNLIF;TRB:CASSPPRSYNEQFF	TRA:TGTGCTCTGAGTGATCTACGAAGCCAAGGAAATCTCATCTTT;TRB:TGTGCCAGCAGTCCCCCCCGCTCCTACAATGAGCAGTTCTTC	1537	1	1
GCGCGATAGCACCGTC-1-h2-h2	h2	CD4_Naive	TRA:CILRDRERYGGSQGNLIF;TRB:CASSQGGAGDYYNYGYTF	TRA:TGCATCCTGAGAGACCGAGAAAGGTATGGAGGAAGCCAAGGAAATCTCATCTTT;TRB:TGTGCCAGCAGCCAAGGGGGGGCAGGCGACTACTATAACTATGGCTACACCTTC	1538	1	1
GCGCGATAGTCACGCC-1-h2-h2	h2	CD4_Naive	TRA:CAAALSGSARQLTF;TRB:CATSRDFGPHYEQYF	TRA:TGTGCTGCCGCCCTTTCTGGTTCTGCAAGGCAACTGACCTTT;TRB:TGTGCCACCAGCAGAGATTTCGGGCCGCACTACGAGCAGTACTTC	1539	1	1
GCGCGATCAAAGCGGT-1-h2-h2	h2	CD4_Naive	TRA:CAAPRTNFGNEKLTF;TRB:CSARAPASSYEQYF	TRA:TGTGCTGCCCCTAGGACTAACTTTGGAAATGAGAAATTAACCTTT;TRB:TGCAGTGCTAGAGCCCCAGCGAGCTCCTACGAGCAGTACTTC	1540	1	1
GCGCGATCACATGGGA-1-h2-h2	h2	MAIT	TRA:CPERPGGYQKVTF;TRA:CAAMDSNYQLIW;TRB:CSAREAREPSYNEQFF	TRA:TGCCCCGAAAGACCTGGGGGTTACCAGAAAGTTACCTTT;TRA:TGTGCTGCCATGGATAGCAACTATCAGTTAATCTGG;TRB:TGCAGTGCTAGAGAGGCGCGGGAGCCCTCCTACAATGAGCAGTTCTTC	281	7	2
GCGCGATCACCCATTC-1-h2-h2	h2	CD4_Naive	TRA:CAADNYGQNFVF;TRB:CASESGLVAGRGNTGELFF	TRA:TGTGCTGCCGATAACTATGGTCAGAATTTTGTCTTT;TRB:TGTGCCAGCGAATCAGGGCTCGTAGCGGGACGAGGGAACACCGGGGAGCTGTTTTTT	1541	1	1
GCGCGATCATCACAAC-1-h2-h2	h2	Th	TRA:CAVNNNNDMRF;TRB:CASSVARSGRNTGELFF	TRA:TGTGCTGTGAACAATAACAATGACATGCGCTTT;TRB:TGTGCCAGCAGCGTAGCTAGAAGCGGACGAAACACCGGGGAGCTGTTTTTT	1542	1	1
GCGCGATGTCGGATCC-1-h2-h2	h2	Th	TRA:CAVRGSGAGSYQLTF;TRB:CASSPHPGGNTGELFF	TRA:TGTGCTGTGAGAGGGTCTGGGGCTGGGAGTTACCAACTCACTTTC;TRB:TGTGCCAGCAGCCCTCATCCAGGGGGGAACACCGGGGAGCTGTTTTTT	1543	1	1
GCGCGATTCTAAGCCA-1-h2-h2	h2	CD4_Naive	TRA:CAVDNTDKLIF;TRB:CASTLSGSPYEQYF	TRA:TGTGCTGTTGATAACACCGACAAGCTCATCTTT;TRB:TGTGCCAGCACCCTCAGCGGGAGTCCCTACGAGCAGTACTTC	1544	1	1
GCGCGATTCTGCCAGG-1-h2-h2	h2	CD4_Naive	TRA:CAARPTSGTYKYIF;TRB:CASSSVAGGTGELFF	TRA:TGTGCAGCGAGACCTACCTCAGGAACCTACAAATACATCTTT;TRB:TGTGCCAGCAGCTCCGTAGCGGGAGGTACCGGGGAGCTGTTTTTT	1545	1	1
GCGGGTTGTTGTCTTT-1-h2-h2	h2	CD4_Naive	TRA:CAGHPGGTSYGKLTF;TRB:CASSSRTEYYNSPLHF	TRA:TGTGCTGGGCACCCTGGTGGTACTAGCTATGGAAAGCTGACATTT;TRB:TGTGCCAGCAGCTCACGGACGGAATACTATAATTCACCCCTCCACTTT	1546	1	1
GCTCCTAAGTTCCACA-1-h2-h2	h2	CD4_Naive	TRA:CALSEAGTGGFKTIF;TRA:CAVGPIPMNSGYSTLTF;TRB:CASSLTSPVTGGVGYTF	TRA:TGTGCTCTGAGTGAGGCAGGTACTGGAGGCTTCAAAACTATCTTT;TRA:TGTGCTGTGGGTCCTATTCCCATGAATTCAGGATACAGCACCCTCACCTTT;TRB:TGTGCCAGCAGCTTGACTTCCCCGGTGACAGGGGGCGTTGGCTACACCTTC	1547	1	1
GCTCCTAGTAAAGGAG-1-h2-h2	h2	Th	TRA:CAVREGDYKLSF;TRB:CASSYDASSYEQYF	TRA:TGTGCTGTGAGAGAGGGAGACTACAAGCTCAGCTTT;TRB:TGTGCCAGCAGTTACGACGCAAGCTCCTACGAGCAGTACTTC	1548	1	1
GCTCCTAGTATTCGTG-1-h2-h2	h2	CD4_TE	TRA:CVVSDRGSTLGRLYF;TRB:CASSGKDYPAQETQYF	TRA:TGTGTGGTGAGCGACAGAGGCTCAACCCTGGGGAGGCTATACTTT;TRB:TGTGCCAGCAGTGGGAAGGACTACCCGGCCCAAGAGACCCAGTACTTC	158	9	>= 3
GCTCCTAGTTCCCGAG-1-h2-h2	h2	CD8_TE	TRA:CVVSDSSGGGADGLTF;TRB:CASSLGLLTSGRAYNEQFF	TRA:TGTGTTGTGAGTGATAGTTCAGGAGGAGGTGCTGACGGACTCACCTTT;TRB:TGTGCCAGCAGCTTAGGCCTGTTAACTAGCGGGCGAGCATACAATGAGCAGTTCTTC	47	72	>= 3
GCTCCTATCAGCACAT-1-h2-h2	h2	CD4_Naive	TRA:CAVSAISSGSARQLTF;TRB:CASSLLTESYGYTF	TRA:TGTGCTGTGAGCGCTATTTCTTCTGGTTCTGCAAGGCAACTGACCTTT;TRB:TGTGCCAGCAGCTTGCTTACAGAGAGCTATGGCTACACCTTC	1549	1	1
GCTCCTATCGCCTGTT-1-h2-h2	h2	CD4_Naive	TRA:CAVSIIQGAQKLVF;TRB:CASSRYLVGTVTGNTIYF	TRA:TGTGCTGTTAGCATAATTCAGGGAGCCCAGAAGCTGGTATTT;TRB:TGTGCCAGCAGTCGGTATTTGGTGGGGACAGTAACTGGAAACACCATATATTTT	1550	1	1
GCTCCTATCTCTTATG-1-h2-h2	h2	CD4_Naive	TRA:CALTNTGNQFYF;TRB:CASSQSTGGYYNEQFF	TRA:TGTGCTCTGACGAACACCGGTAACCAGTTCTATTTT;TRB:TGTGCCAGCAGCCAATCGACAGGGGGATACTACAATGAGCAGTTCTTC	1551	1	1
GCTCTGTAGAGGGCTT-1-h2-h2	h2	CD8_TE	TRA:CVVNGDGGATNKLIF;TRB:CASSTYNPSYGSTDTQYF	TRA:TGTGTGGTGAACGGGGATGGTGGTGCTACAAACAAGCTCATCTTT;TRB:TGTGCCAGCAGCACCTATAACCCCTCCTACGGGAGTACAGATACGCAGTATTTT	11	10	>= 3
GCTCTGTAGGGTCTCC-1-h2-h2	h2	Th	TRA:CIVRLRSGGGADGLTF;TRB:CASSTPKTRDEQYF	TRA:TGCATCGTCAGGCTAAGATCAGGAGGAGGTGCTGACGGACTCACCTTT;TRB:TGTGCCAGCAGCACCCCAAAGACAAGAGACGAGCAGTACTTC	1552	1	1
GCTCTGTCAACCGCCA-1-h2-h2	h2	MAIT	TRA:CAVMDSNYQLIW;TRB:CASSEMTGGSDGYTF	TRA:TGTGCTGTCATGGATAGCAACTATCAGTTAATCTGG;TRB:TGTGCCAGCAGTGAAATGACAGGTGGTTCAGATGGCTACACCTTC	97	18	>= 3
GCTCTGTGTCCCTACT-1-h2-h2	h2	Treg	TRA:CAETDNQGGKLIF;TRB:CASSPRQELAFF	TRA:TGTGCAGAGACGGATAACCAGGGAGGAAAGCTTATCTTC;TRB:TGTGCCAGCTCACCACGGCAGGAATTGGCTTTCTTT	1553	1	1
GCTCTGTGTCTAAAGA-1-h2-h2	h2	CD4_Naive	TRA:CALEIMNRDDKIIF;TRA:CAVDTTGTASKLTF;TRB:CSAQPTGGIQPQHF	TRA:TGTGCTCTCGAAATAATGAACAGAGATGACAAGATCATCTTT;TRA:TGTGCTGTGGACACAACCGGCACTGCCAGTAAACTCACCTTT;TRB:TGCAGTGCTCAGCCGACAGGGGGGATTCAGCCCCAGCATTTT	1554	1	1
GCTCTGTTCAGGCCCA-1-h2-h2	h2	CD4_Naive	TRA:CAVGARNSGNTPLVF;TRB:CASSAAGTGTKFF	TRA:TGTGCTGTGGGGGCCCGGAATTCAGGAAACACACCTCTTGTCTTT;TRB:TGTGCCAGCAGCGCAGCCGGGACAGGGACGAAGTTCTTC	1555	1	1
GCTCTGTTCATAGCAC-1-h2-h2	h2	CD8_EM	TRA:CGTEFSGNTPLVF;TRB:CASSLMDGMNTEAFF	TRA:TGCGGCACAGAGTTTTCAGGAAACACACCTCTTGTCTTT;TRB:TGCGCCAGCAGCTTGATGGACGGCATGAACACTGAAGCTTTCTTT	1556	1	2
GCTCTGTTCCACTCCA-1-h2-h2	h2	Th	TRA:CIVRVAKDSNYQLIW;TRA:CAGIPSGTYKYIF;TRB:CASGDTGDNEKLFF	TRA:TGCATCGTCAGAGTCGCAAAGGATAGCAACTATCAGTTAATCTGG;TRA:TGTGCAGGGATTCCCTCAGGAACCTACAAATACATCTTT;TRB:TGTGCCAGCGGGGATACCGGGGATAATGAAAAACTGTTTTTT	1557	1	1
GCTCTGTTCCACTGGG-1-h2-h2	h2	Th	TRA:CIVRLGGGYGGSQGNLIF;TRB:CASSSLTENYGYTF	TRA:TGCATCGTCAGACTGGGGGGGGGCTACGGAGGAAGCCAAGGAAATCTCATCTTT;TRB:TGTGCCAGCAGCTCCTTGACTGAAAACTATGGCTACACCTTC	1558	1	1
GCTCTGTTCGGAGGTA-1-h2-h2	h2	CD8_Naive	TRA:CVENTGNQFYF;TRB:CASSYTTSLDTQYF	TRA:TGTGTTGAGAACACCGGTAACCAGTTCTATTTT;TRB:TGTGCCAGCAGCTACACGACTAGCTTGGATACGCAGTATTTT	1559	1	1
GCTGCAGAGAAGGTGA-1-h2-h2	h2	Th	TRA:CAVIFYNQGGKLIF;TRB:CASSSGQILNTGELFF	TRA:TGTGCTGTGATTTTTTATAACCAGGGAGGAAAGCTTATCTTC;TRB:TGTGCCAGCAGCTCGGGACAGATTTTAAACACCGGGGAGCTGTTTTTT	1560	1	1
GCTGCAGAGCTGTTCA-1-h2-h2	h2	Th	TRA:CALAASSGYSTLTF;TRB:CSASPGGNEQFF	TRA:TGTGCTCTAGCCGCCTCATCAGGATACAGCACCCTCACCTTT;TRB:TGCAGTGCTAGCCCGGGGGGGAATGAGCAGTTCTTC	1561	1	1
GCTGCAGAGTTGTCGT-1-h2-h2	h2	Th	TRA:CAVRDNGSGTYKYIF;TRB:CASGNNHGGADTQYF	TRA:TGTGCTGTGAGAGACAACGGCTCAGGAACCTACAAATACATCTTT;TRB:TGTGCTAGTGGTAATAACCACGGTGGCGCAGATACGCAGTATTTT	1562	1	1
GCTGCAGCACGAAGCA-1-h2-h2	h2	CD4_Naive	TRA:CAVALGGSYIPTF;TRB:CQQSGQGARREQYF;TRB:CASTPGTGIYEQYF	TRA:TGTGCCGTGGCCCTCGGAGGAAGCTACATACCTACATTT;TRB:TGCCAGCAGTCGGGACAGGGGGCGCGAAGAGAGCAGTACTTC;TRB:TGTGCCAGCACCCCAGGGACAGGGATCTACGAGCAGTACTTC	1563	1	1
GCTGCAGCATTGGCGC-1-h2-h2	h2	Th	TRA:CALKNTGFQKLVF;TRB:CSAGSQQDTNTEAFF	TRA:TGTGCTCTGAAGAACACAGGCTTTCAGAAACTTGTATTT;TRB:TGCAGTGCTGGATCCCAACAGGACACGAACACTGAAGCTTTCTTT	1564	1	1
GCTGCAGGTACGAAAT-1-h2-h2	h2	CD4_Naive	TRA:CAMSGFSGNTPLVF;TRB:CASSPIGAAQETQYF	TRA:TGTGCAATGAGTGGTTTTTCAGGAAACACACCTCTTGTCTTT;TRB:TGTGCCAGCTCACCGATTGGGGCAGCGCAAGAGACCCAGTACTTC	1565	1	1
GCTGCAGGTTGAGTTC-1-h2-h2	h2	CD4_Naive	TRA:CATTLQGAQKLVF;TRB:CASSLNPATNEKLFF	TRA:TGTGCTACCACCCTTCAGGGAGCCCAGAAGCTGGTATTT;TRB:TGTGCCAGCAGCTTAAATCCAGCAACTAATGAAAAACTGTTTTTT	1566	1	1
GCTGCAGTCGGTCTAA-1-h2-h2	h2	Th	TRA:CAVTPGETSGSRLTF;TRB:CASFGSPSYEQYF	TRA:TGTGCCGTGACCCCAGGGGAAACCAGTGGCTCTAGGTTGACCTTT;TRB:TGTGCCAGCTTCGGGTCCCCCTCCTACGAGCAGTACTTC	1567	1	1
GCTGCAGTCTTGTCAT-1-h2-h2	h2	Th	TRA:CAVSESGGYNKLIF;TRB:CASSSGQTSNQPQHF	TRA:TGTGCTGTGAGTGAATCTGGTGGCTACAATAAGCTGATTTTT;TRB:TGTGCCAGCAGCTCGGGACAAACTAGCAATCAGCCCCAGCATTTT	1383	2	2
GCTGCGAGTCGATTGT-1-h2-h2	h2	CD4_Naive	TRA:CVVNTMDTGRRALTF;TRB:CSARGSTGEGIGEQFF	TRA:TGTGTGGTGAACACCATGGACACGGGCAGGAGAGCACTTACTTTT;TRB:TGCAGTGCTAGAGGGAGTACGGGAGAAGGGATCGGTGAGCAGTTCTTC	1568	1	1
GCTGCGAGTGGTTTCA-1-h2-h2	h2	MAIT	TRA:CAVMDSNYQLIW;TRB:CASTSGLADYNEQFF	TRA:TGTGCTGTGATGGATAGCAACTATCAGTTAATCTGG;TRB:TGTGCCAGTACCTCGGGACTAGCGGATTACAATGAGCAGTTCTTC	1569	1	1
GCTGCTTCAGACGTAG-1-h2-h2	h2	Treg	TRA:CAVGGGADGLTF;TRB:CASSFLSTGELFF	TRA:TGTGCTGTCGGGGGAGGTGCTGACGGACTCACCTTT;TRB:TGTGCCAGCAGCTTCCTTTCCACCGGGGAGCTGTTTTTT	1570	1	1
GCTGCTTCATCTATGG-1-h2-h2	h2	Treg	TRA:CAASVPGTYKYIF;TRA:CALSEVNYGGATNKLIF;TRB:CATKREGPEQYF	TRA:TGTGCAGCAAGTGTCCCAGGAACCTACAAATACATCTTT;TRA:TGTGCTCTGAGTGAGGTGAATTATGGTGGTGCTACAAACAAGCTCATCTTT;TRB:TGTGCTACAAAGCGGGAGGGCCCCGAGCAGTACTTC	1571	1	1
GCTGCTTGTAGCGTAG-1-h2-h2	h2	CD8_EM	TRA:CAVRDTGGFKTIF;TRB:CAWSLVSGSVREQYF	TRA:TGCGCTGTGAGAGATACTGGAGGCTTCAAAACTATCTTT;TRB:TGTGCCTGGAGTTTAGTAAGCGGGAGCGTCCGGGAGCAGTACTTC	1572	1	1
GCTGGGTGTTAAGATG-1-h2-h2	h2	CD4_Naive	TRA:CAVDGGATNKLIF;TRB:CASSLDPGPSYEQYF	TRA:TGTGCTGTGGATGGTGGTGCTACAAACAAGCTCATCTTT;TRB:TGTGCCAGCAGCTTGGACCCGGGCCCCTCCTACGAGCAGTACTTC	1573	1	1
GCTTCCAAGACTAGGC-1-h2-h2	h2	CD8_TE	TRA:CGTENTGGFKTIF;TRB:CASSTYNPSYGSTDTQYF	TRA:TGCGGCACAGAGAATACTGGAGGCTTCAAAACTATCTTT;TRB:TGTGCCAGCAGCACCTATAACCCCTCCTACGGGAGTACAGATACGCAGTATTTT	573	10	>= 3
GCTTCCAAGCTGGAAC-1-h2-h2	h2	Th	TRA:CAVSDRSGGSYIPTF;TRB:CASSSSGGTGELFF	TRA:TGTGCTGTGAGTGATCGATCAGGAGGAAGCTACATACCTACATTT;TRB:TGCGCCAGCAGCTCGTCGGGGGGTACCGGGGAGCTGTTTTTT	1574	1	1
GCTTCCATCATCATTC-1-h2-h2	h2	MAIT	TRA:CAGMDSNYQLIW;TRB:CASSNPGQGETGELFF	TRA:TGTGCTGGCATGGATAGCAACTATCAGTTAATCTGG;TRB:TGTGCCAGCAGTAACCCGGGACAGGGGGAAACCGGGGAGCTGTTTTTT	270	4	>= 3
GCTTCCATCCCAACGG-1-h2-h2	h2	Th	TRA:CANLSNDMRF;TRA:CAASARGNEKLTF;TRB:CASSPSLWGNQPQHF	TRA:TGTGCAAACCTGAGCAATGACATGCGCTTT;TRA:TGTGCAGCAAGCGCTCGTGGAAATGAGAAATTAACCTTT;TRB:TGTGCCAGTAGTCCCTCTCTGTGGGGCAATCAGCCCCAGCATTTT	1575	1	1
GCTTGAAAGAGACTAT-1-h2-h2	h2	Treg	TRA:CAVRGPLTGGGNKLTF;TRB:CASSYLAGASYNEQFF	TRA:TGTGCTGTGAGAGGCCCACTCACGGGAGGAGGAAACAAACTCACCTTT;TRB:TGTGCCAGCAGTTACCTAGCGGGGGCCTCCTACAATGAGCAGTTCTTC	1576	1	1
GCTTGAAAGGACAGCT-1-h2-h2	h2	Th	TRA:CAMSAQAGTALIF;TRB:CSASREALNIQYF	TRA:TGTGCAATGAGCGCTCAGGCAGGAACTGCTCTGATCTTT;TRB:TGCAGTGCTAGCCGGGAAGCATTAAACATTCAGTACTTC	1577	1	1
GCTTGAAAGGATCGCA-1-h2-h2	h2	CD8_Naive	TRA:CLVGARPNSGGYQKVTF;TRB:CASSQEQGIYGYTF	TRA:TGCCTCGTGGGTGCCCGGCCGAATTCTGGGGGTTACCAGAAAGTTACCTTT;TRB:TGTGCCAGCAGCCAAGAACAGGGGATCTATGGCTACACCTTC	1578	1	1
GCTTGAAAGTGGCACA-1-h2-h2	h2	CD8_TE	TRA:CAVSTSGGSYIPTF;TRB:CASSQFTGPDQPQHF	TRA:TGTGCCGTTTCTACATCAGGAGGAAGCTACATACCTACATTT;TRB:TGCGCCAGCAGTCAATTCACAGGGCCTGATCAGCCCCAGCATTTT	226	7	>= 3
GCTTGAACACATGTGT-1-h2-h2	h2	CD4_Naive	TRA:CAGLETSYDKVIF;TRB:CASSPSGRVETQYF	TRA:TGTGCAGGGCTCGAAACCTCCTACGACAAGGTGATATTT;TRB:TGTGCCAGCAGCCCCAGCGGGAGGGTAGAGACCCAGTACTTC	1579	1	1
GCTTGAACAGCTGTGC-1-h2-h2	h2	MAIT	TRA:CAVMDSNYQLIW;TRB:CASSWTSGSYNEQFF	TRA:TGTGCTGTGATGGATAGCAACTATCAGTTAATCTGG;TRB:TGTGCCAGCAGTTGGACTAGCGGCTCCTACAATGAGCAGTTCTTC	529	2	1
GCTTGAACATCGTCGG-1-h2-h2	h2	MAIT	TRA:CAVMDSNYQLIW;TRB:CATRAGGEADTQYF	TRA:TGTGCTGTGATGGACAGCAACTATCAGTTAATCTGG;TRB:TGTGCCACCCGGGCGGGAGGCGAGGCAGATACGCAGTATTTT	1580	2	2
GCTTGAAGTGAGGGTT-1-h2-h2	h2	CD8_TE	TRA:CAVRDIPSGAGSYQLTF;TRB:CASSPGPPGGYTF	TRA:TGTGCTGTGAGAGACATCCCTTCTGGGGCTGGGAGTTACCAACTCACTTTC;TRB:TGTGCCAGCAGTCCCGGGCCCCCGGGGGGCTACACCTTC	2	192	>= 3
GCTTGAATCACTCTTA-1-h2-h2	h2	CD8_TE	TRA:CAVRDIPSGAGSYQLTF;TRB:CASSPGPPGGYTF	TRA:TGTGCTGTGAGAGACATCCCTTCTGGGGCTGGGAGTTACCAACTCACTTTC;TRB:TGTGCCAGCAGTCCCGGGCCCCCGGGGGGCTACACCTTC	2	192	>= 3
GGAAAGCAGGGATACC-1-h2-h2	h2	CD4_Naive	TRA:CAMREGSGSARQLTF;TRB:CASSLAVASRAGELFF	TRA:TGTGCAATGAGAGAGGGTTCTGGTTCTGCAAGGCAACTGACCTTT;TRB:TGTGCCAGCAGCTTAGCCGTGGCTAGCCGAGCCGGGGAGCTGTTTTTT	1581	1	1
GGAAAGCGTTCGCTAA-1-h2-h2	h2	CD8_Naive	TRA:CAAPDSWGKLQF;TRB:CASSEGGGVYGYTF	TRA:TGTGCTGCCCCCGACAGCTGGGGGAAATTGCAGTTT;TRB:TGTGCCAGCAGTGAAGGCGGGGGCGTCTATGGCTACACCTTC	1582	1	1
GGAAAGCTCACCCTCA-1-h2-h2	h2	CD4_Naive	TRA:CAGANARLMF;TRB:CASSYRTGNQPQHF	TRA:TGTGCAGGAGCCAATGCCAGACTCATGTTT;TRB:TGTGCCAGCAGTTACCGGACAGGGAATCAGCCCCAGCATTTT	1583	1	1
GGAAAGCTCAGCATGT-1-h2-h2	h2	Th	TRA:CAAPDFGSSNTGKLIF;TRB:CASSFGSYNEQFF	TRA:TGTGCAGCACCCGACTTTGGCTCTAGCAACACAGGCAAACTAATCTTT;TRB:TGTGCCAGTAGTTTCGGGAGTTACAATGAGCAGTTCTTC	1584	1	1
GGAAAGCTCCATTCTA-1-h2-h2	h2	CD4_Naive	TRA:CVVNPSNFNKFYF;TRB:CSARESGRTDTQYF	TRA:TGTGTGGTGAACCCAAGCAACTTCAACAAATTTTACTTT;TRB:TGCAGTGCTAGAGAGAGCGGGAGAACAGATACGCAGTATTTT	1585	1	1
GGAACTTAGTGTTTGC-1-h2-h2	h2	Th	TRA:CAVRPRGAGNNRKLIW;TRB:CASSAGGGTSTDTQYF	TRA:TGTGCTGTGAGGCCTCGGGGAGCTGGCAACAACCGTAAGCTGATTTGG;TRB:TGCGCCAGCAGCGCGGGGGGCGGCACGAGCACAGATACGCAGTATTTT	1586	1	1
GGAACTTCAATACGCT-1-h2-h2	h2	Th	TRA:CAVQAVSNTGKLIF;TRB:CASSAGQEGRYTF	TRA:TGTGCTGTGCAGGCCGTTAGCAACACAGGCAAACTAATCTTT;TRB:TGTGCCAGCAGCGCGGGACAGGAGGGGCGCTACACCTTC	1587	1	1
GGAACTTCACGGTAGA-1-h2-h2	h2	Th	TRA:CAVKVSGGSYIPTF;TRB:CASSQREANEQYF	TRA:TGTGCCGTGAAGGTATCAGGAGGAAGCTACATACCTACATTT;TRB:TGTGCCAGCAGCCAACGCGAGGCAAACGAGCAGTACTTC	1588	1	1
GGAACTTGTAAATGAC-1-h2-h2	h2	Th	TRA:CAATNFGNEKLTF;TRB:CASSQGSPASSYNEQFF	TRA:TGTGCAGCGACTAACTTTGGAAATGAGAAATTAACCTTT;TRB:TGTGCCAGCAGCCAGGGTAGTCCGGCGAGCTCCTACAATGAGCAGTTCTTC	1589	1	1
GGAACTTGTATCGCAT-1-h2-h2	h2	Th	TRA:CVVRTNSGGYQKVTF;TRB:CATSDRQGRGTGELFF	TRA:TGTGTGGTGAGGACTAATTCTGGGGGTTACCAGAAAGTTACCTTT;TRB:TGTGCCACCAGTGACCGACAGGGTCGGGGCACCGGGGAGCTGTTTTTT	1590	1	1
GGAACTTGTCAATGTC-1-h2-h2	h2	CD4_Naive	TRA:CAMSNNYGQNFVF;TRB:CASSPRQGLVEAFF	TRA:TGTGCAATGAGCAACAACTATGGTCAGAATTTTGTCTTT;TRB:TGTGCCAGCAGTCCCCGACAGGGCCTAGTTGAAGCTTTCTTT	1591	1	1
GGAACTTGTCGACTAT-1-h2-h2	h2	CD4_Naive	TRA:CVVNSDYGQNFVF;TRB:CASSQDHRDGFYNEQFF	TRA:TGTGTGGTGAACAGTGACTATGGTCAGAATTTTGTCTTT;TRB:TGCGCCAGCAGCCAAGATCATCGCGACGGGTTCTACAATGAGCAGTTCTTC	1592	1	1
GGAACTTGTCTAGCCG-1-h2-h2	h2	CD4_Naive	TRA:CAVTGINTGTASKLTF;TRB:CASRGQGGVYEQYF	TRA:TGTGCTGTGACCGGAATAAATACCGGCACTGCCAGTAAACTCACCTTT;TRB:TGTGCCAGCAGAGGACAGGGGGGAGTCTACGAGCAGTACTTC	1593	1	1
GGAACTTGTGCAGTAG-1-h2-h2	h2	CD8_EM	TRA:CAENGGTSYGKLTF;TRB:CASSNTRNSYNEQFF	TRA:TGTGCAGAGAACGGTGGTACTAGCTATGGAAAGCTGACATTT;TRB:TGTGCCAGCAGTAACACTCGTAACTCCTACAATGAGCAGTTCTTC	1594	1	1
GGAACTTGTTAGGGTG-1-h2-h2	h2	CD4_Naive	TRA:CVVSEVDYKLSF;TRB:CASSLMRASYNEQFF	TRA:TGTGTTGTGAGTGAAGTCGACTACAAGCTCAGCTTT;TRB:TGCGCCAGCAGCTTGATGCGGGCCTCCTACAATGAGCAGTTCTTC	1595	1	1
GGAACTTTCATCTGCC-1-h2-h2	h2	CD4_Naive	TRA:CAVSDGDSWGKLQF;TRB:CASSFRLAGGETQYF	TRA:TGTGCTGTGAGTGATGGGGACAGCTGGGGGAAATTGCAGTTT;TRB:TGTGCCAGCAGCTTTAGGCTAGCGGGAGGCGAGACCCAGTACTTC	1596	1	1
GGAACTTTCCACGTTC-1-h2-h2	h2	CD4_Naive	TRA:CAASPFVGFQKLVF;TRB:CASSPPTGFDTGELFF	TRA:TGTGCAGCAAGTCCTTTCGTAGGCTTTCAGAAACTTGTATTT;TRB:TGTGCCAGCAGTCCACCGACAGGTTTCGACACCGGGGAGCTGTTTTTT	1597	1	1
GGAATAAAGAGCTGGT-1-h2-h2	h2	MAIT	TRA:CAVLDSNYQLIW;TRB:CAWSGRPQGEQFF	TRA:TGTGCTGTTCTGGATAGCAACTATCAGTTAATCTGG;TRB:TGTGCCTGGAGCGGGAGGCCCCAGGGAGAGCAGTTCTTC	1598	1	1
GGAATAAAGTACGACG-1-h2-h2	h2	CD8_TE	TRA:CAVGAILTGGGNKLTF;TRB:CTASSYNEQFF	TRA:TGTGCTGTGGGTGCAATACTCACGGGAGGAGGAAACAAACTCACCTTT;TRB:TGCACCGCCTCCTCTTACAATGAGCAGTTCTTC	89	12	>= 3
GGAATAACACCTCGGA-1-h2-h2	h2	Th	TRA:CAFMKEQNFVF;TRB:CARSPKTSGRGGSYNEQFF	TRA:TGTGCTTTCATGAAGGAGCAGAATTTTGTCTTT;TRB:TGTGCCAGAAGCCCAAAGACTAGCGGGAGAGGTGGGTCCTACAATGAGCAGTTCTTC	1599	1	1
GGAATAACAGCTCGAC-1-h2-h2	h2	MAIT	TRA:CAVLDSNYQLIW;TRB:CATSSLAADTDTQYF	TRA:TGTGCTGTATTGGATAGCAACTATCAGTTAATCTGG;TRB:TGTGCCACCAGTTCTCTAGCGGCGGACACAGATACGCAGTATTTT	32	8	1
GGAATAACATCCGTGG-1-h2-h2	h2	Th	TRA:CAVRKYNNNDMRF;TRB:CASSLLEDTDTQYF	TRA:TGTGCTGTGAGAAAGTACAATAACAATGACATGCGCTTT;TRB:TGTGCCAGCTCACTCCTTGAGGACACAGATACGCAGTATTTT	1600	1	1
GGAATAACATTCCTCG-1-h2-h2	h2	Th	TRA:CAERSGNTDKLIF;TRB:CASSLGRNSNYGYTF	TRA:TGTGCAGAGAGGTCGGGGAACACCGACAAGCTCATCTTT;TRB:TGTGCCAGCAGCCTCGGACGGAACTCTAACTATGGCTACACCTTC	1601	1	1
GGAATAAGTAGTACCT-1-h2-h2	h2	MAIT	TRA:CAVRWNKFYF;TRA:CAVMDSNYQLIW;TRB:CSARGAYGTGVSETQYF	TRA:TGTGCTGTGCGGTGGAACAAATTTTACTTT;TRA:TGTGCTGTTATGGATAGCAACTATCAGTTAATCTGG;TRB:TGCAGTGCTAGAGGGGCTTATGGGACAGGTGTTTCAGAGACCCAGTACTTC	1602	2	>= 3
GGAATAATCCCAGGTG-1-h2-h2	h2	MAIT	TRA:CAGLDSNYQLIW;TRB:CASSDSDRDTQYF	TRA:TGTGCTGGACTCGATAGCAACTATCAGTTAATCTGG;TRB:TGTGCCAGCAGTGACTCGGATAGGGATACGCAGTATTTT	238	2	2
GGAATAATCCGCATCT-1-h2-h2	h2	CD4_Naive	TRA:CAVRVLSGGSYIPTF;TRB:CASSYSMTGGNYGYTF	TRA:TGTGCTGTGAGAGTTTTATCAGGAGGAAGCTACATACCTACATTT;TRB:TGTGCCAGCAGTTACTCGATGACAGGGGGCAACTATGGCTACACCTTC	1603	1	1
GGAATAATCTTCCTTC-1-h2-h2	h2	CD8_Naive	TRA:CALSGSYNTDKLIF;TRB:CASSYGRRDYTDTQYF	TRA:TGTGCTCTAAGTGGATCTTATAACACCGACAAGCTCATCTTT;TRB:TGTGCCAGCAGTTACGGTCGCCGGGACTACACAGATACGCAGTATTTT	1604	1	1
GGACAAGCAGTAACGG-1-h2-h2	h2	Treg	TRA:CALSPYAGNNRKLIW;TRB:CSASGTSGSRFSYNEQFF	TRA:TGTGCTCTGAGTCCTTATGCTGGCAACAACCGTAAGCTGATTTGG;TRB:TGCAGTGCGTCCGGGACTAGCGGGAGTAGGTTCTCCTACAATGAGCAGTTCTTC	1605	1	1
GGACAAGGTTAGTGGG-1-h2-h2	h2	CD4_Naive	TRA:CAVRGLSGAGSYQLTF;TRB:CASSKTPIGGGRSGELFF	TRA:TGTGCTGTGAGAGGATTATCTGGGGCTGGGAGTTACCAACTCACTTTC;TRB:TGTGCCAGCAGTAAAACCCCAATTGGAGGGGGAAGGTCCGGGGAGCTGTTTTTT	1606	1	1
GGACAAGGTTCCTCCA-1-h2-h2	h2	CD8_TE	TRA:CAVRDIPSGAGSYQLTF;TRB:CASSPGPPGGYTF	TRA:TGTGCTGTGAGAGACATCCCTTCTGGGGCTGGGAGTTACCAACTCACTTTC;TRB:TGTGCCAGCAGTCCCGGGCCCCCGGGGGGCTACACCTTC	2	192	>= 3
GGACAAGTCCCTTGCA-1-h2-h2	h2	MAIT	TRA:CAVMDSNYQLIW;TRB:CASSQELAGAYEQYF	TRA:TGTGCTGTGATGGATAGCAACTATCAGTTAATCTGG;TRB:TGCGCCAGCAGCCAAGAGTTAGCGGGTGCCTACGAGCAGTACTTC	1607	1	1
GGACAAGTCCTATGTT-1-h2-h2	h2	CD8_Naive	TRA:CAVNQAGTALIF;TRB:CATSDLTVNQPQHF	TRA:TGTGCCGTGAACCAGGCAGGAACTGCTCTGATCTTT;TRB:TGTGCCACCAGTGATTTGACTGTCAATCAGCCCCAGCATTTT	1608	1	1
GGACAAGTCGTTGCCT-1-h2-h2	h2	Th	TRA:CAASIRLYKAAGNKLTF;TRB:CASSFGGGGQPQHF	TRA:TGTGCAGCAAGCATTAGGTTGTACAAAGCTGCAGGCAACAAGCTAACTTTT;TRB:TGTGCCAGCAGTTTCGGAGGGGGCGGTCAGCCCCAGCATTTT	1609	1	1
GGACAGAAGAGCCCAA-1-h2-h2	h2	MAIT	TRA:CAVMDSNYQLIW;TRB:CASRLAGATGELFF	TRA:TGTGCTGTGATGGATAGCAACTATCAGTTAATCTGG;TRB:TGTGCCAGCAGACTAGCGGGAGCTACCGGGGAGCTGTTTTTT	1610	1	1
GGACAGAAGGCTACGA-1-h2-h2	h2	Th	TRA:CATLNAGGTSYGKLTF;TRA:CAGHCILWGWELPTHF;TRB:CSARGDREGYTGELFF	TRA:TGTGCTACCCTTAATGCTGGTGGTACTAGCTATGGAAAGCTGACATTT;TRA:TGTGCTGGGCATTGCATACTCTGGGGCTGGGAGTTACCAACTCACTTT;TRB:TGCAGTGCTAGAGGGGACAGGGAGGGGTACACCGGGGAGCTGTTTTTT	1611	1	1
GGACAGAAGTGTTGAA-1-h2-h2	h2	CD8_TE	TRA:CAMRVNYGQNFVF;TRB:CASSLALGLAGVASDEQFF	TRA:TGTGCAATGAGGGTAAACTATGGTCAGAATTTTGTCTTT;TRB:TGTGCCAGCAGCTTAGCCTTAGGACTAGCGGGAGTGGCATCGGATGAGCAGTTCTTC	114	10	>= 3
GGACAGACAGCTGCAC-1-h2-h2	h2	MAIT	TRA:CAVLDSNYQLIW;TRB:CASSDTSGSGIGGELFF	TRA:TGTGCTGTATTGGATAGCAACTATCAGTTAATCTGG;TRB:TGTGCCAGCAGTGACACAAGCGGGAGTGGCATTGGCGGGGAGCTGTTTTTT	34	34	>= 3
GGACAGACATCATCCC-1-h2-h2	h2	Th	TRA:CAMREINRDDKIIF;TRB:CASSPLDRMTNQPQHF	TRA:TGTGCAATGAGAGAGATCAACAGAGATGACAAGATCATCTTT;TRB:TGTGCCAGCAGCCCTCTGGACAGGATGACTAATCAGCCCCAGCATTTT	1612	1	1
GGACAGAGTGGTACAG-1-h2-h2	h2	Treg	TRA:CALSDHGGSNYKLTF;TRB:CASSQAGVLAGNNEQFF	TRA:TGTGCTCTGAGTGATCACGGGGGTAGCAACTATAAACTGACATTT;TRB:TGTGCCAGCAGCCAAGCTGGGGTACTAGCGGGTAACAATGAGCAGTTCTTC	1613	1	1
GGACAGATCACCTCGT-1-h2-h2	h2	MAIT	TRA:CAVRDSNYQLIW;TRB:CASSYSESGGQPQHF	TRA:TGTGCTGTGAGAGATAGCAACTATCAGTTAATCTGG;TRB:TGTGCCAGCAGTTACTCAGAGTCAGGGGGCCAGCCCCAGCATTTT	1614	1	1
GGACAGATCCCTTGTG-1-h2-h2	h2	CD4_Naive	TRA:CAGGGAGGTSYGKLTF;TRB:CASSLLLNPGQLYQETQYF	TRA:TGTGCAGGAGGGGGGGCTGGTGGTACTAGCTATGGAAAGCTGACATTT;TRB:TGTGCCAGCAGCTTATTATTGAACCCGGGACAGTTGTACCAAGAGACCCAGTACTTC	1615	1	1
GGACATTAGCCACGTC-1-h2-h2	h2	CD4_Naive	TRA:CAATTYQTGANNLFF;TRA:CAFTDPNSGYALNF;TRB:CASSLGDRTEAFF	TRA:TGTGCAGCAACCACTTATCAAACTGGGGCAAACAACCTCTTCTTT;TRA:TGTGCTTTCACCGACCCAAATTCCGGGTATGCACTCAACTTC;TRB:TGTGCCAGCAGCTTAGGGGATCGCACTGAAGCTTTCTTT	1616	1	1
GGACATTCAAGTAATG-1-h2-h2	h2	CD8_TE	TRA:CILRASSGGSNYKLTF;TRB:CASSLSPSGSHEQYF	TRA:TGCATCCTGAGAGCCTCTAGTGGAGGTAGCAACTATAAACTGACATTT;TRB:TGTGCCAGCAGCTTAAGCCCTAGCGGGAGCCACGAGCAGTACTTC	177	24	>= 3
GGACATTCACAGGTTT-1-h2-h2	h2	Treg	TRA:CAVSRSQGNLIF;TRA:CVAPGGAGNMLTF;TRB:CASKGGGYGYTF	TRA:TGTGCTGTGAGTCGAAGCCAAGGAAATCTCATCTTT;TRA:TGTGTGGCCCCAGGGGGTGCAGGCAACATGCTCACCTTT;TRB:TGTGCCAGTAAGGGGGGAGGCTATGGCTACACCTTC	1617	1	1
GGACATTCACCACCAG-1-h2-h2	h2	CD4_Naive	TRA:CAVTYNFNKFYF;TRB:CASSLLQGVGSTEAFF	TRA:TGTGCTGTGACATACAACTTCAACAAATTTTACTTT;TRB:TGTGCCAGTAGTCTCCTCCAGGGGGTCGGGAGCACTGAAGCTTTCTTT	1618	1	1
GGACATTCAGCTCGCA-1-h2-h2	h2	Th	TRA:CAVEIPSGSARQLTF;TRB:CASSFSSSGANVLTF	TRA:TGTGCTGTGGAGATTCCTTCTGGTTCTGCAAGGCAACTGACCTTT;TRB:TGTGCCAGCAGTTTCAGTTCTTCTGGGGCCAACGTCCTGACTTTC	1619	1	1
GGACATTCAGCTGTTA-1-h2-h2	h2	CD4_Naive	TRA:CIALLSGGSYIPTF;TRB:CASSGTGGGNEKLFF	TRA:TGCATCGCCCTCCTATCAGGAGGAAGCTACATACCTACATTT;TRB:TGTGCCAGCAGCGGTACGGGAGGGGGAAATGAAAAACTGTTTTTT	1620	1	1
GGACATTCATCTCCCA-1-h2-h2	h2	CD4_Naive	TRA:CLRGLDTGRRALTF;TRB:CATSDPSTPNRDNEQFF	TRA:TGCCTCCGGGGGTTGGACACGGGCAGGAGAGCACTTACTTTT;TRB:TGTGCCACCAGTGATCCCTCAACGCCGAATCGGGACAATGAGCAGTTCTTC	1621	1	1
GGACATTGTTCCACGG-1-h2-h2	h2	CD8_TE	TRA:CAVRDIPSGAGSYQLTF;TRB:CASSPGPPGGYTF	TRA:TGTGCTGTGAGAGACATCCCTTCTGGGGCTGGGAGTTACCAACTCACTTTC;TRB:TGTGCCAGCAGTCCCGGGCCCCCGGGGGGCTACACCTTC	2	192	>= 3
GGACATTTCAAGGTAA-1-h2-h2	h2	CD4_Naive	TRA:CAVSMDSSYKLIF;TRB:CASPRELADNEQFF	TRA:TGTGCTGTGAGTATGGATAGCAGCTATAAATTGATCTTC;TRB:TGTGCCAGCCCTAGGGAACTAGCGGACAATGAGCAGTTCTTC	1622	1	1
GGACGTCAGCGTGTCC-1-h2-h2	h2	Th	TRA:CAVSYPEKLTF;TRA:CANQTGANNLFF;TRB:CASSSDAGQGRNEQFF	TRA:TGTGCCGTGTCATATCCGGAGAAATTAACCTTT;TRA:TGTGCTAACCAAACTGGGGCAAACAACCTCTTCTTT;TRB:TGTGCCAGCAGTTCCGACGCCGGACAGGGCCGGAATGAGCAGTTCTTC	1623	1	1
GGACGTCCACGGATAG-1-h2-h2	h2	MAIT	TRA:CAVRDRNYQLIW;TRB:CASSSEPTGSNEQFF	TRA:TGTGCTGTGAGAGATCGCAACTATCAGTTAATCTGG;TRB:TGTGCCAGCAGTTCCGAACCTACAGGATCCAATGAGCAGTTCTTC	716	5	>= 3
GGACGTCCATCGATGT-1-h2-h2	h2	CD4_Naive	TRA:CAVRVLSGGSYIPTF;TRB:CASSRTGEISYEQYF	TRA:TGCGCTGTGAGAGTCTTATCAGGAGGAAGCTACATACCTACATTT;TRB:TGTGCCAGTAGTAGAACAGGGGAAATTAGCTACGAGCAGTACTTC	1624	1	1
GGACGTCCATTTGCTT-1-h2-h2	h2	Th	TRA:CAEKAGGYNKLIF;TRB:CASSSPIQGSQETQYF	TRA:TGTGCAGAGAAGGCTGGTGGCTACAATAAGCTGATTTTT;TRB:TGTGCCAGCAGTTCCCCAATACAGGGTTCCCAAGAGACCCAGTACTTC	1625	1	1
GGACGTCGTATTCTCT-1-h2-h2	h2	CD8_Naive	TRA:CALNPEGSNYKLTF;TRB:CASSSDLGELFF	TRA:TGTGCTCTAAACCCCGAAGGTAGCAACTATAAACTGACATTT;TRB:TGTGCCAGCAGCTCTGATCTCGGGGAGCTGTTTTTT	1626	1	1
GGACGTCTCAGCTCTC-1-h2-h2	h2	CD4_Naive	TRA:CAVSDTGGYNKLIF;TRB:CASSHGRGPTEAFF	TRA:TGTGCTGTGAGTGATACTGGTGGCTACAATAAGCTGATTTTT;TRB:TGTGCCAGCAGCCACGGGAGGGGGCCCACTGAAGCTTTCTTT	1627	1	1
GGACGTCTCCGATATG-1-h2-h2	h2	CD4_Naive	TRA:CAVRRGSNYKLTF;TRB:CASSHIAGGQREQYF	TRA:TGTGCTGTGAGGCGAGGTAGCAACTATAAACTGACATTT;TRB:TGCGCCAGCAGCCACATAGCGGGAGGGCAGCGCGAGCAGTACTTC	1628	1	1
GGACGTCTCGCTTAGA-1-h2-h2	h2	Th	TRA:CALSGYSGGGADGLTF;TRA:CAYGGSNYKLTF;TRB:CASSARGGERSGYTF	TRA:TGTGCTCTGAGTGGCTATTCAGGAGGAGGTGCTGACGGACTCACCTTT;TRA:TGTGCTTACGGAGGTAGCAACTATAAACTGACATTT;TRB:TGTGCCAGCAGCGCCCGGGGTGGAGAGCGGAGTGGCTACACCTTC	1629	1	1
GGACGTCTCGTTGCCT-1-h2-h2	h2	CD4_Naive	TRA:CAPRGKGMRF;TRB:CASSQANQPQHF	TRA:TGTGCTCCTCGGGGAAAAGGTATGCGCTTT;TRB:TGTGCCAGCAGCCAAGCAAATCAGCCCCAGCATTTT	1630	1	1
GGAGCAAAGCGATGAC-1-h2-h2	h2	CD8_Naive	TRA:CAMMEYGNKLVF;TRB:CASSLRDRVGAFF	TRA:TGTGCAATGATGGAATATGGAAACAAGCTGGTCTTT;TRB:TGTGCCAGCAGCCTACGGGACAGGGTTGGAGCTTTCTTT	1631	1	1
GGAGCAACAAGTCATC-1-h2-h2	h2	Treg	TRA:CAVPGGTDKLIF;TRA:CACNTGGFKTIF;TRB:CASSLDGGRGQPQHF	TRA:TGTGCTGTCCCCGGCGGCACCGACAAGCTCATCTTT;TRA:TGTGCTTGCAATACTGGAGGCTTCAAAACTATCTTT;TRB:TGTGCCAGCAGCTTAGACGGTGGGAGAGGTCAGCCCCAGCATTTT	1632	1	1
GGAGCAACAATGGACG-1-h2-h2	h2	CD8_Naive	TRA:CAQGGFGNVLHC;TRB:CASSPMGVTDTQYF	TRA:TGTGCTCAAGGGGGCTTTGGGAATGTGCTGCATTGC;TRB:TGTGCCAGCAGCCCCATGGGAGTGACAGATACGCAGTATTTT	1633	1	1
GGAGCAAGTGTTGGGA-1-h2-h2	h2	CD4_Naive	TRA:CAMRYSGNTPLVF;TRB:CASSLPGNEQFF	TRA:TGTGCAATGAGGTATTCAGGAAACACACCTCTTGTCTTT;TRB:TGTGCCAGCAGCCTCCCGGGGAATGAGCAGTTCTTC	1634	1	1
GGAGCAAGTTACCAGT-1-h2-h2	h2	CD8_EM	TRA:CAAMMTTDSWGKLQF;TRB:CASSFTGGFNEQFF	TRA:TGTGCAGCAATGATGACAACTGACAGCTGGGGGAAATTGCAGTTT;TRB:TGTGCCAGTAGCTTTACAGGGGGGTTCAATGAGCAGTTCTTC	1635	1	1
GGAGCAATCCGTTGTC-1-h2-h2	h2	Th	TRA:CAGNSGYSTLTF;TRB:CASSLWGDQETQYF	TRA:TGTGCCGGAAATTCAGGATACAGCACCCTCACCTTT;TRB:TGCGCCAGCAGCCTATGGGGAGACCAAGAGACCCAGTACTTC	1636	1	1
GGATGTTAGGTCATCT-1-h2-h2	h2	CD4_Naive	TRA:CAVVKGRRALTF;TRB:CATSSTQTLYEQYF	TRA:TGTGCTGTGGTGAAGGGCAGGAGAGCACTTACTTTT;TRB:TGTGCCACCAGCAGCACGCAGACTCTCTACGAGCAGTACTTC	1637	1	1
GGATGTTAGTAGGTGC-1-h2-h2	h2	CD4_Naive	TRA:CAMKSGAAGNKLTF;TRB:CSVSLREKLYGYTF	TRA:TGTGCAATGAAGTCTGGGGCTGCAGGCAACAAGCTAACTTTT;TRB:TGCAGTGTCTCCCTCCGGGAGAAGCTCTATGGCTACACCTTC	1638	1	1
GGATGTTAGTATCGAA-1-h2-h2	h2	Th	TRA:CAVMDSNYQLIW;TRB:CSARQIGGISYGYTF	TRA:TGTGCTGTGATGGATAGCAACTATCAGTTAATCTGG;TRB:TGCAGTGCTAGACAAATAGGGGGAATTAGCTATGGCTACACCTTC	1639	1	1
GGATGTTCAATGGACG-1-h2-h2	h2	CD8_TE	TRA:CAGYGSNDYKLSF;TRB:CASRRGTSGRDEQFF	TRA:TGTGCAGGGTATGGGTCTAACGACTACAAGCTCAGCTTT;TRB:TGTGCCAGCCGAAGGGGGACTAGCGGGAGGGATGAGCAGTTCTTC	766	5	>= 3
GGATGTTCACATCTTT-1-h2-h2	h2	Th	TRA:CALGKIQGAQKLVF;TRB:CASSLIGTTSTGELFF	TRA:TGTGCTCTAGGTAAAATTCAGGGAGCCCAGAAGCTGGTATTT;TRB:TGTGCCAGCAGCTTAATCGGGACTACTTCCACCGGGGAGCTGTTTTTT	1640	1	1
GGATGTTCATCTATGG-1-h2-h2	h2	CD4_Naive	TRA:CAVRFLNARLMF;TRB:CASSLAQGNTEAFF	TRA:TGTGCTGTGAGGTTCCTCAATGCCAGACTCATGTTT;TRB:TGTGCCAGCAGCTTAGCGCAGGGGAACACTGAAGCTTTCTTT	1641	1	1
GGATGTTCATGCTAGT-1-h2-h2	h2	MAIT	TRA:CAVIDSNYQLIW;TRB:CASSYSPQETQYF	TRA:TGTGCTGTGATTGACAGCAACTATCAGTTAATCTGG;TRB:TGTGCCAGCAGTTACTCACCCCAAGAGACCCAGTACTTC	459	2	2
GGATGTTGTCTGGAGA-1-h2-h2	h2	CD4_Naive	TRA:CAVRPYNTDKLIF;TRB:CASSQETGRTSAKETQYF	TRA:TGTGCTGTGAGACCCTATAACACCGACAAGCTCATCTTT;TRB:TGCGCCAGCAGCCAAGAGACAGGTCGGACTAGCGCAAAAGAGACCCAGTACTTC	1642	1	1
GGATGTTTCATTGCCC-1-h2-h2	h2	MAIT	TRA:CAVKDSNYQLIW;TRB:CSASPREVEAFF	TRA:TGTGCTGTGAAGGATAGCAACTATCAGTTAATCTGG;TRB:TGCAGTGCTAGTCCCAGGGAGGTTGAAGCTTTCTTT	1643	1	1
GGATGTTTCCGAACGC-1-h2-h2	h2	CD4_Naive	TRA:CAVDVPFSGGYNKLIF;TRB:CASSQVSGGYGYTF	TRA:TGTGCTGTGGACGTCCCGTTTTCTGGTGGCTACAATAAGCTGATTTTT;TRB:TGCGCCAGCAGCCAAGTTAGTGGAGGGTATGGCTACACCTTC	1644	1	1
GGATGTTTCTTGCAAG-1-h2-h2	h2	Th	TRA:CAAPGGQAGTALIF;TRB:CASSLVGQRLNSPLHF	TRA:TGTGCAGCGCCTGGGGGGCAGGCAGGAACTGCTCTGATCTTT;TRB:TGTGCCAGCAGCTTAGTGGGACAGCGACTCAATTCACCCCTCCACTTT	859	2	2
GGATTACAGATGTGGC-1-h2-h2	h2	CD4_Naive	TRA:CVVNIDPFLYSTLTF;TRB:CASSSDSEGEQYF	TRA:TGTGTGGTGAATATTGACCCTTTCTTATACAGCACCCTCACCTTT;TRB:TGTGCCAGCAGTTCGGACTCGGAGGGAGAGCAGTACTTC	1645	1	1
GGATTACAGGACGAAA-1-h2-h2	h2	CD4_Naive	TRA:CAADYSGGGADGLTF;TRB:CASSFASYNEQFF	TRA:TGTGCAGCAGATTATTCAGGAGGAGGTGCTGACGGACTCACCTTT;TRB:TGTGCCAGCAGCTTTGCCTCCTACAATGAGCAGTTCTTC	1646	1	1
GGATTACAGTATTGGA-1-h2-h2	h2	CD4_Naive	TRA:CAVSVSGTYKYIF;TRB:CASSQTPAGQGANVLTF	TRA:TGTGCTGTGAGTGTCTCAGGAACCTACAAATACATCTTT;TRB:TGCGCCAGCAGCCAGACCCCAGCGGGGCAAGGGGCCAACGTCCTGACTTTC	1647	1	1
GGATTACCACCAGATT-1-h2-h2	h2	CD8_TE	TRA:CAVGAILTGGGNKLTF;TRB:CTASSYNEQFF	TRA:TGTGCTGTGGGTGCAATACTCACGGGAGGAGGAAACAAACTCACCTTT;TRB:TGCACCGCCTCCTCTTACAATGAGCAGTTCTTC	89	12	>= 3
GGATTACTCCCTAATT-1-h2-h2	h2	Th	TRA:CLVGDWFNNAGNMLTF;TRB:CASRTGVQAKNIQYF	TRA:TGCCTCGTGGGTGACTGGTTTAATAATGCAGGCAACATGCTCACCTTT;TRB:TGTGCCAGCAGGACCGGGGTTCAAGCCAAAAACATTCAGTACTTC	1648	1	1
GGCAATTAGAAACCTA-1-h2-h2	h2	CD8_TE	TRA:CAVRDIPSGAGSYQLTF;TRB:CASSPGPPGGYTF	TRA:TGTGCTGTGAGAGACATCCCTTCTGGGGCTGGGAGTTACCAACTCACTTTC;TRB:TGTGCCAGCAGTCCCGGGCCCCCGGGGGGCTACACCTTC	2	192	>= 3
GGCAATTCACATGTGT-1-h2-h2	h2	Th	TRA:CATKASGSRLTF;TRB:CASSYTGLVYGETQYF	TRA:TGTGCTACGAAGGCCAGTGGCTCTAGGTTGACCTTT;TRB:TGTGCCAGCAGCTACACGGGACTAGTATACGGAGAGACCCAGTACTTC	1649	1	1
GGCAATTCAGGAATCG-1-h2-h2	h2	CD4_Naive	TRA:CAVSVAASGGSYIPTF;TRB:CASSVTSGSYNEQFF	TRA:TGTGCTGTGAGTGTGGCGGCATCAGGAGGAAGCTACATACCTACATTT;TRB:TGTGCCAGCAGCGTCACTAGCGGCTCCTACAATGAGCAGTTCTTC	1650	1	1
GGCAATTTCAAAGACA-1-h2-h2	h2	CD8_TE	TRA:CAVDNYGQNFVF;TRB:CAWGPGLLNEKLFF	TRA:TGTGCTGTGGATAACTATGGTCAGAATTTTGTCTTT;TRB:TGTGCCTGGGGGCCCGGACTCTTGAATGAAAAACTGTTTTTT	234	6	>= 3
GGCAATTTCTGCAAGT-1-h2-h2	h2	Th	TRA:CAERDYGQNFVF;TRB:CASSPQIGDNSPLHF	TRA:TGTGCAGAGAGGGACTATGGTCAGAATTTTGTCTTT;TRB:TGTGCCAGCAGCCCCCAGATAGGGGATAATTCACCCCTCCACTTT	1651	1	1
GGCCGATAGACTAAGT-1-h2-h2	h2	MAIT	TRA:CASMDSNYQLIW;TRB:CASSDSSSGEQFF	TRA:TGTGCCTCCATGGATAGCAACTATCAGTTAATCTGG;TRB:TGTGCCAGCAGTGACTCGTCTAGTGGTGAGCAGTTCTTC	102	6	1
GGCCGATAGGTTACCT-1-h2-h2	h2	CD4_Naive	TRA:CAASLSNTGKLIF;TRB:CASSQDRGDEKLFF	TRA:TGTGCAGCTTCCCTTAGCAACACAGGCAAACTAATCTTT;TRB:TGTGCCAGCAGCCAAGACAGGGGGGATGAAAAACTGTTTTTT	1652	1	1
GGCCGATAGTTAAGTG-1-h2-h2	h2	CD4_Naive	TRA:CAASKGAAGNNRKLIW;TRB:CASSQDIQVSQPQHF	TRA:TGTGCAGCAAGTAAGGGAGCAGCTGGCAACAACCGTAAGCTGATTTGG;TRB:TGCGCCAGCAGCCAAGATATACAGGTCTCCCAGCCCCAGCATTTT	1653	1	1
GGCCGATCAATCGAAA-1-h2-h2	h2	CD4_Naive	TRA:CAGAMDSSYKLIF;TRB:CASSLQPSNTEAFF	TRA:TGTGCAGGGGCGATGGATAGCAGCTATAAATTGATCTTC;TRB:TGCGCCAGCAGCTTGCAGCCCTCGAACACTGAAGCTTTCTTT	1654	1	1
GGCCGATCAGATGGGT-1-h2-h2	h2	Treg	TRA:CAESPPGAGRRALTF;TRA:CAVRDSRSGGYNKLIF;TRB:CASSLALSGVDEQFF	TRA:TGTGCAGAGAGTCCCCCCGGGGCGGGCAGGAGAGCACTTACTTTT;TRA:TGTGCTGTGAGAGACAGCCGATCTGGTGGCTACAATAAGCTGATTTTT;TRB:TGTGCCAGCAGCTTAGCTCTTTCGGGCGTCGATGAGCAGTTCTTC	1655	1	1
GGCCGATGTCAGAATA-1-h2-h2	h2	CD8_Naive	TRA:CLVALGAGSYQLTF;TRB:CASSEGGNNEQFF	TRA:TGCCTCGTGGCCCTCGGGGCTGGGAGTTACCAACTCACTTTC;TRB:TGTGCCAGCAGTGAAGGGGGGAACAATGAGCAGTTCTTC	1656	1	1
GGCCGATTCATATCGG-1-h2-h2	h2	CD8_TE	TRA:CAVSGFSRLTF;TRB:CASSLWTGGTEAFF	TRA:TGTGCTGTGAGTGGGTTCTCTAGGTTGACCTTT;TRB:TGTGCCAGCAGTTTATGGACAGGGGGTACTGAAGCTTTCTTT	1657	1	1
GGCCGATTCTAGCACA-1-h2-h2	h2	Th	TRA:CALTSNTGKLIF;TRB:CSAAGTSGSLNEQFF	TRA:TGTGCCCTCACTAGCAACACAGGCAAACTAATCTTT;TRB:TGCAGTGCGGCTGGGACTAGCGGGAGTTTAAATGAGCAGTTCTTC	1658	1	1
GGCGACTAGTCCCACG-1-h2-h2	h2	CD8_TE	TRA:CAVRDIPSGAGSYQLTF;TRB:CASSPGPPGGYTF	TRA:TGTGCTGTGAGAGACATCCCTTCTGGGGCTGGGAGTTACCAACTCACTTTC;TRB:TGTGCCAGCAGTCCCGGGCCCCCGGGGGGCTACACCTTC	2	192	>= 3
GGCGACTCACGGACAA-1-h2-h2	h2	Th	TRA:CALSERAQGGSEKLVF;TRB:CASSPQRLQPQHF	TRA:TGTGCTCTGAGTGAGAGGGCTCAGGGCGGATCTGAAAAGCTGGTCTTT;TRB:TGTGCCAGCAGTCCCCAGCGCCTACAGCCCCAGCATTTT	1659	1	1
[truncated: 979 more rows]

## Sheet: Clonotypes in B-ALL patients
List of TCR Clonotypes in each cell of B-ALL patients
cell index	batch	cell clusters	CDR3 amino acid sequence	CDR3 nucleotide sequence	TCR clonotypes	clone size	TCR clonal expresion groups
AAACCTGAGTCGCCGT-1-p1-p1	p1	CD4_TE	TRA:CIVRVDGNRDDKIIF;TRB:CATRGGGRGSNTEAFF	TRA:TGCATCGTCAGAGTTGACGGGAACAGAGATGACAAGATCATCTTT;TRB:TGTGCCACCAGAGGTGGTGGGCGGGGATCGAACACTGAAGCTTTCTTT	0	25	>= 2
AAACCTGCAAGTAATG-1-p1-p1	p1	CD4_TE	TRA:CVVILYNQGGKLIF;TRB:CASSQDIDDGNEKLFF	TRA:TGTGTGGTGATTCTTTATAACCAGGGAGGAAAGCTTATCTTC;TRB:TGTGCCAGCAGCCAAGATATAGATGATGGAAATGAAAAACTGTTTTTT	1	180	>= 2
AAACCTGCAGTATGCT-1-p1-p1	p1	Ex_CD8_cc_GNLY+	TRA:CAVNPDSNYQLIW;TRB:CASSLLGTGATEAFF	TRA:TGTGCCGTGAACCCGGATAGCAACTATCAGTTAATCTGG;TRB:TGCGCCAGCAGCTTGTTAGGGACAGGGGCCACTGAAGCTTTCTTT	2	1	1
AAACCTGGTATCTGCA-1-p1-p1	p1	CD8_TE	TRA:CAVRNNNARLMF;TRB:CASREENQPQHF	TRA:TGTGCTGTGAGGAATAACAATGCCAGACTCATGTTT;TRB:TGCGCCAGCAGGGAGGAGAATCAGCCCCAGCATTTT	3	26	>= 2
AAACCTGGTCCAGTGC-1-p1-p1	p1	CD4_Naive	TRA:CAKKGGGSYIPTF;TRB:CSVDSTGLNTEAFF	TRA:TGTGCTAAAAAGGGGGGAGGAAGCTACATACCTACATTT;TRB:TGCAGCGTTGATTCGACAGGGCTGAACACTGAAGCTTTCTTT	4	1	1
AAACCTGGTGAGGGAG-1-p1-p1	p1	Ex_CD8	TRA:CAVGDYGNNRLAF;TRB:CASSVEGRTEAFF	TRA:TGTGCTGTGGGTGACTATGGGAACAACAGACTCGCTTTT;TRB:TGTGCCAGCAGCGTAGAAGGGAGAACTGAAGCTTTCTTT	5	5	>= 2
AAACCTGGTTATGCGT-1-p1-p1	p1	Ex_CD8	TRA:CAFMDSNYQLIW;TRB:CASSVRGLEQYF	TRA:TGTGCCTTTATGGATAGCAACTATCAGTTAATCTGG;TRB:TGTGCCAGCAGTGTACGGGGGCTCGAGCAGTACTTC	6	2	1
AAACCTGTCACTCTTA-1-p1-p1	p1	Th	TRA:CVVNRGAAGNKLTF;TRB:CASSESPRTYGYTF	TRA:TGTGTGGTGAACCGGGGGGCTGCAGGCAACAAGCTAACTTTT;TRB:TGTGCCAGCAGTGAATCCCCGCGGACCTATGGCTACACCTTC	7	1	1
AAACGGGAGCAGGTCA-1-p1-p1	p1	Ex_CD8_cc	TRA:CAVRDGDTGGGNKLTF;TRB:CASSWGGSRSEQYF	TRA:TGTGCTGTGAGAGACGGGGACACGGGAGGAGGAAACAAACTCACCTTT;TRB:TGTGCCAGCAGCTGGGGGGGGTCGCGGAGCGAGCAGTACTTC	8	2	>= 2
AAACGGGAGCATCATC-1-p1-p1	p1	MAIT	TRA:CAVMDSSYKLIF;TRB:CASSEDSGTGNEKLFF;TRB:CASSEYQPAFF	TRA:TGTGCTGTGATGGATAGCAGCTATAAATTGATCTTC;TRB:TGTGCCAGCAGTGAAGACTCCGGGACAGGGAATGAAAAACTGTTTTTT;TRB:TGTGCCAGCAGTGAATATCAACCCGCTTTCTTT	9	106	>= 2
AAACGGGAGCTAGCCC-1-p1-p1	p1	MAIT	TRA:CAVMDSSYKLIF;TRB:CASSEYQPAFF	TRA:TGTGCTGTGATGGATAGCAGCTATAAATTGATCTTC;TRB:TGTGCCAGCAGTGAATATCAACCCGCTTTCTTT	10	114	>= 2
AAACGGGAGTTCCACA-1-p1-p1	p1	Ex_CD4	TRA:CAVNMGHYGGSQGNLIF;TRB:CASSEGEVGNEQFF	TRA:TGTGCCGTGAACATGGGCCATTATGGAGGAAGCCAAGGAAATCTCATCTTT;TRB:TGTGCCAGCAGCGAGGGGGAGGTGGGCAATGAGCAGTTCTTC	11	1	1
AAACGGGGTAACGCGA-1-p1-p1	p1	CD4_TE	TRA:CAGPTDSWGKLQF;TRB:CSVEADRGRSETQYF	TRA:TGTGCGGGCCCCACTGACAGCTGGGGGAAATTGCAGTTT;TRB:TGCAGCGTTGAAGCTGACAGGGGTAGGTCGGAGACCCAGTACTTC	12	60	>= 2
AAACGGGTCTTTAGTC-1-p1-p1	p1	CD8_EM	TRA:CATDNTGNQFYF;TRB:CASSLWGNEQYF	TRA:TGTGCTACGGACAACACCGGTAACCAGTTCTATTTT;TRB:TGTGCCAGCAGTTTATGGGGAAACGAGCAGTACTTC	13	195	>= 2
AAAGATGAGAAGGACA-1-p1-p1	p1	Ex_CD8_cc	TRA:CAFYEYDSWGKFQF;TRB:CASSPPTNTGELFF	TRA:TGTGCTTTTTACGAATATGACAGCTGGGGGAAATTCCAGTTT;TRB:TGTGCCAGCAGCCCCCCTACTAACACCGGGGAGCTGTTTTTT	14	1	1
AAAGATGAGAGTACAT-1-p1-p1	p1	CD4_Naive	TRA:CAASASNDYKLSF;TRB:CASSQYKLIVGNTEAFF	TRA:TGTGCAGCAAGCGCATCTAACGACTACAAGCTCAGCTTT;TRB:TGTGCCAGCTCACAATATAAGCTAATCGTAGGAAACACTGAAGCTTTCTTT	15	1	1
AAAGATGCAGATTGCT-1-p1-p1	p1	Ex_CD8	TRA:CAGGFGTASKLTF;TRB:CASSSGPLYNSPLHF	TRA:TGTGCTGGGGGGTTCGGCACTGCCAGTAAACTCACCTTT;TRB:TGTGCCAGCAGCTCCGGGCCGTTGTATAATTCACCCCTCCACTTT	16	1	1
AAAGATGGTAAGGGAA-1-p1-p1	p1	CD4_TE	TRA:CVVILYNQGGKLIF;TRB:CASSQDIDDGNEKLFF	TRA:TGTGTGGTGATTCTTTATAACCAGGGAGGAAAGCTTATCTTC;TRB:TGTGCCAGCAGCCAAGATATAGATGATGGAAATGAAAAACTGTTTTTT	1	180	>= 2
AAAGATGGTATATCCG-1-p1-p1	p1	Ex_CD8_GNLY+	TRA:CAVNALAETGANNLFF;TRB:CASSQPNTEAFF	TRA:TGTGCCGTGAATGCTTTGGCGGAAACTGGGGCAAACAACCTCTTCTTT;TRB:TGTGCCAGCAGCCAGCCCAACACTGAAGCTTTCTTT	17	3	>= 2
AAAGATGGTCGAATCT-1-p1-p1	p1	Ex_CD8	TRA:CATDSWGKLQF;TRB:CASSHTGITEAFF	TRA:TGTGCAACTGACAGCTGGGGGAAATTGCAGTTT;TRB:TGCGCCAGCAGCCACACAGGGATTACGGAAGCTTTCTTT	18	1	1
AAAGATGGTGAGTGAC-1-p1-p1	p1	MAIT	TRA:CAATPLSGGSYIPTF;TRA:CAPLDSNYQLIW;TRB:CSARWPEGGDINEQFF	TRA:TGTGCAGCAACCCCATTATCAGGAGGAAGCTACATACCTACATTT;TRA:TGTGCTCCCCTGGATAGCAACTATCAGTTAATCTGG;TRB:TGCAGTGCTAGATGGCCAGAAGGGGGCGACATCAATGAGCAGTTCTTC	19	5	>= 2
AAAGATGGTGCATCTA-1-p1-p1	p1	MAIT	TRA:CAAMDSNYQLIW;TRB:CATSSQGMDYNEQFF	TRA:TGTGCGGCCATGGATAGCAACTATCAGTTAATCTGG;TRB:TGTGCCACCAGCTCCCAGGGGATGGACTACAATGAGCAGTTCTTC	20	1	1
AAAGATGGTTCTCATT-1-p1-p1	p1	CD8_TE	TRA:CATDNTGNQFYF;TRB:CASSLWGNEQYF	TRA:TGTGCTACGGACAACACCGGTAACCAGTTCTATTTT;TRB:TGTGCCAGCAGTTTATGGGGAAACGAGCAGTACTTC	13	195	>= 2
AAAGATGTCTGGTTCC-1-p1-p1	p1	CD8_TE	TRA:CAVSNFFDSWGKLQF;TRB:CASSQDSGAAVDEQFF	TRA:TGTGCTGTGTCCAACTTTTTTGACAGCTGGGGGAAATTGCAGTTT;TRB:TGCGCCAGCAGCCAAGACTCGGGGGCTGCGGTCGATGAGCAGTTCTTC	21	48	>= 2
AAAGATGTCTGTCTCG-1-p1-p1	p1	MAIT	TRA:CAVMDSSYKLIF;TRB:CASSEYQPAFF	TRA:TGTGCTGTGATGGATAGCAGCTATAAATTGATCTTC;TRB:TGTGCCAGCAGTGAATATCAACCCGCTTTCTTT	10	114	>= 2
AAAGCAAAGACTGGGT-1-p1-p1	p1	Ex_CD8	TRA:CAESRPDARLMF;TRA:CALNSNYQLIW;TRB:CASSLRSGTYNEQFF	TRA:TGTGCAGAGAGTCGACCCGATGCCAGACTCATGTTT;TRA:TGTGCTCTGAATAGCAACTATCAGTTAATCTGG;TRB:TGTGCCAGCAGCTTACGGTCTGGGACCTACAATGAGCAGTTCTTC	22	1	1
AAAGCAAAGCAGCGTA-1-p1-p1	p1	Th	TRA:CIVRSYTGANSKLTF;TRB:CASSLGAVYEQYF	TRA:TGCATCGTCAGATCATATACTGGAGCCAATAGTAAGCTGACATTT;TRB:TGTGCCAGCAGCTTGGGGGCAGTCTACGAGCAGTACTTC	23	1	1
AAAGCAAAGGCATTGG-1-p1-p1	p1	CD8_TE	TRA:CATDNTGNQFYF;TRB:CASSLWGNEQYF	TRA:TGTGCTACGGACAACACCGGTAACCAGTTCTATTTT;TRB:TGTGCCAGCAGTTTATGGGGAAACGAGCAGTACTTC	13	195	>= 2
AAAGCAACAATCTGCA-1-p1-p1	p1	MAIT	TRA:CAVMDSSYKLIF;TRB:CASSEDSGTGNEKLFF;TRB:CASSEYQPAFF	TRA:TGTGCTGTGATGGATAGCAGCTATAAATTGATCTTC;TRB:TGTGCCAGCAGTGAAGACTCCGGGACAGGGAATGAAAAACTGTTTTTT;TRB:TGTGCCAGCAGTGAATATCAACCCGCTTTCTTT	9	106	>= 2
AAAGCAACATGGTAGG-1-p1-p1	p1	Ex_CD8_cc_GNLY+	TRA:CALRTDKLIF;TRB:CASSQGRNTEAFF	TRA:TGTGCCCTGAGGACCGACAAGCTCATCTTT;TRB:TGCGCCAGCAGCCAGGGGCGCAACACTGAAGCTTTCTTT	24	2	>= 2
AAAGCAAGTAAACCTC-1-p1-p1	p1	CD4_Naive	TRA:CAENYGGATNKLIF;TRB:CASSSSRPGPGGNTIYF	TRA:TGTGCAGAGAATTATGGTGGTGCTACAAACAAGCTCATCTTT;TRB:TGTGCCAGCAGTTCTTCGCGACCGGGACCAGGAGGAAACACCATATATTTT	25	1	1
AAAGCAAGTACCGTTA-1-p1-p1	p1	Th	TRA:CAVHGATNKLIF;TRA:CATDTAGANSKLTF;TRB:CASSQMSSGGTGELFF	TRA:TGTGCCGTGCATGGTGCTACAAACAAGCTCATCTTT;TRA:TGTGCTACGGACACGGCTGGAGCCAATAGTAAGCTGACATTT;TRB:TGCGCCAGCAGCCAGATGTCTAGCGGAGGCACCGGGGAGCTGTTTTTT	26	1	1
AAAGCAAGTCTTGTCC-1-p1-p1	p1	CD8_TE	TRA:CATDNTGNQFYF;TRB:CASSLWGNEQYF	TRA:TGTGCTACGGACAACACCGGTAACCAGTTCTATTTT;TRB:TGTGCCAGCAGTTTATGGGGAAACGAGCAGTACTTC	13	195	>= 2
AAAGCAATCCTCCTAG-1-p1-p1	p1	MAIT	TRA:CAVRDSNYQLIW;TRB:CSARDPGGDSTEAFF	TRA:TGTGCTGTGAGAGATAGCAACTATCAGTTAATCTGG;TRB:TGCAGTGCTAGAGATCCCGGCGGAGACTCCACTGAAGCTTTCTTT	27	4	>= 2
AAAGTAGAGGAATTAC-1-p1-p1	p1	Ex_CD8	TRA:CGTAVREKLTF;TRB:CASSLARRARSTEAFF	TRA:TGTGGCACAGCCGTTAGAGAGAAATTAACCTTT;TRB:TGTGCCAGCAGCTTAGCGCGAAGGGCCCGGAGCACTGAAGCTTTCTTT	28	1	1
AAAGTAGAGTACTTGC-1-p1-p1	p1	Th	TRA:CIVRVASGNNARLMF;TRB:CASSLNVQTGIGNTIYF	TRA:TGCATCGTCAGAGTCGCGTCCGGGAACAATGCCAGACTCATGTTT;TRB:TGCGCCAGCAGCCTCAACGTACAGACAGGGATCGGAAACACCATATATTTT	29	1	1
AAAGTAGCATAGGATA-1-p1-p1	p1	CD4_Naive	TRA:CIVRADNYGQNFVF;TRA:CAAREVKAAGNKLTF;TRB:CSVDARGRGYTF	TRA:TGCATCGTCAGAGCAGATAACTATGGTCAGAATTTTGTCTTT;TRA:TGTGCAGCAAGAGAAGTCAAAGCTGCAGGCAACAAGCTAACTTTT;TRB:TGCAGCGTTGATGCTCGGGGACGGGGCTACACCTTC	30	1	1
AAAGTAGCATTCTCAT-1-p1-p1	p1	CD4_Naive	TRA:CAVQAGGTYKYIF;TRB:CASSQIGENGEKLFF	TRA:TGTGCTGTGCAGGCGGGAGGAACCTACAAATACATCTTT;TRB:TGTGCCAGCAGCCAAATTGGGGAGAATGGTGAAAAACTGTTTTTT	31	1	1
AAAGTAGGTAGCTTGT-1-p1-p1	p1	Ex_CD8	TRA:CALEGLNDYKLSF;TRB:CASSYTTQTELNTEAFF	TRA:TGTGCTCTAGAGGGACTTAACGACTACAAGCTCAGCTTT;TRB:TGTGCCAGCAGCTACACAACCCAGACAGAATTGAACACTGAAGCTTTCTTT	32	2	>= 2
AAAGTAGGTAGTACCT-1-p1-p1	p1	Ex_CD8	TRA:CAVGGFGSGGYQKVTF;TRB:CASSLARHLSTDTQYF	TRA:TGTGCTGTGGGTGGTTTCGGCTCTGGGGGTTACCAGAAAGTTACCTTT;TRB:TGTGCCAGCAGCTTAGCGCGACACCTTAGCACAGATACGCAGTATTTT	33	1	1
AAAGTAGGTCAATGTC-1-p1-p1	p1	Ex_CD4	TRA:CALPNTGFQKLVF;TRA:CVVSDSGNTPLVF;TRB:CASSLDRPTYNEQFF	TRA:TGTGCTCTACCGAACACAGGCTTTCAGAAACTTGTATTT;TRA:TGTGTGGTGAGCGATTCAGGAAACACACCTCTTGTCTTT;TRB:TGTGCCAGCAGCTTAGACAGGCCCACCTACAATGAGCAGTTCTTC	34	3	>= 2
AAAGTAGGTTCTGTTT-1-p1-p1	p1	CD4_Naive	TRA:CAVFSGGGADGLTF;TRB:CASSRAHLNTGELFF	TRA:TGTGCCGTTTTTTCAGGAGGAGGTGCTGACGGACTCACCTTT;TRB:TGTGCCAGTAGCAGGGCGCACTTAAACACCGGGGAGCTGTTTTTT	35	1	1
AAAGTAGTCAGCTGGC-1-p1-p1	p1	MAIT	TRA:CAAMDSNYQLIW;TRB:CASSPSSTDTQYF	TRA:TGTGCTGCCATGGATAGCAACTATCAGTTAATCTGG;TRB:TGTGCCAGCAGCCCGTCTAGCACAGATACGCAGTATTTT	36	3	1
AAATGCCCAGATAATG-1-p1-p1	p1	Ex_CD8_cc	TRA:CAASAYREVGGNEKLTF;TRB:CASSATVYGYTF	TRA:TGTGCAGCAAGCGCGTACCGAGAGGTAGGAGGAAATGAGAAATTAACCTTT;TRB:TGCGCCAGCAGCGCGACAGTTTATGGCTACACCTTC	37	1	1
AAATGCCGTCATACTG-1-p1-p1	p1	Th	TRA:CAVQPGGTSYGKLTF;TRB:CASSITGAGELFF	TRA:TGTGCTGTCCAACCTGGTGGTACTAGCTATGGAAAGCTGACATTT;TRB:TGTGCCAGTAGTATTACCGGGGCCGGGGAGCTGTTTTTT	38	1	1
AAATGCCGTGAGGGAG-1-p1-p1	p1	MAIT	TRA:CAVMDSSYKLIF;TRB:CASSEYQPAFF	TRA:TGTGCTGTGATGGATAGCAGCTATAAATTGATCTTC;TRB:TGTGCCAGCAGTGAATATCAACCCGCTTTCTTT	10	114	>= 2
AAATGCCTCAACGCTA-1-p1-p1	p1	CD4_TE	TRA:CALRLTQGGSEKLVF;TRB:CASSLAAGANEQFF	TRA:TGTGCTCTGCGGCTGACTCAGGGCGGATCTGAAAAGCTGGTCTTT;TRB:TGTGCCAGCAGCTTAGCAGCGGGAGCCAATGAGCAGTTCTTC	39	41	>= 2
AAATGCCTCCTTGGTC-1-p1-p1	p1	MAIT	TRA:CAVVKPNSGYALNF;TRA:CAVLDSNYQLIW;TRB:CAISGRDMAGANVLTF	TRA:TGTGCTGTGGTGAAACCAAATTCCGGGTATGCACTCAACTTC;TRA:TGTGCTGTGTTGGATAGCAACTATCAGTTAATCTGG;TRB:TGTGCCATCAGTGGCCGGGACATGGCTGGGGCCAACGTCCTGACTTTC	40	1	1
AAATGCCTCTTCAACT-1-p1-p1	p1	Th	TRA:CAMREESSARQLTF;TRB:CASSGQVYNEQFF	TRA:TGTGCAATGAGAGAGGAAAGTTCTGCAAGGCAACTGACCTTT;TRB:TGTGCCAGCTCGGGACAGGTATACAATGAGCAGTTCTTC	41	1	1
AACACGTAGCATCATC-1-p1-p1	p1	CD8_Naive	TRA:CAASAREGSQGNLIF;TRB:CASSPGQWMYNEQFF	TRA:TGTGCAGCAAGCGCGAGGGAAGGAAGCCAAGGAAATCTCATCTTT;TRB:TGCGCCAGCAGCCCCGGACAGTGGATGTACAATGAGCAGTTCTTC	42	1	1
AACACGTAGCGAGAAA-1-p1-p1	p1	CD4_TE	TRA:CAYGVLTQGGSEKLVF;TRB:CASSSLRQGGDTEAFF	TRA:TGTGCTTATGGAGTCCTAACTCAGGGCGGATCTGAAAAGCTGGTCTTT;TRB:TGTGCCAGCAGTTCTCTCCGACAGGGAGGTGACACTGAAGCTTTCTTT	43	59	>= 2
AACACGTAGCGATATA-1-p1-p1	p1	Th	TRA:CALGSARQLTF;TRB:CSANPSGRALEQYF	TRA:TGTGCTCTCGGTTCTGCAAGGCAACTGACCTTT;TRB:TGCAGTGCTAACCCTAGCGGGAGGGCCCTCGAGCAGTACTTC	44	1	1
AACACGTAGCTGATAA-1-p1-p1	p1	MAIT	TRA:CAVMDSSYKLIF;TRB:CASSEDSGTGNEKLFF;TRB:CASSEYQPAFF	TRA:TGTGCTGTGATGGATAGCAGCTATAAATTGATCTTC;TRB:TGTGCCAGCAGTGAAGACTCCGGGACAGGGAATGAAAAACTGTTTTTT;TRB:TGTGCCAGCAGTGAATATCAACCCGCTTTCTTT	9	106	>= 2
AACACGTAGTTGTCGT-1-p1-p1	p1	CD4_TE	TRA:CAYGVLTQGGSEKLVF;TRB:CASSSLRQGGDTEAFF	TRA:TGTGCTTATGGAGTCCTAACTCAGGGCGGATCTGAAAAGCTGGTCTTT;TRB:TGTGCCAGCAGTTCTCTCCGACAGGGAGGTGACACTGAAGCTTTCTTT	43	59	>= 2
AACACGTCAACACCCG-1-p1-p1	p1	CD8_TE	TRA:CAARGAGNQFYF;TRB:CASSPQGGRIGQKLFF	TRA:TGTGCAGCAAGAGGGGCCGGTAACCAGTTCTATTTT;TRB:TGTGCCAGCAGCCCGCAGGGGGGACGTATAGGGCAAAAACTGTTTTTT	45	23	>= 2
AACACGTCACGAGAGT-1-p1-p1	p1	MAIT	TRA:CAVMDSSYKLIF;TRB:CASSEYQPAFF	TRA:TGTGCTGTGATGGATAGCAGCTATAAATTGATCTTC;TRB:TGTGCCAGCAGTGAATATCAACCCGCTTTCTTT	10	114	>= 2
AACACGTCAGACAGGT-1-p1-p1	p1	Ex_CD8_GNLY+	TRA:CAVLGREYGNKLVF;TRB:CASSESRGNYGYTF	TRA:TGTGCTGTGTTGGGAAGGGAATATGGAAACAAGCTGGTCTTT;TRB:TGCGCCAGCAGTGAGTCTCGGGGTAACTATGGCTACACCTTC	46	1	1
AACACGTCAGCTCGCA-1-p1-p1	p1	Ex_CD8	TRA:CAPSNDYKLSF;TRB:CATSRGTLDSNQPQHF	TRA:TGTGCCCCCTCTAACGACTACAAGCTCAGCTTT;TRB:TGTGCCACCAGCAGAGGAACATTAGATAGCAATCAGCCCCAGCATTTT	47	1	1
AACACGTGTACGAAAT-1-p1-p1	p1	CD4_Naive	TRA:CAVGAPDTDKLIF;TRB:CASRSTRGLGANVLTF	TRA:TGTGCTGTGGGTGCGCCGGACACCGACAAGCTCATCTTT;TRB:TGTGCCAGCAGGTCCACCAGGGGTCTCGGGGCCAACGTCCTGACTTTC	48	1	1
AACACGTGTCGACTGC-1-p1-p1	p1	CD4_TE	TRA:CAGPTDSWGKLQF;TRB:CSVEADRGRSETQYF	TRA:TGTGCGGGCCCCACTGACAGCTGGGGGAAATTGCAGTTT;TRB:TGCAGCGTTGAAGCTGACAGGGGTAGGTCGGAGACCCAGTACTTC	12	60	>= 2
AACACGTTCAACGAAA-1-p1-p1	p1	CD4_TE	TRA:CVVILYNQGGKLIF;TRB:CASSQDIDDGNEKLFF	TRA:TGTGTGGTGATTCTTTATAACCAGGGAGGAAAGCTTATCTTC;TRB:TGTGCCAGCAGCCAAGATATAGATGATGGAAATGAAAAACTGTTTTTT	1	180	>= 2
AACCATGAGAGGTACC-1-p1-p1	p1	MAIT	TRA:CAAMDSNYQLIW;TRB:CSARDGASDYNEQFF;TRB:CASSWDRFKSYSNQPQHF	TRA:TGTGCTGCCATGGATAGCAACTATCAGTTAATCTGG;TRB:TGCAGTGCTAGAGATGGGGCCTCCGACTACAATGAGCAGTTCTTC;TRB:TGCGCCAGCAGCTGGGACCGTTTCAAATCTTATAGCAATCAGCCCCAGCATTTT	49	1	1
AACCATGCACGTAAGG-1-p1-p1	p1	Th	TRA:CAASGLSGAGSYQLTF;TRB:CASSLAGGAVEQYF	TRA:TGTGCAGCAAGCGGATTATCTGGGGCTGGGAGTTACCAACTCACTTTC;TRB:TGTGCCAGCAGTTTAGCAGGGGGGGCCGTCGAGCAGTACTTC	50	3	>= 2
AACCATGCAGCTCGCA-1-p1-p1	p1	Ex_CD8	TRA:CAMREGKNTGFQKLVF;TRB:CASSVGGNQPQHF	TRA:TGTGCAATGAGAGAGGGCAAAAACACAGGCTTTCAGAAACTTGTATTT;TRB:TGTGCCAGCAGCGTAGGGGGTAACCAGCCCCAGCATTTT	51	13	>= 2
AACCATGCATTGAGCT-1-p1-p1	p1	MAIT	TRA:CAVMDSSYKLIF;TRB:CASSEYQPAFF	TRA:TGTGCTGTGATGGATAGCAGCTATAAATTGATCTTC;TRB:TGTGCCAGCAGTGAATATCAACCCGCTTTCTTT	10	114	>= 2
AACCATGGTCAAACTC-1-p1-p1	p1	CD4_Naive	TRA:CALGTGGYQKVTF;TRB:CASSQDEPGQGNGYTF	TRA:TGTGCTCTAGGGACTGGGGGTTACCAGAAAGTTACCTTT;TRB:TGTGCCAGCAGCCAAGACGAGCCGGGACAGGGGAACGGCTACACCTTC	52	1	1
AACCATGTCAAGGTAA-1-p1-p1	p1	Ex_CD8	TRA:CAYRSAGNNDMRF;TRB:CASSRLQGNTEAFF	TRA:TGTGCTTATAGGAGCGCGGGAAACAATGACATGCGCTTT;TRB:TGTGCCAGCAGCCGACTACAGGGGAACACTGAAGCTTTCTTT	53	1	1
AACCATGTCCTCAACC-1-p1-p1	p1	CD4_Naive	TRA:CADCNYGGSQGNLIF;TRB:CASSLGVEGEQYF	TRA:TGTGCCGATTGTAATTATGGAGGAAGCCAAGGAAATCTCATCTTT;TRB:TGTGCCAGCAGCTTAGGAGTCGAGGGCGAGCAGTACTTC	54	1	1
AACCGCGAGCACCGCT-1-p1-p1	p1	Ex_CD8	TRA:CAYRSAVTGNQFYF;TRB:CASSEAGLNEKLFF	TRA:TGTGCTTATAGGAGCGCGGTGACCGGTAACCAGTTCTATTTT;TRB:TGTGCCAGCAGTGAGGCAGGGCTTAATGAAAAACTGTTTTTT	55	5	>= 2
AACCGCGAGCCAGTAG-1-p1-p1	p1	Ex_CD4_cc_GNLY+	TRA:CAVNSNSGYALNF;TRB:CASSFRSQPQHF	TRA:TGTGCAGTGAACTCAAATTCCGGGTATGCACTCAACTTC;TRB:TGTGCCAGCAGTTTCAGGAGTCAGCCCCAGCATTTT	56	3	>= 2
AACCGCGAGGGCTCTC-1-p1-p1	p1	Ex_CD8	TRA:CAVIGGSWGKLQF;TRB:CASSIVQDANYGYTF	TRA:TGTGCCGTGATCGGCGGAAGCTGGGGGAAATTGCAGTTT;TRB:TGTGCCAGTAGTATAGTACAGGATGCTAACTATGGCTACACCTTC	57	1	1
AACCGCGAGGTAAACT-1-p1-p1	p1	Ex_CD8_cc	TRA:CAVFVDSNYQLIW;TRB:CASSPGDYETQYF	TRA:TGTGCTGTGTTCGTGGATAGCAACTATCAGTTAATCTGG;TRB:TGTGCCAGCAGCCCGGGGGACTACGAGACCCAGTACTTC	58	6	>= 2
AACCGCGAGTCTCAAC-1-p1-p1	p1	Ex_CD4_cc	TRA:CAASGVDRDDKIIF;TRB:CASSLGSLGEAFF	TRA:TGTGCAGCAAGCGGGGTTGACAGAGATGACAAGATCATCTTT;TRB:TGTGCCAGCAGCTTAGGATCTCTGGGTGAAGCTTTCTTT	59	1	1
AACCGCGCAATACGCT-1-p1-p1	p1	CD4_Naive	TRA:CAGGGANSKLTF;TRA:CATDANTGNQFYF;TRB:CASKRQAMNTEAFF	TRA:TGTGCAGGAGGCGGAGCCAATAGTAAGCTGACATTT;TRA:TGTGCTACGGATGCGAACACCGGTAACCAGTTCTATTTT;TRB:TGTGCCAGTAAGCGACAGGCGATGAACACTGAAGCTTTCTTT	60	1	1
AACCGCGCACAAGACG-1-p1-p1	p1	Ex_CD8_cc_GNLY+	TRA:CAGSRLYGQNFVF;TRB:CASSDGDRFPYEQYF	TRA:TGTGCAGGGAGCCGCCTTTATGGTCAGAATTTTGTCTTT;TRB:TGTGCCAGCAGCGACGGAGACAGGTTTCCCTACGAGCAGTACTTC	61	1	1
AACCGCGCACGACGAA-1-p1-p1	p1	Ex_CD4_cc_GNLY+	TRA:CAVRVQGAQKLVF;TRB:CASSFRGPILSGANVLTF	TRA:TGTGCTGTGCGAGTCCAGGGAGCCCAGAAGCTGGTATTT;TRB:TGTGCCAGCAGTTTCCGGGGACCAATACTCTCTGGGGCCAACGTCCTGACTTTC	62	2	>= 2
AACCGCGCAGTAAGAT-1-p1-p1	p1	CD4_TE	TRA:CAYGVLTQGGSEKLVF;TRB:CASSSLRQGGDTEAFF	TRA:TGTGCTTATGGAGTCCTAACTCAGGGCGGATCTGAAAAGCTGGTCTTT;TRB:TGTGCCAGCAGTTCTCTCCGACAGGGAGGTGACACTGAAGCTTTCTTT	43	59	>= 2
AACCGCGGTACAAGTA-1-p1-p1	p1	Ex_CD8	TRA:CAVQRLTGGGNKLTF;TRB:CASRRDSYFTQYF	TRA:TGTGCTGTGCAAAGACTCACGGGAGGAGGAAACAAACTCACCTTT;TRB:TGTGCCAGCAGGCGGGACAGTTATTTTACGCAGTATTTT	63	2	>= 2
AACGTTGAGCAGATCG-1-p1-p1	p1	Th	TRA:CVVTRNTPLVF;TRB:CASSNPGRRPSGANVLTF;TRB:CASSLGTSSEQFF	TRA:TGTGTGGTGACTCGAAACACACCTCTTGTCTTT;TRB:TGTGCCAGCAGCAACCCGGGACGGAGGCCCTCTGGGGCCAACGTCCTGACTTTC;TRB:TGTGCCAGCAGCTTAGGGACTAGCAGCGAGCAGTTCTTC	64	1	1
AACGTTGAGGACAGAA-1-p1-p1	p1	Ex_CD8	TRA:CAVRIYNFNKFYF;TRB:CASSSLLDSNEQFF	TRA:TGTGCCGTGCGTATTTACAACTTCAACAAATTTTACTTT;TRB:TGTGCCAGCAGTTCTCTCCTGGACAGCAATGAGCAGTTCTTC	65	1	1
AACGTTGAGGTGATTA-1-p1-p1	p1	Th	TRA:CVVSEETSGTYKYIF;TRB:CASSFLRLASNEQFF	TRA:TGTGTTGTGAGTGAAGAAACCTCAGGAACCTACAAATACATCTTT;TRB:TGTGCCAGCAGCTTTTTGAGGCTAGCATCCAATGAGCAGTTCTTC	66	1	1
AACGTTGTCACATGCA-1-p1-p1	p1	Ex_CD8_cc	TRA:CAVYNNNDMRF;TRB:CSVEGQGANSGANVLTF	TRA:TGTGCCGTCTATAATAACAATGACATGCGCTTT;TRB:TGCAGCGTTGAAGGACAGGGGGCCAACTCTGGGGCCAACGTCCTGACTTTC	67	1	1
AACGTTGTCAGGTTCA-1-p1-p1	p1	CD8_TE	TRA:CAVRNNNARLMF;TRB:CASREENQPQHF	TRA:TGTGCTGTGAGGAATAACAATGCCAGACTCATGTTT;TRB:TGCGCCAGCAGGGAGGAGAATCAGCCCCAGCATTTT	3	26	>= 2
AACGTTGTCGCGGATC-1-p1-p1	p1	Ex_CD8_cc	TRA:CAEDVIIQGAQKLVF;TRB:CASSWTSGTGNEQFF	TRA:TGTGCCGAAGACGTAATAATTCAGGGAGCCCAGAAGCTGGTATTT;TRB:TGTGCCAGCAGTTGGACTAGCGGGACGGGGAATGAGCAGTTCTTC	68	1	1
AACGTTGTCTGCCAGG-1-p1-p1	p1	CD8_TE	TRA:CAMREGTEGGSEKLVF;TRB:CASSLLGRGIGSGYTF	TRA:TGTGCAATGAGAGAGGGCACGGAGGGCGGATCTGAAAAGCTGGTCTTT;TRB:TGTGCCAGCAGCTTGTTGGGCAGGGGGATCGGTAGTGGCTACACCTTC	69	19	>= 2
AACTCAGAGCGATTCT-1-p1-p1	p1	CD4_Naive	TRA:CALSPQGYQKVTF;TRB:CASSLPGTSGGNEQFF	TRA:TGTGCTCTGAGCCCTCAGGGTTACCAGAAAGTTACCTTT;TRB:TGTGCCAGCAGCCTCCCCGGGACTAGCGGGGGCAATGAGCAGTTCTTC	70	1	1
AACTCAGAGCTGATAA-1-p1-p1	p1	Ex_CD4	TRA:CALGGGADKIIF;TRB:CSARRGTGGSYEQYF	TRA:TGTGCTCTGGGTGGGGGTGCTGACAAGATCATCTTT;TRB:TGCAGTGCTAGGAGGGGGACAGGGGGTTCCTACGAGCAGTACTTC	71	11	>= 2
AACTCAGAGCTTATCG-1-p1-p1	p1	Th	TRA:CAANTGNQFYF;TRB:CASSWAVGQPQHF	TRA:TGTGCAGCGAACACCGGTAACCAGTTCTATTTT;TRB:TGCGCCAGCAGTTGGGCGGTTGGGCAGCCCCAGCATTTT	72	1	1
AACTCAGAGTCTCCTC-1-p1-p1	p1	MAIT	TRA:CAVSDSNYQLIW;TRB:CASSPQGRDTGELFF	TRA:TGTGCTGTGAGTGATAGCAACTATCAGTTAATCTGG;TRB:TGTGCCAGTAGCCCACAGGGGAGAGACACCGGGGAGCTGTTTTTT	73	1	1
AACTCAGAGTGAAGAG-1-p1-p1	p1	CD4_TE	TRA:CAYGVLTQGGSEKLVF;TRB:CASSSLRQGGDTEAFF	TRA:TGTGCTTATGGAGTCCTAACTCAGGGCGGATCTGAAAAGCTGGTCTTT;TRB:TGTGCCAGCAGTTCTCTCCGACAGGGAGGTGACACTGAAGCTTTCTTT	43	59	>= 2
AACTCAGGTATTCGTG-1-p1-p1	p1	Ex_CD4	TRA:CAMSATGGTSYGKLTF;TRB:CASSRNRETQYF	TRA:TGTGCAATGAGCGCAACGGGTGGTACTAGCTATGGAAAGCTGACATTT;TRB:TGTGCCAGCAGCAGAAATCGGGAGACCCAGTACTTC	74	4	>= 2
AACTCAGGTCCAGTGC-1-p1-p1	p1	Th	TRA:CAVGLDFGNEKLTF;TRB:CASSIYHRAHEQFF	TRA:TGTGCCGTGGGACTTGACTTTGGAAATGAGAAATTAACCTTT;TRB:TGTGCCAGTAGTATTTATCACAGGGCACATGAGCAGTTCTTC	75	1	1
AACTCAGGTCCATCCT-1-p1-p1	p1	Ex_CD8_cc_GNLY+	TRA:CILTSGSARQLTF;TRB:CASSPRGQRASGNTIYF	TRA:TGCATCCTGACCTCTGGTTCTGCAAGGCAACTGACCTTT;TRB:TGTGCCAGCAGCCCGCGGGGACAGCGAGCCTCTGGAAACACCATATATTTT	76	1	1
AACTCAGGTGATGTGG-1-p1-p1	p1	Ex_CD8	TRA:CAVRGNAGNMLTF;TRB:CASSGRDNSYEQYF	TRA:TGTGCCGTGAGGGGTAATGCAGGCAACATGCTCACCTTT;TRB:TGTGCCAGCAGCGGCCGGGACAACTCCTACGAGCAGTACTTC	77	1	1
AACTCAGTCACCGTAA-1-p1-p1	p1	CD4_Naive	TRA:CIVRVANAGGTSYGKLTF;TRB:CSATDRRGGYTF	TRA:TGCATCGTCAGAGTTGCTAATGCTGGTGGTACTAGCTATGGAAAGCTGACATTT;TRB:TGCAGTGCTACGGACAGACGGGGTGGCTACACCTTC	78	1	1
AACTCAGTCTACGAGT-1-p1-p1	p1	Ex_CD4	TRA:CAVSLYSSASKIIF;TRB:CASSVGPWDTEAFF;TRB:CAWSVPYSNTEAFF	TRA:TGTGCTGTGAGCCTGTACAGCAGTGCTTCCAAGATAATCTTT;TRB:TGTGCCAGCAGCGTCGGGCCGTGGGACACTGAAGCTTTCTTT;TRB:TGTGCCTGGAGTGTCCCCTACAGTAACACTGAAGCTTTCTTT	79	1	1
AACTCAGTCTCCTATA-1-p1-p1	p1	Th	TRA:CAMRPNTGGFKTIF;TRB:CASSSGLHYEQYF	TRA:TGTGCAATGAGACCCAATACTGGAGGCTTCAAAACTATCTTT;TRB:TGTGCCAGCAGTTCGGGACTCCACTACGAGCAGTACTTC	80	1	1
AACTCCCCACCTCGGA-1-p1-p1	p1	CD8_Naive	TRA:CAASIRTGANNLFF;TRA:CATDQAGTALIF;TRB:CASSQRLAGADTQYF	TRA:TGTGCAGCAAGCATAAGGACTGGGGCAAACAACCTCTTCTTT;TRA:TGTGCTACGGACCAGGCAGGAACTGCTCTGATCTTT;TRB:TGTGCCAGCAGCCAGCGACTAGCGGGAGCAGATACGCAGTATTTT	81	1	1
AACTCCCCATACTCTT-1-p1-p1	p1	Ex_CD4	TRA:CAVSERDSSYKLIF;TRB:CASSSKGLAGGLPYNEQFF	TRA:TGTGCTGTGAGTGAGAGGGATAGCAGCTATAAATTGATCTTC;TRB:TGTGCCAGCAGCTCAAAGGGACTAGCGGGGGGGCTCCCCTACAATGAGCAGTTCTTC	82	1	>= 2
AACTCCCCATCCGTGG-1-p1-p1	p1	Ex_CD4_cc	TRA:CAVSASGGSYIPTF;TRB:CATSLGKNQPQHF	TRA:TGTGCTGTGAGCGCATCAGGAGGAAGCTACATACCTACATTT;TRB:TGTGCCACCAGCCTTGGTAAAAATCAGCCCCAGCATTTT	83	1	1
AACTCCCCATCTACGA-1-p1-p1	p1	Ex_CD8_cc	TRA:CAGRRGKLIF;TRB:CASSETGGQVYEQYF	TRA:TGTGCTGGGAGACGAGGAAAGCTTATCTTC;TRB:TGTGCCAGTAGCGAGACAGGGGGCCAGGTATACGAGCAGTACTTC	84	2	>= 2
AACTCCCGTCAAACTC-1-p1-p1	p1	MAIT	TRA:CAVRDSNYQLIW;TRB:CASSITLNTEAFF	TRA:TGTGCTGTGAGAGATAGCAACTATCAGTTAATCTGG;TRB:TGTGCCAGTAGTATAACCTTGAACACTGAAGCTTTCTTT	85	3	>= 2
AACTCCCGTCATATGC-1-p1-p1	p1	Ex_CD4	TRA:CAMSSIYGNNRLAF;TRA:CAENRTGGSYIPTF;TRB:CASSFRDQPQHF	TRA:TGTGCAATGAGCTCTATCTATGGGAACAACAGACTCGCTTTT;TRA:TGTGCAGAGAATAGGACAGGAGGAAGCTACATACCTACATTT;TRB:TGTGCCAGCAGTTTCCGCGATCAGCCCCAGCATTTT	86	3	>= 2
AACTCCCGTCCATGAT-1-p1-p1	p1	CD4_Naive	TRA:CGAGTASKLTF;TRB:CASRGSSDTGELFF	TRA:TGTGGAGCCGGCACTGCCAGTAAACTCACCTTT;TRB:TGTGCCAGCAGGGGCTCTAGCGATACCGGGGAGCTGTTTTTT	87	1	1
AACTCCCGTCGCGGTT-1-p1-p1	p1	Th	TRA:CILRDSDSNYQLIW;TRB:CASSHRQVPNTEAFF	TRA:TGCATCCTGAGAGACTCGGATAGCAACTATCAGTTAATCTGG;TRB:TGTGCCAGCTCACATAGACAGGTCCCGAACACTGAAGCTTTCTTT	88	1	1
AACTCCCGTCGTGGCT-1-p1-p1	p1	CD8_TE	TRA:CAYTPNAGGTSYGKLTF;TRB:CATSLAGAGSEQFF	TRA:TGTGCTTATACCCCTAATGCTGGTGGTACTAGCTATGGAAAGCTGACATTT;TRB:TGTGCCACCAGTTTAGCGGGAGCGGGGAGTGAGCAGTTCTTC	89	22	>= 2
AACTCCCTCAAAGTAG-1-p1-p1	p1	CD8_EM	TRA:CVVSDNNNDMRF;TRB:CASSLDKTRNNEQFF	TRA:TGTGTGGTGAGCGACAATAACAATGACATGCGCTTT;TRB:TGTGCCAGCAGCTTAGATAAGACTAGAAACAATGAGCAGTTCTTC	90	3	>= 2
AACTCTTAGCGATAGC-1-p1-p1	p1	MAIT	TRA:CAASMNTGFQKLVF;TRA:CAVRDQDYQLIW;TRB:CASSYRENTEAFF	TRA:TGTGCAGCAAGCATGAACACAGGCTTTCAGAAACTTGTATTT;TRA:TGTGCTGTGAGAGATCAAGACTATCAGTTAATCTGG;TRB:TGTGCCAGCAGCTACAGGGAGAACACTGAAGCTTTCTTT	91	1	1
AACTCTTAGCTTCGCG-1-p1-p1	p1	CD4_Naive	TRA:CALSSTLLNQGGKLIF;TRB:CASSIKQGLSNQPQHF	TRA:TGTGCTCTGAGTTCCACCCTTTTGAACCAGGGAGGAAAGCTTATCTTC;TRB:TGTGCCAGTAGTATAAAGCAGGGCCTTAGCAATCAGCCCCAGCATTTT	92	1	1
AACTCTTCAAAGTGCG-1-p1-p1	p1	Ex_CD8	TRA:CAANRVEYGNKLVF;TRB:CASSLTGQPQHF	TRA:TGTGCAGCAAATAGGGTGGAATATGGAAACAAGCTGGTCTTT;TRB:TGTGCCAGCAGTTTAACTGGTCAGCCCCAGCATTTT	93	1	1
AACTCTTGTAAGGGAA-1-p1-p1	p1	CD4_TE	TRA:CALRLTQGGSEKLVF;TRB:CASSLAAGANEQFF	TRA:TGTGCTCTGCGGCTGACTCAGGGCGGATCTGAAAAGCTGGTCTTT;TRB:TGTGCCAGCAGCTTAGCAGCGGGAGCCAATGAGCAGTTCTTC	39	41	>= 2
AACTCTTGTCAACATC-1-p1-p1	p1	CD4_TE	TRA:CAGPTDSWGKLQF;TRB:CSVEADRGRSETQYF	TRA:TGTGCGGGCCCCACTGACAGCTGGGGGAAATTGCAGTTT;TRB:TGCAGCGTTGAAGCTGACAGGGGTAGGTCGGAGACCCAGTACTTC	12	60	>= 2
AACTCTTGTCGGCATC-1-p1-p1	p1	CD4_Naive	TRA:CAMKEGGGADGLTF;TRB:CASSLEETQYF	TRA:TGTGCAATGAAAGAAGGAGGAGGTGCTGACGGACTCACCTTT;TRB:TGTGCCAGCAGTTTAGAGGAGACCCAGTACTTC	94	1	1
AACTCTTTCACGCGGT-1-p1-p1	p1	Th	TRA:CAVAARAAGNKLTF;TRB:CASSAQTGAHSGANVLTF	TRA:TGTGCTGTGGCTGCCAGAGCTGCAGGCAACAAGCTAACTTTT;TRB:TGTGCCAGCAGCGCCCAGACAGGAGCCCACTCTGGGGCCAACGTCCTGACTTTC	95	1	1
AACTGGTAGCGTGAAC-1-p1-p1	p1	MAIT	TRA:CAVMDSSYKLIF;TRB:CASSEYQPAFF	TRA:TGTGCTGTGATGGATAGCAGCTATAAATTGATCTTC;TRB:TGTGCCAGCAGTGAATATCAACCCGCTTTCTTT	10	114	>= 2
AACTGGTAGCTCCTCT-1-p1-p1	p1	Th	TRA:CAESPGYSTLTF;TRB:CASSLDREKLFF	TRA:TGTGCAGAGAGCCCAGGATACAGCACCCTCACCTTT;TRB:TGTGCCAGCAGCTTAGATAGAGAAAAACTGTTTTTT	96	1	1
AACTGGTAGTTGTAGA-1-p1-p1	p1	Th	TRA:CAVYTSGTYKYIF;TRB:CASSFRGTGANVLTF	TRA:TGTGCTGTCTATACCTCAGGAACCTACAAATACATCTTT;TRB:TGTGCCAGCAGCTTTAGGGGGACTGGGGCCAACGTCCTGACTTTC	97	1	1
AACTGGTCAGCTCGAC-1-p1-p1	p1	CD4_TE	TRA:CAGPTDSWGKLQF;TRB:CSVEADRGRSETQYF	TRA:TGTGCGGGCCCCACTGACAGCTGGGGGAAATTGCAGTTT;TRB:TGCAGCGTTGAAGCTGACAGGGGTAGGTCGGAGACCCAGTACTTC	12	60	>= 2
AACTGGTGTAACGACG-1-p1-p1	p1	CD4_Naive	TRA:CASDQTGANNLFF;TRB:CASSPTPAWNEQFF	TRA:TGTGCCTCCGATCAAACTGGGGCAAACAACCTCTTCTTT;TRB:TGTGCCAGCAGCCCCACACCGGCTTGGAATGAGCAGTTCTTC	98	1	1
AACTGGTTCTGCGTAA-1-p1-p1	p1	Ex_CD8	TRA:CAVNSRMDSSYKLIF;TRB:CASSLKLGQGGGYTF	TRA:TGTGCCGTGAATTCTCGGATGGATAGCAGCTATAAATTGATCTTC;TRB:TGTGCCAGCAGCTTAAAGTTAGGACAGGGTGGGGGCTACACCTTC	99	1	1
AACTTTCAGCCTCGTG-1-p1-p1	p1	Ex_CD8_cc	TRA:CAPGAGSYQLTF;TRA:CAVSQTGANNLFF;TRB:CATSRSGRGWEQYF	TRA:TGTGCCCCTGGGGCTGGGAGTTACCAACTCACTTTC;TRA:TGTGCTGTGAGCCAAACTGGGGCAAACAACCTCTTCTTT;TRB:TGTGCCACCAGCAGGAGCGGGAGGGGCTGGGAGCAGTACTTC	100	2	>= 2
AACTTTCCAGATGAGC-1-p1-p1	p1	Ex_CD8_cc	TRA:CAAPKRSSNTGKLIF;TRA:CATPDDRGSTLGRLYF;TRB:CATRTGYNEQFF	TRA:TGTGCAGCTCCTAAGAGGTCTAGCAACACAGGCAAACTAATCTTT;TRA:TGTGCTACGCCTGACGACAGAGGCTCAACCCTGGGGAGGCTATACTTT;TRB:TGTGCCACCCGGACAGGGTACAATGAGCAGTTCTTC	101	1	1
AACTTTCGTCGACTGC-1-p1-p1	p1	Ex_CD8_GNLY+	TRA:CAMTAYSSASKIIF;TRB:CASSAFGTGEVSYNEQFF	TRA:TGTGCAATGACCGCGTACAGCAGTGCTTCCAAGATAATCTTT;TRB:TGTGCCAGCAGCGCGTTCGGGACAGGGGAGGTATCCTACAATGAGCAGTTCTTC	102	1	1
AACTTTCGTGACGGTA-1-p1-p1	p1	CD4_TE	TRA:CAGPTDSWGKLQF;TRB:CSVEADRGRSETQYF	TRA:TGTGCGGGCCCCACTGACAGCTGGGGGAAATTGCAGTTT;TRB:TGCAGCGTTGAAGCTGACAGGGGTAGGTCGGAGACCCAGTACTTC	12	60	>= 2
AACTTTCGTTACGGAG-1-p1-p1	p1	CD8_EM	TRA:CAADAGNNRKLIW;TRB:CASTQGLPSYNEQFF	TRA:TGTGCTGCCGATGCTGGCAACAACCGTAAGCTGATTTGG;TRB:TGTGCCAGCACCCAGGGACTACCCTCCTACAATGAGCAGTTCTTC	103	12	>= 2
AACTTTCTCATTGCGA-1-p1-p1	p1	Ex_CD8	TRA:CAVNSGGGADGLTF;TRB:CASSRGQGSYEQYF	TRA:TGTGCCGTGAACTCAGGAGGAGGTGCTGACGGACTCACCTTT;TRB:TGCGCCAGCAGCCGGGGACAGGGTAGCTACGAGCAGTACTTC	104	5	1
AACTTTCTCTGCTGCT-1-p1-p1	p1	MAIT	TRA:CAGMDSNYQLIW;TRA:CAVRDIPSSGDKLTF;TRB:CASSEGRGGPYGYTF	TRA:TGTGCGGGGATGGATAGCAACTATCAGTTAATCTGG;TRA:TGTGCTGTGAGAGACATCCCAAGCAGCGGAGACAAGCTGACTTTT;TRB:TGTGCCAGCAGTGAAGGCCGGGGGGGACCGTATGGCTACACCTTC	105	1	1
AACTTTCTCTTGAGGT-1-p1-p1	p1	CD8_EM	TRA:CAVPLRGSSNTGKLIF;TRB:CASSFGSAGLTPYEQYF	TRA:TGTGCCGTCCCCTTGCGCGGCTCTAGCAACACAGGCAAACTAATCTTT;TRB:TGTGCCAGCAGTTTCGGGTCAGCGGGACTAACCCCCTACGAGCAGTACTTC	106	2	>= 2
AAGACCTAGCGCCTTG-1-p1-p1	p1	CD4_TE	TRA:CAIVRNTDKLIF;TRA:CAHNAGNNRKLIW;TRB:CASSTPGGGNTDTQYF	TRA:TGTGCCATTGTCCGTAACACCGACAAGCTCATCTTT;TRA:TGTGCTCATAATGCTGGCAACAACCGTAAGCTGATTTGG;TRB:TGTGCCAGTAGTACCCCCGGCGGGGGGAACACAGATACGCAGTATTTT	107	1	1
AAGACCTAGGACCACA-1-p1-p1	p1	CD8_TE	TRA:CATDNTGNQFYF;TRB:CASSLWGNEQYF	TRA:TGTGCTACGGACAACACCGGTAACCAGTTCTATTTT;TRB:TGTGCCAGCAGTTTATGGGGAAACGAGCAGTACTTC	13	195	>= 2
AAGACCTAGGATGCGT-1-p1-p1	p1	CD8_Naive	TRA:CAFGGYQKVTF;TRA:CALGLRNAGNMLTF;TRB:CAISEPQYF	TRA:TGTGCATTTGGGGGTTACCAGAAAGTTACCTTT;TRA:TGTGCTCTAGGCCTCCGAAATGCAGGCAACATGCTCACCTTT;TRB:TGTGCCATCAGTGAGCCCCAGTACTTC	108	1	1
AAGACCTAGTCTCGGC-1-p1-p1	p1	Ex_CD8	TRA:CALSEASDSNYQLIW;TRB:CASSVEGTGIYEQYF	TRA:TGTGCTCTGAGTGAGGCCTCGGATAGCAACTATCAGTTAATCTGG;TRB:TGTGCCAGCAGCGTAGAGGGGACAGGGATCTACGAGCAGTACTTC	109	2	>= 2
AAGACCTCAGCTCGCA-1-p1-p1	p1	CD4_Naive	TRA:CALRGSQGNLIF;TRB:CASTRPLGGEQFF	TRA:TGTGCTCTTAGAGGAAGCCAAGGAAATCTCATCTTT;TRB:TGTGCCAGCACACGGCCCCTAGGCGGTGAGCAGTTCTTC	110	1	1
AAGACCTCATGCCTAA-1-p1-p1	p1	CD4_TE	TRA:CVVILYNQGGKLIF;TRB:CASSQDIDDGNEKLFF	TRA:TGTGTGGTGATTCTTTATAACCAGGGAGGAAAGCTTATCTTC;TRB:TGTGCCAGCAGCCAAGATATAGATGATGGAAATGAAAAACTGTTTTTT	1	180	>= 2
AAGACCTCATGGTAGG-1-p1-p1	p1	Ex_CD8	TRA:CAGHTNAGGTSYGKLTF;TRB:CASSLNEQYF	TRA:TGTGCAGGACATACTAATGCTGGTGGTACTAGCTATGGAAAGCTGACATTT;TRB:TGTGCCAGCAGTTTGAACGAGCAGTACTTC	111	1	1
AAGACCTGTATAGTAG-1-p1-p1	p1	Ex_CD8	TRA:CGTEQSAGGTSYGKLTF;TRB:CASSLGGTEAFF	TRA:TGTGGCACAGAGCAAAGTGCTGGTGGTACTAGCTATGGAAAGCTGACATTT;TRB:TGTGCCAGCAGCTTGGGGGGGACTGAAGCTTTCTTT	112	2	>= 2
AAGACCTGTCCAGTGC-1-p1-p1	p1	Th	TRA:CAMREGGDGQKLLF;TRA:CAVMDSSYKLIF;TRB:CASSSRGTGGGFAEAFF	TRA:TGTGCAATGAGAGAGGGCGGGGATGGCCAGAAGCTGCTCTTT;TRA:TGTGCTGTGATGGATAGCAGCTATAAATTGATCTTC;TRB:TGTGCCAGCAGCTCCAGGGGGACAGGGGGAGGTTTCGCTGAAGCTTTCTTT	113	1	1
AAGACCTGTCCTGCTT-1-p1-p1	p1	CD8_TE	TRA:CAERDDQGGKLIF;TRA:CVVSDGGQGQNFVF;TRB:CSVHPPSSYNEQFF	TRA:TGTGCAGAGAGAGACGACCAGGGAGGAAAGCTTATCTTC;TRA:TGTGTTGTGAGTGATGGAGGGCAGGGTCAGAATTTTGTCTTT;TRB:TGCAGCGTTCATCCTCCGAGCTCCTACAATGAGCAGTTCTTC	114	1	>= 2
AAGACCTGTTAGAACA-1-p1-p1	p1	Ex_CD8	TRA:CAVNSGGSNYKLTF;TRB:CASSAAPLTGGYYGYTF	TRA:TGTGCTGTTAATAGTGGAGGTAGCAACTATAAACTGACATTT;TRB:TGTGCCAGCAGCGCAGCCCCCCTGACAGGGGGCTACTATGGCTACACCTTC	115	1	1
AAGACCTTCAATCACG-1-p1-p1	p1	Th	TRA:CVVNIRYQFYF;TRB:CATSRGLIRTGATEAFF	TRA:TGTGTGGTGAACATCCGTTACCAGTTCTATTTT;TRB:TGTGCCACCAGCAGAGGCCTAATTCGGACAGGGGCCACTGAAGCTTTCTTT	116	2	>= 2
AAGACCTTCGCTGATA-1-p1-p1	p1	CD8_EM	TRA:CAIPPEDYKLSF;TRA:CALENRKAAGNKLTF;TRB:CASSPGLAGSGVETQYF	TRA:TGTGCAATTCCGCCGGAGGACTACAAGCTCAGCTTT;TRA:TGTGCTCTAGAAAACCGCAAAGCTGCAGGCAACAAGCTAACTTTT;TRB:TGTGCCAGCAGCCCGGGACTAGCGGGATCGGGTGTGGAGACCCAGTACTTC	117	1	1
AAGACCTTCGGTGTTA-1-p1-p1	p1	CD4_TE	TRA:CALRLTQGGSEKLVF;TRB:CASSLAAGANEQFF	TRA:TGTGCTCTGCGGCTGACTCAGGGCGGATCTGAAAAGCTGGTCTTT;TRB:TGTGCCAGCAGCTTAGCAGCGGGAGCCAATGAGCAGTTCTTC	39	41	>= 2
AAGACCTTCTTTCCTC-1-p1-p1	p1	CD8_Naive	TRA:CLVGLRYSGGGADGLTF;TRB:CASSVDISGSADTQYF	TRA:TGCCTCGTGGGTTTACGGTATTCAGGAGGAGGTGCTGACGGACTCACCTTT;TRB:TGTGCCAGCAGCGTAGACATTAGCGGGAGCGCAGATACGCAGTATTTT	118	1	1
[truncated: 11,575 more rows]
